# Supplementary material for: Dynamics of clonal hematopoiesis and cellular responses to stress-induced toxicity in autologous stem cell transplantation
Source: Leukemia. 2025 Dec 19;40(2):314–24. doi: 10.1038/s41375-025-02823-z (PMC12875865; doi:10.1038/s41375-025-02823-z)
Supplement: Supplementary file 3 — Supplemental TableS9 [file 41375_2025_2823_MOESM3_ESM.xlsx]

## Sheet: Supplementary_TableS9
barcode	nCount_ATAC	nFeature_ATAC	total	duplicate	chimeric	unmapped	lowmapq	mitochondrial	passed_filters	TSS_fragments	on_target_fragments	peak_region_fragments	peak_region_cutsites	predicted.celltype.l1.score	predicted.celltype.l2	ATAC_snn_res.0.5	seurat_clusters	nCount_Activity	nFeature_Activity	mtDNA_depth
AAACGAAAGAGCTACG-1_MM1graft	11819	9781	38266	8941	7	182	1443	10998	16690	6438	6438	12871	25304	0.315117171349555	CD14 Mono	1	1	12689	7063	51.41
AAACGAAAGCGAATAT-1_MM1graft	10754	8316	38534	10042	8	162	2602	7207	18503	8488	8488	11777	22830	0.508410294175976	NK	5	5	15609	8295	34.37
AAACGAAAGCGCCTAC-1_MM1graft	12039	9614	37496	10780	9	189	1731	6773	18006	7412	7412	13042	25598	0.467793438985818	Other	0	0	13967	7741	32.89
AAACGAAAGGCTTCGC-1_MM1graft	13511	10803	38363	10335	7	152	1560	6727	19579	7988	7988	14739	28865	0.479910370573685	CD16 Mono	1	1	15483	7852	31.61
AAACGAAAGGTAAGCC-1_MM1graft	12384	9829	45379	9158	10	163	3591	9754	22681	9152	9152	13657	26497	0.62315010990684	B	13	13	17551	9020	51.99
AAACGAACAAGGAACC-1_MM1graft	11635	9407	32967	8480	10	124	1580	6809	15956	7348	7348	12501	24442	0.499028399594537	CD16 Mono	1	1	13260	7339	35.21
AAACGAACAAGGCGTA-1_MM1graft	10577	8064	33064	8302	6	149	2133	7304	15140	7997	7997	11162	21778	0.926301065532581	CD4 T	3	3	13425	7384	34.49
AAACGAACACTCCTCA-1_MM1graft	11236	8686	34706	9342	6	160	2139	5899	17148	8356	8356	12262	23868	0.624945442194116	NK	4	4	14999	7813	29.45
AAACGAACAGAAGTGC-1_MM1graft	10319	8415	33223	7332	4	148	2275	6338	17103	7456	7456	11721	22815	0.808513210497145	NK	2	2	14016	7741	33.7
AAACGAACAGCCGAAA-1_MM1graft	8154	6981	24590	5619	3	121	993	5589	12262	4985	4985	8924	17480	0.484260128260094	CD16 Mono	1	1	9586	6195	28.58
AAACGAACATACTGCA-1_MM1graft	13188	10224	40848	11365	6	184	2147	7037	20101	8309	8309	14187	27744	0.464569525515238	Other	0	0	15722	8293	35.66
AAACGAACATCTCACC-1_MM1graft	15251	11849	46301	13340	7	212	2324	8861	21538	8850	8850	16535	32376	0.308788989092954	Other	1	1	16950	8314	40.66
AAACGAAGTCAAACAA-1_MM1graft	11590	9032	42378	11060	3	129	2784	5969	22411	8926	8926	12894	24929	0.576020457746994	NK	4	4	17253	8835	31.09
AAACGAAGTCAGACGA-1_MM1graft	9627	7915	29061	7032	6	165	1435	6322	14087	5892	5892	10457	20587	0.449358875638689	Other	1	1	11018	6718	32.77
AAACGAAGTCCTTCAC-1_MM1graft	10790	9000	30864	7648	6	167	1332	6405	15303	6514	6514	11515	22598	0.458620176436192	Other	1	1	12364	7132	33.41
AAACGAAGTTCCCTTG-1_MM1graft	8875	7556	37908	6716	12	196	1055	15715	14208	6316	6316	10105	19698	0.627999611363414	HSPC	10	10	11150	7032	78.64
AAACGAAGTTGGCGAA-1_MM1graft	12242	9418	43628	8861	9	244	1888	15440	17168	8352	8352	12996	25506	0.454245913457412	Other	9	9	14414	7741	73.21
AAACGAAGTTTAGGAA-1_MM1graft	11037	9180	35148	9619	6	183	2144	5141	18045	6712	6712	12152	23820	0.493367932311495	Other	0	0	13266	7663	29.32
AAACGAAGTTTGTACG-1_MM1graft	14762	10772	42618	9694	7	190	2511	7284	22906	11533	11533	16176	31392	0.569283784885292	NK	5	5	19948	9262	41.69
AAACGAATCAGATACC-1_MM1graft	9588	7532	33730	8549	17	147	1612	9501	13893	7155	7155	10019	19542	0.839275094408182	CD4 T	9	9	11938	6918	43.17
AAACGAATCCAGCACG-1_MM1graft	9849	7636	38181	7683	13	200	2507	13834	13924	7471	7471	10381	20226	0.822832307977365	CD4 T	3	3	12265	6997	63.34
AAACGAATCCATGTTT-1_MM1graft	9417	7062	24629	6791	1	114	1637	4680	11395	7454	7454	9844	19380	0.860194804212485	CD4 T	3	3	11103	6296	22.23
AAACGAATCGACTGGC-1_MM1graft	12011	9353	41383	11193	11	225	2123	6621	21189	8273	8273	13028	25301	0.425723486153707	Other	0	0	16305	8368	33.18
AAACGAATCGATGTAC-1_MM1graft	13612	9717	44357	9301	5	212	2907	14466	17443	10145	10145	14233	27942	0.720087976887085	CD4 T	3	3	16212	7967	67.94
AAACGAATCGCTAGTA-1_MM1graft	14349	11309	45131	11801	8	207	2525	9114	21452	8426	8426	15595	30622	0.49745622483704	Other	0	0	16440	8492	48.28
AAACGAATCGCTCTAC-1_MM1graft	9999	7448	34655	8661	18	176	2702	10146	12930	7493	7493	10453	20458	0.758567853455411	CD4 T	3	3	11978	6657	42.68
AAACGAATCGGTCCGA-1_MM1graft	13002	9742	46757	10311	15	180	2598	9484	24153	10275	10275	14318	27562	0.559392870812381	NK	4	4	20144	9206	52.87
AAACGAATCGTGAACT-1_MM1graft	8372	6599	27562	5803	9	139	1541	9230	10830	6265	6265	8735	17068	0.554252988851067	CD4 T	3	3	10139	6087	43.94
AAACGAATCTGGTACA-1_MM1graft	8318	6467	28180	7730	5	128	2022	6759	11518	6512	6512	8667	16961	0.855333366784039	CD4 T	3	3	10278	6228	29.82
AAACGAATCTGTGTGA-1_MM1graft	8190	6955	19821	5417	6	78	1031	2695	10590	4951	4951	8795	17251	0.48606545379316	CD16 Mono	1	1	8907	5496	2025-08-13
AAACGAATCTTAGTGG-1_MM1graft	8309	7159	19454	4408	8	76	775	2797	11386	5135	5135	8850	17303	0.488460005328388	CD16 Mono	1	1	9368	5891	15.93
AAACTCGAGAGGAATG-1_MM1graft	8748	6664	30557	8440	3	136	2673	5776	13501	7283	7283	9449	18352	0.537872697579986	NK	5	5	12027	6765	28.26
AAACTCGAGCAATAAC-1_MM1graft	13522	10957	40148	11168	6	175	1681	6377	20721	7761	7761	14838	29061	0.331677710066435	Other	0	0	15445	8198	33.3
AAACTCGAGCGCAATG-1_MM1graft	12849	10293	38850	9713	16	178	1717	8572	18645	8014	8014	13904	27169	0.491147348969144	Other	0	0	14953	8075	46.09
AAACTCGAGCTTCAAC-1_MM1graft	10158	7723	34743	7608	13	184	2416	10702	13802	7567	7567	10513	20532	0.5	B	14	14	12219	6871	50.25
AAACTCGAGGCCTAAG-1_MM1graft	17612	12252	55792	14303	6	294	3034	14035	24098	12664	12664	18669	36647	0.472171810359445	Other	3	3	20914	9387	69.33
AAACTCGAGTATACCC-1_MM1graft	8129	7002	25289	5417	3	105	833	7379	11545	4722	4722	8836	17283	0.471420916890603	CD16 Mono	1	1	9190	5835	40.28
AAACTCGCAAAGAGAG-1_MM1graft	14111	10563	43539	9465	6	200	3129	7891	22822	10660	10660	15272	29728	0.354287836001303	NK	4	4	19159	9326	42
AAACTCGCACGAACGA-1_MM1graft	10763	8991	40949	10157	20	211	1683	13467	15403	5951	5951	11823	23243	0.476308335650993	CD14 Mono	0	0	11723	6903	59.95
AAACTCGCACGCTGTG-1_MM1graft	11547	9707	34980	8245	5	170	1732	6389	18422	6452	6452	12660	24839	0.460504984449469	Other	0	0	13285	7447	35.33
AAACTCGCACTGCTCT-1_MM1graft	18733	13995	53610	11167	16	261	3825	9583	28716	12396	12396	20130	39275	0.407859120440939	Other	3	3	22606	9920	54.16
AAACTCGCAGCAGGTA-1_MM1graft	13146	9448	42292	11014	8	164	2133	6817	22143	10484	10484	14244	27646	0.52652055074808	NK	4	4	19030	8994	36.07
AAACTCGCAGTAGTCT-1_MM1graft	9703	7805	30655	7936	5	136	1718	5642	15206	7182	7182	10600	20631	0.587581838054185	NK	4	4	13010	7527	2025-04-28
AAACTCGCATGGTATC-1_MM1graft	9809	8107	33419	7136	5	141	1695	8390	16024	6189	6189	10771	21014	0.308860881723368	Other	1	1	12001	7102	46.25
AAACTCGCATGTATCG-1_MM1graft	16877	13608	54684	13042	16	252	3339	10910	27104	10097	10097	18603	36316	0.310510915949316	DC	6	6	20297	9700	55.15
AAACTCGCATTCTTTG-1_MM1graft	13611	10920	46159	11679	11	212	2023	10816	21407	7378	7378	14935	29215	0.360530674861306	CD14 Mono	0	0	15597	8021	53.62
AAACTCGGTAACGGAC-1_MM1graft	11927	9485	38372	9565	4	196	2330	8481	17767	6873	6873	12735	25012	0.29269032044623	CD14 Mono	0	0	13399	6984	41.99
AAACTCGGTAGAGAGA-1_MM1graft	13110	9746	38834	7919	9	168	2668	7630	20407	10209	10209	14334	27888	0.595149690031885	NK	2	2	17539	8716	44.44
AAACTCGGTAGCGGTA-1_MM1graft	13032	9201	39017	11756	5	222	2239	8204	16567	10008	10008	13561	26541	0.680743472143213	CD4 T	3	3	15586	7705	33.69
AAACTCGGTAGGTGAC-1_MM1graft	8981	6994	30179	7726	1	137	1927	7963	12416	6899	6899	9451	18378	0.883404406069149	CD4 T	3	3	11211	6511	33.37
AAACTCGGTATCCCTC-1_MM1graft	10691	8299	35193	8548	4	153	1956	7267	17260	8236	8236	11635	22588	0.593823787403169	NK	2	2	14824	8044	38.5
AAACTCGGTCCTCAGG-1_MM1graft	10816	8516	38150	10118	8	169	2693	6026	19111	8009	8009	11956	23162	0.56513887937332	NK	4	4	15134	8157	30.28
AAACTCGGTGCTGAAG-1_MM1graft	13537	10506	39418	11043	8	182	1711	7221	19247	8551	8551	14499	28357	0.5	Other	1	1	15761	8153	36.55
AAACTCGGTTCTACCC-1_MM1graft	11466	9340	34124	8958	1	149	1698	7127	16175	6625	6625	12378	24325	0.460398720966543	Other	0	0	12467	7081	35.22
AAACTCGTCATGAACC-1_MM1graft	18630	14403	67345	11546	28	322	2289	23283	29868	12213	12213	20837	40630	0.485265548361404	HSPC	10	10	23176	10296	124.25
AAACTCGTCATGTTCT-1_MM1graft	11903	9888	39151	10341	13	200	1680	9551	17353	6380	6380	13110	25719	0.334057299419648	CD14 Mono	0	0	12679	7190	44.66
AAACTCGTCCAAGAGG-1_MM1graft	11509	9211	30866	9590	9	132	1403	3274	16452	7576	7576	12343	24197	0.492528107603349	CD16 Mono	7	7	13490	7493	14.64
AAACTCGTCCCGTAGG-1_MM1graft	9925	7212	33322	8027	8	203	2606	9388	13065	7678	7678	10334	20249	0.762161199016343	CD4 T	3	3	11834	6588	43.51
AAACTCGTCCGTTTCG-1_MM1graft	15002	11625	43761	12708	10	226	1899	7571	21335	9321	9321	16157	31529	0.494667055880764	CD16 Mono	1	1	17400	8553	34.91
AAACTCGTCCTCCATG-1_MM1graft	11307	9131	51845	10405	16	224	3806	14125	23231	8888	8888	12768	24613	0.520168001054866	NK	5	5	17477	9100	77.35
AAACTCGTCGACTATG-1_MM1graft	14114	11327	43053	8319	6	188	2746	9516	22258	7628	7628	15353	30135	0.360614771866865	CD14 Mono	0	0	15909	7686	56.01
AAACTCGTCGAGCGCT-1_MM1graft	17448	13362	51103	11598	8	215	2779	7786	28692	11282	11282	19192	37458	0.459639157891505	Other	0	0	22334	10011	44.65
AAACTCGTCGCGCTGA-1_MM1graft	9954	8623	30697	6166	13	133	1926	6637	15809	5660	5660	11079	21751	0.407283128217133	Other	0	0	11590	7025	39.95
AAACTCGTCGGGAATG-1_MM1graft	12744	10068	41502	12516	5	184	2020	7556	19212	7998	7998	13756	26913	0.468590100908396	Other	0	0	15096	8142	36.89
AAACTCGTCGTTTGAG-1_MM1graft	11030	8857	34047	9005	6	170	1574	7378	15910	6722	6722	11932	23418	0.464549523181622	Other	0	0	12482	7127	37.42
AAACTCGTCTCCCTTT-1_MM1graft	13353	10052	48507	11372	18	197	3256	15368	18269	9254	9254	13907	27285	0.5	B	14	14	15699	7892	68
AAACTCGTCTCTGCGT-1_MM1graft	14359	11034	40398	9344	19	186	1971	8740	20122	9749	9749	15459	30379	0.440468285439658	Other	8	8	16982	8611	49.15
AAACTGCAGAACAGGA-1_MM1graft	9231	7668	26804	7072	2	107	1278	5229	13108	6137	6137	9966	19591	0.5	CD16 Mono	7	7	10827	6619	2025-06-26
AAACTGCAGATCGAGC-1_MM1graft	11111	8471	33530	8984	7	132	1562	6941	15892	8518	8518	12058	23503	0.709251297945878	NK	2	2	14409	7603	34.72
AAACTGCAGCCATGGA-1_MM1graft	9280	7832	27979	8145	10	103	1035	5691	12987	5238	5238	9962	19547	0.474824015869228	CD16 Mono	1	1	10157	6145	2025-03-28
AAACTGCAGCCATTCA-1_MM1graft	9873	7294	36898	9584	10	144	2870	9815	14439	8062	8062	10652	20823	0.598317988779783	NK	4	4	12999	6963	45.41
AAACTGCAGCCTTTGA-1_MM1graft	9116	7438	30485	8410	0	138	1778	5243	14906	6333	6333	10152	19777	0.671988419106254	NK	4	4	12331	7045	26.52
AAACTGCAGGAGACTC-1_MM1graft	8742	7483	24736	5432	0	97	967	6033	12203	5058	5058	9434	18521	0.437681873653952	Other	0	0	9621	6078	2025-07-30
AAACTGCAGGTCGTTT-1_MM1graft	9771	7831	37873	8205	29	150	1816	13072	14588	6836	6836	10361	20188	0.881092336700116	CD4 T	3	3	12249	7017	63.4
AAACTGCAGGTGATGC-1_MM1graft	12574	9311	37279	7797	6	166	1684	9462	18140	9746	9746	13703	26667	0.562884050407712	NK	2	2	15964	7976	49.82
AAACTGCAGTGGTGTG-1_MM1graft	11360	9451	36090	9350	15	137	1849	6997	17727	6370	6370	12488	24464	0.345203413469087	CD14 Mono	0	0	12820	7335	37.83
AAACTGCCAACGAGGT-1_MM1graft	10882	8541	30527	5493	7	115	2090	6588	16216	8290	8290	11716	22864	0.361842562996803	Other	3	3	13897	7823	38.56
AAACTGCCACAACGGA-1_MM1graft	12747	10394	42079	11797	8	296	1762	9414	18794	7005	7005	13933	27362	0.417935676979916	Other	0	0	13798	7642	45.7
AAACTGCCACACATGT-1_MM1graft	18438	13605	55939	12661	5	253	3846	10687	28472	12716	12716	20119	39259	0.478496003364716	Other	2	2	23216	10205	57.69
AAACTGCCACCTATTT-1_MM1graft	13902	10032	39802	12444	10	165	2563	4180	20418	10846	10846	15088	29415	0.536428926601142	NK	5	5	18339	8859	21.18
AAACTGCCACTAAACC-1_MM1graft	15819	12053	50874	13479	14	241	2714	12355	22049	9191	9191	16967	33279	0.31262754135745	Other	0	0	17232	8409	57.21
AAACTGCCATCTGCAA-1_MM1graft	9406	7252	33811	7949	19	155	2072	11172	12439	7227	7227	9834	19132	0.602284302320039	CD8 T	3	3	11667	6506	51.9
AAACTGCCATGCACTA-1_MM1graft	15369	11790	47846	13349	11	207	2958	6351	24959	9409	9409	16652	32458	0.458822018048964	CD14 Mono	0	0	18915	9081	30.74
AAACTGCGTAGCGGTA-1_MM1graft	11454	9042	36709	9108	7	144	2642	5690	19088	8683	8683	12503	24281	0.553032776173183	NK	5	5	15431	8366	30.77
AAACTGCGTAGTCCAT-1_MM1graft	13553	10534	42877	12608	8	206	1682	8384	19972	8830	8830	14669	28697	0.410244764329214	CD16 Mono	1	1	16378	8318	38.66
AAACTGCGTATTCTGG-1_MM1graft	10536	8786	40286	7258	5	188	1929	12290	18607	7555	7555	12216	23758	0.587779881892623	HSPC	10	10	14186	8138	68.83
AAACTGCGTCAAATCC-1_MM1graft	8487	6765	30755	7772	15	131	1271	9148	12407	6435	6435	9043	17592	0.94085516876861	CD4 T	8	8	11164	6499	41.45
AAACTGCGTCATTGCA-1_MM1graft	14238	11368	42515	11689	5	181	1765	7113	21757	8515	8515	15577	30358	0.439065453218161	CD16 Mono	1	1	17089	8501	34.33
AAACTGCGTCTCAAAC-1_MM1graft	15185	11488	44324	10018	15	213	2676	7855	23531	10330	10330	16300	31761	0.475324383720114	Other	0	0	18878	9210	41.47
AAACTGCGTGCAAAGC-1_MM1graft	10384	7991	29815	8429	2	130	1757	5104	14384	8080	8080	11175	21803	0.577418084902819	NK	5	5	13455	7231	24.67
AAACTGCGTGCGTAGA-1_MM1graft	10994	9164	32264	7719	13	146	1773	6758	15844	6079	6079	11982	23565	0.279522484137061	CD14 Mono	0	0	12037	7088	34.81
AAACTGCGTGCTTACA-1_MM1graft	12846	9557	39965	10328	8	208	2571	8291	18538	9609	9609	14003	27309	0.738292828054661	NK	2	2	16464	8378	38.22
AAACTGCGTTACTACG-1_MM1graft	11590	9496	40561	9731	8	195	2099	10083	18427	7171	7171	12659	24794	0.487081920572103	Other	0	0	13810	7842	49.97
AAACTGCTCATCGCCT-1_MM1graft	12421	9964	36065	10435	6	138	1828	4415	19211	7976	7976	13553	26456	0.5	CD16 Mono	1	1	15311	8074	2025-04-21
AAACTGCTCATTCGGA-1_MM1graft	15392	11708	43191	9828	5	195	2084	7988	23081	10767	10767	16633	32483	0.304711738327266	Other	2	2	19430	9235	43.83
AAACTGCTCCGAATTG-1_MM1graft	12730	10043	40514	8543	15	319	2152	9646	19824	8796	8796	13625	26559	0.471836977867519	Other	1	1	15764	7910	55.03
AAACTGCTCGGCTATA-1_MM1graft	10854	9174	34903	8886	6	155	1594	8302	15952	5876	5876	11884	23345	0.396723137421111	Other	0	0	11769	7030	43.3
AAACTGCTCGGTCCGA-1_MM1graft	12641	9618	45817	11931	7	187	3067	8145	22451	10033	10033	13948	26948	0.39435736061154	NK	2	2	18471	9271	40.42
AAACTGCTCTCGCGTT-1_MM1graft	12926	10051	43276	11873	5	205	2622	7577	20964	8370	8370	14006	27433	0.468420163122667	Other	0	0	15829	8364	36.85
AAACTGCTCTGAAAGA-1_MM1graft	9907	8227	29545	7558	6	134	1294	6702	13840	5819	5819	10673	21000	0.425309562152291	Other	0	0	10804	6564	34.11
AAACTGCTCTTAAGCG-1_MM1graft	16130	12145	54601	11493	13	258	2984	14865	24956	10891	10891	17360	33911	0.498351200132076	Other	0	0	19855	9451	74.82
AAAGATGAGAGCAGCT-1_MM1graft	9757	7558	38242	8265	21	202	2925	12908	13887	7454	7454	10317	20154	0.601937206114208	CD8 T	3	3	12235	6973	62.44
AAAGATGAGATCGATA-1_MM1graft	12682	10309	37751	10751	11	190	1615	6940	18236	7527	7527	13810	27110	0.5	CD16 Mono	1	1	14563	7848	32.28
AAAGATGAGATGCGAC-1_MM1graft	15712	12412	43884	10539	11	211	2193	8926	21979	9190	9190	17140	33661	0.430229341231411	Other	0	0	17346	8505	47.29
AAAGATGAGCGTTGCC-1_MM1graft	12991	10403	35581	9093	9	175	1438	7463	17398	7668	7668	13944	27325	0.5	CD16 Mono	1	1	14051	7454	36.31
AAAGATGAGCTGAATA-1_MM1graft	14915	11787	41726	12094	4	216	1717	8583	19098	8200	8200	15966	31473	0.310426093989737	CD14 Mono	0	0	15058	7741	39.81
AAAGATGAGCTTACCA-1_MM1graft	15096	11273	46763	9803	9	205	2184	11703	22846	11292	11292	16167	31399	0.549434147578482	B	13	13	19563	9000	63.74
AAAGATGAGGGATCCA-1_MM1graft	13360	9867	44307	11773	1	172	2462	11330	18552	9634	9634	14634	28604	0.791644375087092	NK	2	2	16134	8011	53.29
AAAGATGAGTCAGGAC-1_MM1graft	12812	9871	39829	11589	4	151	2850	3862	21358	9269	9269	14133	27425	0.566793991878113	NK	4	4	17428	8737	18.43
AAAGATGCAACGCAAG-1_MM1graft	11909	9814	37461	9849	7	215	1357	8710	17322	6516	6516	13036	25587	0.450936158007692	CD16 Mono	1	1	13025	7231	40.81
AAAGATGCAACGTAGG-1_MM1graft	9307	7318	27413	6687	2	136	1730	5313	13526	7394	7394	9936	19266	0.957339242133377	CD4 T	8	8	12336	7019	27.43
AAAGATGCAATGGCAG-1_MM1graft	15611	12147	52636	14383	11	290	2551	11009	24367	9045	9045	16799	32851	0.5	CD14 Mono	1	1	17455	8169	51.19
AAAGATGCAATGGTCT-1_MM1graft	13015	10833	37839	9278	9	166	1504	7890	18987	6971	6971	14364	28268	0.382855662362592	Other	0	0	14179	7743	41.36
AAAGATGCACAACGGA-1_MM1graft	10960	9108	39653	9016	12	835	1934	11129	16724	6893	6893	12012	23479	0.5	DC	6	6	13181	7415	55.74
AAAGATGCACACACCG-1_MM1graft	11016	8294	36137	9019	29	167	2762	6664	17470	8995	8995	11885	23075	0.51236656213155	NK	4	4	14919	8080	33.66
AAAGATGCACTCAGCG-1_MM1graft	17478	13209	48786	10748	12	213	2418	9506	25869	11806	11806	19005	37189	0.532075750373398	NK	4	4	21903	9762	53.74
AAAGATGCACTCCCAT-1_MM1graft	13191	10684	39610	11779	5	165	1626	6970	19055	6981	6981	14455	28379	0.308021487637448	CD14 Mono	0	0	14406	7650	30.2
AAAGATGCAGATTAAG-1_MM1graft	13997	11058	38687	10423	5	187	1783	6807	19478	8447	8447	14981	29334	0.5	Other	1	1	15847	8175	32.72
AAAGATGCAGCCACGT-1_MM1graft	11228	9171	34025	9780	5	152	1407	5919	16744	6564	6564	12226	23941	0.488437949009877	CD16 Mono	1	1	12973	7034	27.85
AAAGATGCAGGATGTG-1_MM1graft	12660	9082	34675	10077	3	186	2197	4713	17490	10033	10033	13516	26339	0.553510774963751	NK	5	5	16317	8066	22.31
AAAGATGCAGGCAAGT-1_MM1graft	13869	10968	44035	12708	10	214	1914	10743	18442	8374	8374	14910	29301	0.5	DC	6	6	15313	7827	45.96
AAAGATGCAGTCCTGG-1_MM1graft	8565	6656	28208	7252	10	148	1652	7792	11346	6530	6530	9064	17766	0.870244987532543	CD4 T	8	8	10531	6178	33.22
AAAGATGCATTACACG-1_MM1graft	15506	11709	42690	11797	2	188	1878	7038	21765	10140	10140	16596	32581	0.497868076311169	CD16 Mono	7	7	17888	8770	34.23
AAAGATGGTAAAGGCC-1_MM1graft	14082	10861	50744	9056	18	251	2172	17920	21308	10344	10344	15665	30605	0.5	HSPC	10	10	17704	9002	94.13
AAAGATGGTATCTAGC-1_MM1graft	10336	8615	36593	8706	15	164	1817	9148	16730	6165	6165	11289	22091	0.36438920424546	CD14 Mono	0	0	12611	7266	49.92
AAAGATGGTATGTTCG-1_MM1graft	12897	10255	37932	9784	9	204	1664	8412	17850	7514	7514	13788	27034	0.381349806425117	CD14 Mono	0	0	14307	7576	41.14
AAAGATGGTCAGCAAG-1_MM1graft	11249	7997	35784	9310	8	177	2788	9873	13606	8823	8823	11632	22859	0.733759560186311	CD8 T	3	3	13318	6969	42.82
AAAGATGGTCAGGTGA-1_MM1graft	11050	9292	31711	8310	8	166	1742	6369	15111	6404	6404	11947	23499	0.389621537114897	Other	0	0	12016	7087	31.96
AAAGATGGTCGAGGTA-1_MM1graft	14782	12132	45475	10110	11	307	2442	10289	22296	8761	8761	16295	31782	0.5	DC	6	6	17295	8861	51.62
AAAGATGGTCTGGTCG-1_MM1graft	12867	10156	42759	11382	4	179	2234	8911	20035	7831	7831	13949	27331	0.444923757279038	CD4 T	0	0	15374	8264	46.51
AAAGATGGTCTGGTTA-1_MM1graft	11438	8902	39585	8720	15	199	1230	14816	14595	7632	7632	12059	23778	0.418869519069291	Other	3	3	12693	6999	66.09
AAAGATGGTGAATGTA-1_MM1graft	10290	8358	27372	8243	7	142	1146	4059	13768	6519	6519	11005	21591	0.364085409573075	CD16 Mono	1	1	11592	6741	21.58
AAAGATGGTTAACCAC-1_MM1graft	12954	10445	38941	9469	8	173	2116	6807	20348	8117	8117	14040	27317	0.462829843429976	Other	0	0	15824	8325	36.74
AAAGATGGTTTAAGGA-1_MM1graft	11425	9621	33485	8184	0	138	1315	7051	16792	6137	6137	12429	24385	0.386596508304803	Other	0	0	12562	7178	35.22
AAAGATGTCACTGGTA-1_MM1graft	9069	7308	30737	8707	8	143	1839	4842	15180	6919	6919	9991	19318	0.555049476936317	NK	4	4	12860	7189	24.43
AAAGATGTCAGCACTA-1_MM1graft	9363	7589	26858	7099	7	138	1263	6104	12244	5463	5463	9998	19739	0.470720457466225	CD14 Mono	0	0	9952	5948	29.35
AAAGATGTCATCGCCT-1_MM1graft	11285	9125	38289	9972	12	236	1774	10203	16083	7165	7165	12167	23883	0.332306017654768	Other	1	1	13105	7318	50.62
AAAGATGTCCATATCT-1_MM1graft	15725	11120	48434	10163	9	188	2802	10583	24665	12063	12063	16855	32897	0.382046432562868	Other	3	3	21101	9558	60.18
AAAGATGTCCCGCAAG-1_MM1graft	12324	9343	40575	10985	14	233	2523	8099	18707	9402	9402	13608	26576	0.553166543246421	NK	2	2	16211	8416	37.33
AAAGATGTCGAGTTAC-1_MM1graft	15547	12000	49043	10764	14	261	3239	9510	25215	10397	10397	17069	33287	0.471193051357995	Other	0	0	19790	9520	54.49
AAAGATGTCGGGCTCA-1_MM1graft	8804	6919	28065	7007	10	132	1789	7046	12070	6517	6517	9242	18093	0.904807607036862	CD4 T	3	3	10707	6438	31.15
AAAGATGTCTATACCT-1_MM1graft	12553	10336	39401	10866	8	181	1700	8566	18074	6437	6437	13753	27030	0.391799942256253	CD14 Mono	0	0	13390	7181	39.13
AAAGGATAGAAATGGG-1_MM1graft	9188	7254	33019	7001	7	156	2876	9119	13824	6535	6535	9752	18971	0.811852320218397	CD4 T	3	3	11364	6600	48.98
AAAGGATAGAATAGTC-1_MM1graft	14943	11363	38255	4688	14	181	2198	7127	24035	10891	10891	16406	31860	0.540627052995608	NK	4	4	20054	9348	49.48
AAAGGATAGACCCATT-1_MM1graft	11396	9201	34168	9342	12	152	1766	6281	16601	7451	7451	12309	24123	0.30534667503211	CD16 Mono	1	1	13638	7636	32.98
AAAGGATAGATTGACA-1_MM1graft	9508	7301	26790	7060	2	106	1758	3987	13861	7786	7786	10206	19864	0.548983941909794	NK	5	5	12777	7034	2025-09-22
AAAGGATAGGACTAGC-1_MM1graft	11213	9424	32984	7488	10	109	1839	7031	16503	6195	6195	12354	24295	0.408111134495758	CD14 Mono	0	0	12192	7146	40.89
AAAGGATAGGTACTCT-1_MM1graft	8960	6837	24606	6904	12	122	1058	5245	11259	6968	6968	9367	18336	0.932382139384677	CD4 T	3	3	10890	6222	2025-02-24
AAAGGATAGTCCGATT-1_MM1graft	10885	8954	28506	7165	14	113	1297	5395	14516	6554	6554	11705	23001	0.467331269807185	CD16 Mono	1	1	11988	6821	2025-05-27
AAAGGATAGTGAGTTA-1_MM1graft	13600	11194	42790	10194	9	191	2574	6516	23291	8575	8575	15145	29364	0.459635482680335	CD14 Mono	6	6	17224	8991	36.47
AAAGGATAGTTCAACC-1_MM1graft	10097	7919	31932	8212	6	149	1498	6896	15165	8002	8002	10979	21364	0.461530138540911	NK	2	2	13431	7583	34.03
AAAGGATCAAACGTTC-1_MM1graft	14878	12145	34863	5622	2	151	1682	5763	21638	8412	8412	16205	31677	0.437380803692412	CD14 Mono	1	1	16761	8336	37.19
AAAGGATCAAAGGCCA-1_MM1graft	18443	14106	57993	13243	19	223	2520	12916	29053	11662	11662	20204	39421	0.485358009861961	Other	0	0	22279	10046	73.1
AAAGGATCAACAACTC-1_MM1graft	15030	11929	40723	8485	7	170	1548	10041	20470	9557	9557	16219	31727	0.484651444075004	CD16 Mono	1	1	17094	8379	50.49
AAAGGATCAAGTTGCT-1_MM1graft	10062	7358	35510	7389	13	158	2180	10716	15023	8230	8230	10706	20919	0.559471289073901	NK	4	4	13219	7084	55.57
AAAGGATCACAATAAG-1_MM1graft	12353	10135	40593	9782	9	178	2368	9349	18893	7489	7489	13496	26366	0.412766930119605	Other	0	0	14381	7937	52.39
AAAGGATCACCGTCTT-1_MM1graft	11851	9837	37333	7998	9	171	1788	10466	16895	6772	6772	12863	25178	0.312745809993369	Other	0	0	12905	7323	54.69
AAAGGATCACGTACAT-1_MM1graft	11849	9417	36410	10365	3	171	1607	6500	17756	7757	7757	12712	24776	0.392320701438747	Other	1	1	14439	7687	32.13
AAAGGATCAGTAACGG-1_MM1graft	11421	9272	36910	8819	6	163	1534	7984	18401	7332	7332	12373	24108	0.452020020903837	Other	0	0	14213	7935	39.61
AAAGGATCAGTAAGCG-1_MM1graft	8663	6725	35030	8300	10	145	1962	11336	13250	6720	6720	9110	17853	0.581618315164184	CD4 T	9	9	10998	6610	59.36
AAAGGATCATAGAATG-1_MM1graft	13334	10396	37565	12028	3	216	1567	6311	17435	8297	8297	14267	28022	0.5	CD16 Mono	7	7	14831	7629	2025-06-27
AAAGGATCATCGTACA-1_MM1graft	11292	9162	36137	9694	8	167	1403	9248	15609	6531	6531	12063	23720	0.348622277486956	Other	1	1	12529	6798	42.54
AAAGGATCATGCGACC-1_MM1graft	16206	11588	44395	10216	19	213	2624	9053	22254	11109	11109	17246	33830	0.479538946998114	Other	8	8	19192	8871	48.1
AAAGGATCATTGATGC-1_MM1graft	10610	8558	35188	9236	2	200	1534	9896	14312	6639	6639	11354	22296	0.471981725968538	Other	1	1	11842	6935	47.7
AAAGGATGTAACAATG-1_MM1graft	15072	11788	43538	11762	16	246	1798	9124	20585	8958	8958	16232	31789	0.451399302902897	CD14 Mono	0	0	16734	8374	44.52
AAAGGATGTGATTCCA-1_MM1graft	16102	12600	49784	11070	14	232	2032	13389	23043	9226	9226	17517	34388	0.48313349813426	CD16 Mono	1	1	17925	8673	69.56
AAAGGATGTTTAGGAA-1_MM1graft	11408	9285	28134	8130	4	128	1279	3834	14751	6726	6726	12321	24198	0.469355841791646	CD16 Mono	7	7	12148	6753	18.85
AAAGGATGTTTCGTTT-1_MM1graft	18334	12536	62131	20887	2	281	3676	10289	26976	13541	13541	20159	39324	0.709691191079238	NK	2	2	23887	9627	47.21
AAAGGATTCACTACCC-1_MM1graft	10987	9063	34332	9030	2	154	1450	6852	16831	6542	6542	12036	23436	0.486013261075356	CD16 Mono	1	1	12794	7219	31.94
AAAGGATTCCACGGCA-1_MM1graft	17021	12646	43292	12499	4	204	2107	5265	23204	10498	10498	18150	35483	0.272578649289788	CD14 Mono	0	0	18880	8690	26.15
AAAGGATTCCACTAGA-1_MM1graft	10449	8789	35333	7946	6	191	2654	7698	16828	6508	6508	11618	22686	0.5	DC	6	6	12948	7552	40.81
AAAGGATTCCATAACG-1_MM1graft	12204	10035	37317	10496	12	163	1442	7707	17484	6720	6720	13235	25906	0.5	CD14 Mono	1	1	13331	7222	38.87
AAAGGATTCCGAATTG-1_MM1graft	9949	7624	33343	8964	6	187	1992	8885	13302	7700	7700	10389	20222	0.882055043017455	CD4 T	9	9	12289	6825	36.95
AAAGGATTCGACCCGA-1_MM1graft	8620	6320	27073	6810	12	152	1352	7991	10749	7195	7195	8955	17626	0.91286893342194	Other T	8	8	10778	6054	36.55
AAAGGATTCGCAAGCC-1_MM1graft	10383	8227	34963	8053	2	143	2229	4947	19573	8214	8214	11408	22025	0.545807882462438	NK	4	4	15541	8489	2025-09-29
AAAGGATTCGCTTCAC-1_MM1graft	11317	9334	37451	10292	16	136	1423	9458	16116	6382	6382	12321	24243	0.485811178685371	CD14 Mono	0	0	12510	7239	46.6
AAAGGATTCGGAAAGC-1_MM1graft	14472	10722	44255	13722	7	223	1976	7069	21255	9529	9529	15415	30119	0.42683392484917	Other	0	0	17089	8583	33.64
AAAGGATTCTGTAGAC-1_MM1graft	8161	6384	28414	7321	3	148	1914	7048	11961	6486	6486	8845	17226	0.544514648535695	NK	5	5	10928	6415	32.41
AAAGGATTCTTTGCAT-1_MM1graft	9661	7298	28376	7861	8	111	2111	5704	12559	7340	7340	9993	19629	0.806509793441002	CD4 T	3	3	11410	6655	26.96
AAAGGGCAGAATCAGT-1_MM1graft	10396	8044	36244	10509	4	188	1984	7202	16346	6885	6885	11219	22009	0.461247564864264	CD4 T	0	0	12972	6825	33.7
AAAGGGCAGCTCCGGT-1_MM1graft	11342	9117	33481	8908	6	158	1638	5461	17301	7188	7188	12299	24092	0.492817615051477	Other	0	0	13445	7593	2025-05-27
AAAGGGCAGTATAGTG-1_MM1graft	18411	14028	65328	14008	14	374	2626	21461	26828	11342	11342	19786	38669	0.374444197883439	Other	9	9	21277	9575	109.73
AAAGGGCAGTATGGGC-1_MM1graft	13877	11179	37857	7430	5	332	1846	7857	20376	8317	8317	15136	29737	0.464023571697341	Other	0	0	15773	8394	44.11
AAAGGGCAGTGCCCTG-1_MM1graft	10301	8220	34279	9000	12	159	2101	4391	18597	8034	8034	11498	22188	0.597387222480637	NK	4	4	15550	8294	23.61
AAAGGGCAGTGTTCCA-1_MM1graft	12979	9316	33328	8828	4	154	2257	3958	18086	10102	10102	13861	27086	0.551485942349321	NK	5	5	16385	8103	21.34
AAAGGGCCAAGCTTTG-1_MM1graft	8749	7374	29021	5247	19	134	1414	10128	12070	5310	5310	9342	18350	0.5	CD14 Mono	0	0	9557	6092	60.93
AAAGGGCCAAGGTTCT-1_MM1graft	9148	7073	35987	7232	15	146	1975	13243	13358	7055	7055	9634	18868	0.731640623495908	CD4 T	3	3	11500	6905	62.73
AAAGGGCCAAGTTGCT-1_MM1graft	13209	10215	42316	10144	7	187	2157	8170	21636	8526	8526	14363	28027	0.43665419947593	Other	0	0	16683	8192	43.8
AAAGGGCCACTGCTTC-1_MM1graft	13552	9620	38994	8792	10	159	2421	6404	21194	11383	11383	15153	29611	0.536552705906134	CD4 T	11	11	18977	8936	37.03
AAAGGGCCACTTTGGA-1_MM1graft	17860	13928	47116	10120	5	228	2438	8256	26041	10497	10497	19353	37836	0.375095070357454	CD14 Mono	0	0	20382	9435	48.81
AAAGGGCCAGCAATGG-1_MM1graft	10156	8196	24729	6988	0	98	1239	3213	13185	6516	6516	10757	21128	0.489234693037723	CD16 Mono	7	7	11420	6533	15.75
AAAGGGCCAGTAAGCG-1_MM1graft	13526	10554	50865	11827	14	223	3390	9880	25496	10274	10274	15170	29364	0.347253339254235	NK	2	2	19563	9797	51.79
AAAGGGCCATCATAGC-1_MM1graft	9788	7492	26996	7733	6	107	1724	4025	13390	7781	7781	10490	20511	0.745151362541119	NK	5	5	12468	6954	18.52
AAAGGGCCATCCCTCA-1_MM1graft	10390	8835	31151	7610	2	142	1546	7657	14184	5465	5465	11160	21949	0.330992470884353	CD14 Mono	0	0	10693	6421	35.87
AAAGGGCCATCCGTGG-1_MM1graft	8534	6917	19826	4487	4	83	1202	1865	12171	6853	6853	9182	17903	0.580351705404717	NK	5	5	11070	6618	2025-09-11
AAAGGGCCATTGCACA-1_MM1graft	9575	8056	24121	7480	3	101	1070	2397	13068	5698	5698	10407	20358	0.5	CD16 Mono	7	7	10622	6440	2026-12-01
AAAGGGCGTAACTGAA-1_MM1graft	14878	11482	45764	12497	9	223	2075	9033	21918	8767	8767	15928	31205	0.3097390525243	CD16 Mono	1	1	17023	8030	41.85
AAAGGGCGTAGACGCA-1_MM1graft	9294	7464	26710	7615	4	110	1722	3345	13908	6777	6777	10139	19776	0.591432752956632	NK	4	4	11983	7082	17.53
AAAGGGCGTATTCTCT-1_MM1graft	12305	9757	34703	9961	9	151	1603	6686	16282	7213	7213	13108	25779	0.253355452525032	Other	0	0	13104	7128	32.38
AAAGGGCGTCAATACC-1_MM1graft	15337	11893	55875	12297	15	252	2318	16630	24342	9227	9227	16716	32676	0.487405760825271	CD16 Mono	1	1	18307	8979	80.93
AAAGGGCGTCAGACGA-1_MM1graft	9357	7760	27583	6245	5	135	1342	7118	12727	5559	5559	10045	19820	0.483065059396292	Other	0	0	10161	6303	36.74
AAAGGGCGTCGCTAGC-1_MM1graft	14134	10462	46534	12971	16	206	3009	5966	24338	11092	11092	15523	30009	0.540975890019465	NK	5	5	20294	9392	27.96
AAAGGGCGTGAAACAT-1_MM1graft	9259	7146	27958	7795	5	138	1269	6731	12016	6856	6856	9659	18940	0.895199577486214	CD4 T	3	3	10964	6411	30.87
AAAGGGCGTGACGCAA-1_MM1graft	11087	9211	37777	9186	17	170	2313	8568	17508	6089	6089	12347	24215	0.442663624473711	Other	0	0	12557	7231	48.64
AAAGGGCGTGCCCAGT-1_MM1graft	10958	8892	31491	8492	14	149	1418	7026	14371	6673	6673	11685	23003	0.354010392658459	Other	1	1	11952	6885	33.78
AAAGGGCGTGCTGTGC-1_MM1graft	8907	7672	21869	4876	4	106	960	3819	12101	4963	4963	9556	18798	0.5	CD14 Mono	0	0	9495	6039	2025-08-22
AAAGGGCGTGCTTTGA-1_MM1graft	8542	6853	24403	5870	7	138	1198	5042	12144	6604	6604	9273	18127	0.58278843848173	NK	5	5	11118	6461	2025-01-27
AAAGGGCGTTTGACCA-1_MM1graft	16069	12250	48798	10145	10	220	2620	11504	24273	10679	10679	17496	34163	0.558475994201796	NK	4	4	20142	9210	61.64
AAAGGGCTCAATTCCT-1_MM1graft	9923	8215	28539	7810	4	132	1613	4655	14315	5894	5894	10695	21029	0.44252489776838	Other	0	0	11253	6720	23.79
AAAGGGCTCACCGCGA-1_MM1graft	15241	11534	42195	9246	27	210	2163	11009	19529	9974	9974	16097	31617	0.311282655141018	Other	3	3	17091	8377	56.69
AAAGGGCTCCATTGTT-1_MM1graft	8921	6650	27128	6723	6	139	1892	6792	11554	7297	7297	9436	18510	0.55280293286058	NK	5	5	11214	6280	34.8
AAAGGGCTCCGTGCAG-1_MM1graft	9276	7186	36078	7688	15	186	1844	12212	14118	7342	7342	9944	19451	0.549269400528341	NK	5	5	12248	7132	64.61
AAAGGGCTCCTAAGTG-1_MM1graft	14263	10886	51777	13214	10	276	2998	10317	24943	11065	11065	15874	30733	0.60286748806516	NK	2	2	20510	9622	51.66
AAAGGGCTCGACTTAG-1_MM1graft	12440	9880	35646	10635	5	167	1446	6546	16838	7732	7732	13291	26025	0.5	CD16 Mono	7	7	13852	7413	29.37
AAAGGGCTCGCACAAT-1_MM1graft	13298	10908	41700	12075	14	182	1853	8104	19469	7367	7367	14523	28493	0.328874821458261	Other	0	0	14603	7880	41.59
AAAGGGCTCGGTCGAC-1_MM1graft	9473	7623	28742	6331	6	136	1657	4663	15940	7425	7425	10401	20126	0.531605101832602	NK	2	2	13387	7658	2025-06-26
AAAGGGCTCGGTTAGT-1_MM1graft	14058	11625	38992	10832	5	177	1494	7349	19128	6898	6898	15414	30236	0.5	CD14 Mono	0	0	14332	7400	34.6
AAAGGGCTCTACCCGT-1_MM1graft	10233	7849	33303	8701	6	183	2074	9124	13202	7497	7497	10705	20929	0.593612722673585	CD4 T	3	3	12127	6835	42.87
AAAGGGCTCTCAGATG-1_MM1graft	16106	12666	45323	12256	11	207	1922	8341	22579	8631	8631	17400	34022	0.491137395614586	CD14 Mono	0	0	17196	8285	39.68
AAAGGGCTCTCGCGTT-1_MM1graft	10682	8312	38246	8772	17	181	2231	11119	15907	7703	7703	11315	22082	0.735994066834297	CD4 T	3	3	13015	7462	53.03
AAAGGGCTCTGGCACG-1_MM1graft	14238	11377	46591	11993	13	256	1905	11786	20631	7750	7750	15535	30527	0.40662543471086	Other	0	0	15569	8089	53.85
AAATGAGAGAATCAGT-1_MM1graft	13293	10977	40742	10464	5	136	1930	8707	19494	7573	7573	14604	28566	0.5	CD14 Mono	0	0	14879	7849	46.86
AAATGAGAGAGAAGCA-1_MM1graft	8977	7420	27861	6405	0	76	1285	6086	14008	6595	6595	9984	19391	0.798608972214016	NK	2	2	12031	6941	32.41
AAATGAGAGATGGGTC-1_MM1graft	11683	9578	27602	3046	10	120	1422	5181	17820	7486	7486	12983	25423	0.446557113400204	Other	11	11	14426	7970	39.32
AAATGAGAGCAATGTA-1_MM1graft	10952	8361	29906	8238	8	141	2068	5104	14337	8169	8169	11773	23075	0.783301735267579	NK	5	5	13353	7203	24.44
AAATGAGAGGATTAAC-1_MM1graft	12143	10059	37125	8951	14	123	1813	7548	18670	7619	7619	13307	25911	0.475715148973467	CD14 Mono	1	1	14454	8055	43.76
AAATGAGAGGTACATA-1_MM1graft	14577	11514	41882	9766	12	158	1738	10497	19701	8857	8857	15771	30903	0.5	CD16 Mono	1	1	16434	8054	54.61
AAATGAGCAAACAGTA-1_MM1graft	11050	8146	31489	9073	6	191	1971	5358	14886	8659	8659	11534	22564	0.783804226040239	CD4 T	3	3	13552	7379	22.85
AAATGAGCAATCATCG-1_MM1graft	9170	7624	24971	7462	1	124	1180	4463	11726	5102	5102	9848	19363	0.472226620095744	CD16 Mono	7	7	9457	5690	20.73
AAATGAGCACATGATC-1_MM1graft	10592	8886	28381	7312	2	111	1143	4687	15125	5901	5901	11416	22329	0.494892943591176	CD16 Mono	1	1	11762	6597	26.68
AAATGAGCACGTTGTA-1_MM1graft	17482	13199	50670	10845	18	232	2327	12744	24490	10714	10714	18754	36759	0.406413916639854	Other	9	9	19580	9072	67.92
AAATGAGCAGATAAGT-1_MM1graft	12138	10009	35936	9449	12	175	1275	8682	16338	6537	6537	13004	25566	0.5	CD14 Mono	1	1	12896	7066	39.9
AAATGAGCAGGTAGGT-1_MM1graft	15132	11916	53455	14920	5	229	2803	8107	27371	9084	9084	16479	32087	0.498309251377498	CD14 Mono	1	1	18743	7866	38.04
AAATGAGCATATACGC-1_MM1graft	13842	9800	44350	10267	7	183	2521	8886	22472	11029	11029	14849	28816	0.502682182193922	NK	2	2	19313	9102	51.06
AAATGAGCATATAGAG-1_MM1graft	9569	7655	32123	8340	17	152	2271	5395	15931	7351	7351	10546	20525	0.575470402876586	NK	4	4	13371	7614	30.14
AAATGAGCATCGTACA-1_MM1graft	9312	7032	31114	8243	23	172	1897	9518	11255	6881	6881	9666	19053	0.923723212099997	CD4 T	3	3	10796	6193	39.59
AAATGAGCATGGGACA-1_MM1graft	12896	9781	47239	11441	4	206	3146	7009	25403	10131	10131	14269	27454	0.57659969037088	NK	4	4	19848	9309	39.24
AAATGAGCATTCACGA-1_MM1graft	9687	7549	29440	6552	3	115	1666	6421	14658	7701	7701	10485	20389	0.577930036718672	NK	5	5	13081	7361	32.86
AAATGAGGTAGTTTGC-1_MM1graft	9766	8261	29865	6216	8	120	1305	7621	14589	5436	5436	10783	21157	0.333985292956344	CD14 Mono	0	0	10889	6629	40.96
AAATGAGGTCAGGCTC-1_MM1graft	12991	10688	40323	11117	1	156	1798	7942	19303	6421	6421	14241	28033	0.45223949184521	CD14 Mono	0	0	13294	6978	37.49
AAATGAGGTCCAGACC-1_MM1graft	8238	6564	30575	7357	6	90	1649	8197	13258	6230	6230	8721	17034	0.669867456955674	CD8 T	9	9	10714	6534	47.1
AAATGAGGTCTGTGTA-1_MM1graft	13565	10499	34412	7773	8	140	1966	5990	18518	9255	9255	14329	28062	0.390644951899903	Other	7	7	15882	8354	33.01
AAATGAGGTCTTAGCA-1_MM1graft	8889	7506	25708	7564	9	104	984	4749	12289	5416	5416	9606	18865	0.467742643936912	CD16 Mono	1	1	10014	6138	22.35
AAATGAGGTGCGACCT-1_MM1graft	12495	9938	33237	11302	4	135	1610	2879	17276	7442	7442	13522	26597	0.492328558929079	CD16 Mono	7	7	13937	7353	1936-12-01
AAATGAGGTTACGGAG-1_MM1graft	12517	9456	37611	10169	4	180	2749	5262	19227	9768	9768	13615	26425	0.558066363100367	NK	5	5	17104	8586	25.92
AAATGAGGTTGCTTGA-1_MM1graft	17295	13232	48826	10424	6	202	2716	9000	26465	11200	11200	18758	36625	0.453947018934177	Other	0	0	20965	9501	52.24
AAATGAGTCAAGAGGC-1_MM1graft	10412	8068	30371	7506	7	143	1712	7085	13905	7836	7836	11037	21559	0.679658427577121	CD8 T	3	3	12598	6942	33.62
AAATGAGTCAGTCACA-1_MM1graft	10051	7877	32799	9380	6	144	1825	4743	16690	7866	7866	11023	21329	0.594215516271133	NK	4	4	14235	7744	22.95
AAATGAGTCATTCGGA-1_MM1graft	10422	8524	30426	8401	4	129	1183	6731	13973	6353	6353	11226	22064	0.382571053856633	Other	1	1	11609	6753	34.97
AAATGAGTCCGGACTG-1_MM1graft	15814	11351	46984	9919	16	184	2641	8664	25532	11522	11522	17090	33326	0.47666099921796	Other	4	4	20572	9559	52.2
AAATGAGTCGAAGCCC-1_MM1graft	14199	11404	39585	10958	3	183	1353	7658	19418	8031	8031	15314	29995	0.482041637907807	CD16 Mono	1	1	15350	7733	35.85
AAATGAGTCGATGTGT-1_MM1graft	12794	10390	39654	11791	10	153	2302	6669	18714	7388	7388	13921	27370	0.307240818107824	Other	0	0	14196	7762	34.94
AAATGAGTCGGTTCCT-1_MM1graft	14129	11559	44461	11392	14	199	1904	10311	20635	7674	7674	15493	30407	0.5	CD14 Mono	1	1	15566	7957	51.21
AAATGAGTCTTCTTCC-1_MM1graft	11955	9118	34481	9250	1	134	2283	5383	17417	9120	9120	12911	25125	0.633400363182928	NK	5	5	15451	8001	26.31
AAATGCCAGAAATACC-1_MM1graft	10507	8635	30860	8269	8	165	1239	7047	14128	6030	6030	11366	22367	0.494485772379684	CD16 Mono	1	1	11421	6487	35.05
AAATGCCAGCGGACTA-1_MM1graft	10122	7799	31749	7245	12	144	1921	5092	17327	7802	7802	11091	21539	0.572500372285951	NK	4	4	14364	7739	28.77
AAATGCCAGCTGAAAT-1_MM1graft	17243	13067	50209	10362	7	234	3081	9068	27437	11365	11365	18853	36795	0.497095408887339	Other	0	0	21481	9805	51.71
AAATGCCAGGAAGACA-1_MM1graft	12696	10411	38570	10822	14	144	1797	6999	18781	7050	7050	13863	27077	0.444505997419607	CD14 Mono	0	0	14220	7724	34.59
AAATGCCAGGCCAGTA-1_MM1graft	10357	8186	31874	9054	6	131	2136	4120	16419	7798	7798	11315	22023	0.589968009111188	NK	4	4	14041	7755	20.94
AAATGCCAGGGTATCG-1_MM1graft	10533	8638	31112	7906	7	131	1771	6608	14674	6269	6269	11399	22350	0.449838004516945	Other	1	1	11792	6874	32.72
AAATGCCAGGTAGGAA-1_MM1graft	12111	9636	37221	7711	4	170	1980	9612	17728	7947	7947	12935	25358	0.5	Other	0	0	14341	7994	53.76
AAATGCCAGTAGTCGG-1_MM1graft	9856	7883	26894	6583	8	132	1720	4216	14219	7489	7489	10827	21091	0.818608476685814	NK	2	2	12734	7164	21.51
AAATGCCAGTAGTTCC-1_MM1graft	11877	9604	36604	8894	6	185	1635	9397	16477	6837	6837	12913	25429	0.457988704757135	Other	0	0	12802	7201	45.09
AAATGCCAGTGAATAC-1_MM1graft	13112	9917	40692	12066	4	168	2342	6153	19936	9973	9973	14334	27887	0.67689457205492	NK	5	5	17494	8583	30.14
AAATGCCCAAATGCTC-1_MM1graft	9600	8169	28396	6603	7	110	1844	5544	14272	5879	5879	10381	20334	0.487881415309666	Other	0	0	11076	6803	32.34
AAATGCCCAACGTCGC-1_MM1graft	11702	9477	29738	8988	6	111	1337	3621	15669	7212	7212	12432	24347	0.5	CD16 Mono	7	7	13107	7134	16.43
AAATGCCCAAGTCCTA-1_MM1graft	11875	9270	39795	10222	5	180	2571	5190	21602	9075	9075	13160	25363	0.577479104990595	NK	4	4	17454	8822	28.38
AAATGCCCAATGGTCT-1_MM1graft	13798	10404	40958	9280	4	191	2622	5282	23554	10173	10173	15098	29391	0.402242693694954	NK	4	4	19111	9289	29.69
AAATGCCCAATTGCCA-1_MM1graft	12146	8625	39191	8294	7	182	2606	11194	16880	9757	9757	13011	25489	0.552880235804106	NK	2	2	15436	7931	56.65
AAATGCCCACAGAAGC-1_MM1graft	10118	7704	32707	7350	8	144	2344	8794	14028	7917	7917	10972	21423	0.712746901530195	NK	2	2	12760	7007	45.17
AAATGCCCACCTACCT-1_MM1graft	13005	9398	38476	10746	3	212	2228	7185	18087	10060	10060	13780	26829	0.461892698950783	Other T	8	8	16720	8133	35.41
AAATGCCCACTTACAG-1_MM1graft	16265	12814	47187	9427	9	209	2589	10190	24732	10509	10509	17769	34683	0.453626425212917	Other	0	0	19913	9548	59.74
AAATGCCCATAGAATG-1_MM1graft	12778	9668	38306	10805	6	178	2969	4539	19788	9855	9855	13857	26969	0.576739378664642	NK	5	5	17096	8666	22.31
AAATGCCCATGCCCTT-1_MM1graft	9188	7346	27867	6925	5	115	1774	5397	13638	7061	7061	9945	19323	0.657712922584669	NK	2	2	12042	7151	28.99
AAATGCCGTATGTCCA-1_MM1graft	14437	11237	47136	12349	6	199	2385	10183	21992	8511	8511	15758	30793	0.35513337853937	CD14 Mono	0	0	16612	8273	47.57
AAATGCCGTATTCGCA-1_MM1graft	11677	9008	36859	10686	11	157	2219	4836	18924	8596	8596	12818	24867	0.583271962486433	NK	4	4	15907	8252	2025-04-23
AAATGCCGTCTCTAAG-1_MM1graft	8686	7383	27046	5699	8	149	1090	8150	11949	5277	5277	9392	18435	0.484461692636626	CD16 Mono	1	1	9664	6029	43.6
AAATGCCGTCTGCACG-1_MM1graft	12144	8769	38894	7250	13	200	2565	13246	15607	9123	9123	12615	24778	0.679659233610931	CD4 T	3	3	14192	7492	68.65
AAATGCCGTCTGGTCG-1_MM1graft	11907	9754	44225	10397	7	192	2734	9783	21097	7617	7617	13437	26148	0.5	DC	6	6	15429	8408	51.06
AAATGCCGTGCCCGAT-1_MM1graft	12937	10041	47633	9420	13	203	2993	11277	23695	9731	9731	14112	27391	0.442287566137797	NK	9	9	18367	9309	63.96
AAATGCCGTGCTTGAT-1_MM1graft	17252	13035	47399	10352	16	238	2679	9500	24605	11241	11241	18736	36713	0.489588563506959	Other	4	4	20125	9328	52.29
AAATGCCGTGGATTCT-1_MM1graft	13289	10653	41393	11548	9	196	1564	8973	19103	7778	7778	14292	28038	0.479873347303465	CD16 Mono	1	1	15193	7606	40.19
AAATGCCGTGTTAGAA-1_MM1graft	9411	7203	28099	6957	5	122	1069	6720	13224	6903	6903	10197	19928	0.80356281741651	NK	2	2	11775	6593	35.79
AAATGCCGTTGCTTGA-1_MM1graft	9316	7396	28521	6281	2	138	1942	6670	13478	7385	7385	10114	19758	0.45387778338771	NK	2	2	11988	7070	33.94
AAATGCCGTTTGAAGA-1_MM1graft	9925	8233	28691	7473	2	148	961	7296	12807	5844	5844	10502	20690	0.304392421763391	CD14 Mono	1	1	10558	6314	36.3
AAATGCCTCAATCGTG-1_MM1graft	8254	6587	30342	7009	8	130	1552	9878	11760	6274	6274	8728	17033	0.850212342030116	CD4 T	9	9	10212	6248	47.09
AAATGCCTCACTTACT-1_MM1graft	13694	11258	47200	11178	10	228	2274	12249	21245	8006	8006	15066	29530	0.481632495460079	Other	0	0	15889	8387	64.56
AAATGCCTCAGTCAAC-1_MM1graft	8577	6258	36010	8219	6	193	3721	9881	13940	7244	7244	9156	17875	0.469348661808097	NK	2	2	11818	6452	47.2
AAATGCCTCCGAGGAA-1_MM1graft	8040	7026	21718	5123	5	102	987	3846	11650	4610	4610	8772	17140	0.488061964561952	CD16 Mono	1	1	8982	5653	2025-08-19
AAATGCCTCCGGAAAG-1_MM1graft	14333	11086	53485	16968	14	232	2614	9984	23648	9125	9125	15613	30522	0.465941777063062	Other	0	0	17610	8949	46.26
AAATGCCTCGCCGAAC-1_MM1graft	13300	10704	35878	6704	15	158	1670	8349	18974	8097	8097	14359	28135	0.441486477140118	Other	1	1	15104	8113	48.53
AAATGCCTCGGTAGGA-1_MM1graft	9586	7583	37724	9515	5	217	2729	9646	15587	7295	7295	10553	20491	0.602827685824485	NK	4	4	13061	7313	46.67
AAATGCCTCGTCCCAT-1_MM1graft	12493	10180	49419	9807	12	219	2780	14837	21740	9011	9011	14448	27908	0.595691978766377	HSPC	10	10	16776	8963	79.98
AAATGCCTCTCTGCAC-1_MM1graft	10730	7856	32230	8581	8	151	1512	8815	13158	8350	8350	11170	21932	0.678443048551398	CD8 T	8	8	12862	6850	38.09
AACAAAGAGAATACTG-1_MM1graft	11743	9202	36124	9071	7	168	1676	9050	16144	7352	7352	12492	24594	0.474399571250692	Other	0	0	13047	7431	46.42
AACAAAGAGACGACTG-1_MM1graft	8248	6816	20926	4655	4	71	939	2926	12327	6384	6384	8975	17421	0.695812689545739	NK	2	2	11031	6686	16.97
AACAAAGAGTTAGAGT-1_MM1graft	10781	8813	32389	7988	17	140	1453	7001	15774	6564	6564	11584	22683	0.496906449195531	CD14 Mono	1	1	12497	6986	36.07
AACAAAGCAAGAGCGT-1_MM1graft	11252	8448	32405	8785	10	121	1797	6602	15084	8553	8553	12111	23685	0.769305618469272	NK	2	2	14150	7442	32.08
AACAAAGCAAGATTAG-1_MM1graft	11597	8920	36725	9634	6	141	2559	5200	19168	9216	9216	12734	24610	0.581505770356682	NK	5	5	16440	8437	2025-06-27
AACAAAGCAAGCAATA-1_MM1graft	11028	8493	40759	10321	15	216	2908	10614	16655	7909	7909	11710	22874	0.949850493167763	CD4 T	3	3	13732	7546	46.48
AACAAAGCAATGGCTT-1_MM1graft	14363	11265	39360	11825	5	158	1743	6348	19268	8333	8333	15268	29956	0.26997575767795	Other	0	0	15386	7899	27.72
AACAAAGCACCCTTAC-1_MM1graft	15671	11076	51107	9356	12	237	2991	16339	22144	12317	12317	16692	32400	0.268437841473894	CD8 T	14	14	20004	9150	90.69
AACAAAGCACGCGACT-1_MM1graft	13930	11391	42667	12308	9	166	2004	9043	19115	7289	7289	15164	29826	0.406137069465686	CD14 Mono	0	0	14256	7409	47.55
AACAAAGCACTTTGGA-1_MM1graft	12549	10150	38516	9099	2	182	2834	6787	19582	8381	8381	13817	26879	0.5	DC	6	6	15660	8283	34.11
AACAAAGCAGCCACGT-1_MM1graft	10327	7514	31204	8974	5	137	1881	6486	13710	8486	8486	10927	21402	0.546539403340342	NK	5	5	13274	6996	31.58
AACAAAGCAGGTAGCA-1_MM1graft	11073	9188	34808	8973	10	152	1826	5851	17982	7118	7118	12159	23694	0.5	DC	6	6	13863	7888	31
AACAAAGCATACCCGG-1_MM1graft	14710	11555	41304	8896	10	173	2074	8428	21678	8995	8995	16061	31480	0.400438247005988	Other	1	1	17219	8543	44.69
AACAAAGGTAAACGAT-1_MM1graft	12618	10376	40759	11066	7	186	2315	6725	20449	7387	7387	13849	27132	0.492057196956373	Other	1	1	15256	7984	37.05
AACAAAGGTAAGTCTC-1_MM1graft	11224	9468	32168	7951	6	138	1615	7353	15101	5978	5978	12145	23749	0.486403991295183	CD14 Mono	0	0	11627	6604	36.96
AACAAAGGTAGAATAC-1_MM1graft	9653	8267	40282	7190	6	194	2033	13765	17080	6513	6513	11161	21711	0.580888979414199	HSPC	10	10	12736	7558	69.54
AACAAAGGTATTGTGC-1_MM1graft	8970	7530	23440	5315	1	87	1107	4658	12248	5538	5538	9575	18739	0.413149964828578	CD16 Mono	1	1	10145	6161	24.47
AACAAAGGTCAAACAA-1_MM1graft	11828	9661	38846	9561	2	181	1781	10261	17050	7575	7575	12791	25032	0.328641977369178	CD4 T	1	1	13964	7739	50.57
AACAAAGGTGCGTTTA-1_MM1graft	13030	10591	44746	10415	13	172	2735	9430	21963	8326	8326	14503	28294	0.5	DC	6	6	16579	8773	47.92
AACAAAGGTGTGAGGT-1_MM1graft	14033	11331	47932	11536	13	210	2707	9949	23485	8707	8707	15435	30016	0.458637652509712	Other	0	0	17609	8953	50.32
AACAAAGGTGTGCTTA-1_MM1graft	9253	7415	27943	7292	9	133	1306	5010	14177	6956	6956	10075	19672	0.606796951085305	NK	4	4	12211	7104	2025-07-26
AACAAAGGTTAGGCTT-1_MM1graft	10288	8584	28563	7219	4	129	1125	5354	14725	6397	6397	11096	21733	0.459025738021091	CD16 Mono	1	1	12076	6877	2025-01-29
AACAAAGGTTATCGAC-1_MM1graft	9362	7321	25426	6707	5	118	1199	4796	12596	6993	6993	9859	19312	0.626664886723794	CD8 T	8	8	11557	6561	23.52
AACAAAGGTTCTGAAC-1_MM1graft	12419	10126	36755	9627	15	125	1626	6738	18605	7086	7086	13508	26507	0.397049701979854	CD14 Mono	0	0	14218	7765	35.13
AACAAAGGTTTCGACA-1_MM1graft	12960	10360	35837	8671	6	155	2496	6135	18334	7509	7509	13898	27275	0.460179735441611	Other	0	0	14379	7702	32.94
AACAAAGTCATTCATC-1_MM1graft	10131	8443	27783	7197	4	113	1199	4140	15123	6322	6322	11037	21631	0.466960152349115	CD16 Mono	1	1	12123	7166	2025-06-23
AACAAAGTCCCGATTC-1_MM1graft	14307	11303	42579	8732	8	192	1747	12343	19551	8914	8914	15398	30271	0.67387812167091	Other T	0	0	16045	8326	69.01
AACAAAGTCCTAAGTG-1_MM1graft	8380	6413	27385	7850	6	140	1365	6824	11197	6224	6224	8943	17541	0.697230993460465	NK	2	2	10146	5926	30.91
AACAAAGTCCTAGAGT-1_MM1graft	13649	10964	44099	11663	2	163	1809	9594	20855	7945	7945	14908	29057	0.388363869375588	Other	1	1	15841	7842	49.79
AACAAAGTCCTCATTA-1_MM1graft	15676	11107	52703	10942	22	232	2491	14670	24311	12252	12252	17082	33229	0.535524938204038	NK	2	2	20614	9360	84.23
AACAAAGTCGATGAAA-1_MM1graft	8736	6972	25137	6133	0	110	1348	5940	11597	6443	6443	9382	18325	0.820896176419755	NK	2	2	10799	6222	29.19
AACAAAGTCGCAACTA-1_MM1graft	14054	9956	39362	12903	10	186	2105	3913	20228	11436	11436	15085	29355	0.539535718266505	NK	4	4	18877	8543	2025-05-17
AACAAAGTCGCACCGA-1_MM1graft	18452	14020	50805	11512	11	240	2111	12852	24071	11555	11555	19746	38798	0.325127058036281	CD14 Mono	0	0	20089	9139	64.38
AACAAAGTCGCACCTT-1_MM1graft	12572	9453	45517	11914	12	230	2714	10638	19998	9683	9683	13770	26788	0.530421637676618	NK	2	2	16911	8604	50.24
AACAAAGTCTCATATC-1_MM1graft	11590	9831	40276	8509	9	175	2081	8625	20868	7279	7279	13019	25261	0.5	DC	6	6	15270	8322	49.01
AACAAAGTCTGTCGGG-1_MM1graft	9534	7427	33789	7878	2	177	2169	8163	15370	7600	7600	10391	20160	0.489445270552509	NK	2	2	13103	7535	42.85
AACAGTCAGAAATACC-1_MM1graft	13395	10686	41143	11281	13	164	1779	8083	19801	7675	7675	14576	28563	0.489386988362161	Other	0	0	15286	7947	40.72
AACAGTCAGAAATTCG-1_MM1graft	14428	11752	47316	12243	7	204	2051	9136	23658	8308	8308	15953	31086	0.405003734710283	CD14 Mono	0	0	17426	8797	47.44
AACAGTCAGAACGTCG-1_MM1graft	10976	8434	31865	8616	1	128	1935	5861	15309	8019	8019	11887	23280	0.841545585254658	NK	2	2	13364	7225	28.19
AACAGTCAGCATGATA-1_MM1graft	12613	10163	43576	10861	11	174	1625	12024	18876	7483	7483	13722	26895	0.445025316520597	Other	0	0	14748	7953	60.56
AACAGTCAGCTGAATA-1_MM1graft	11610	9325	34203	9371	10	146	1620	7039	16014	7223	7223	12373	24256	0.468287019230471	CD4 T	1	1	13312	7365	34.58
AACAGTCAGGAACCGT-1_MM1graft	9005	6842	30089	7831	6	108	2482	6517	13128	7155	7155	9626	18902	0.63242100566855	NK	5	5	11399	6588	33.58
AACAGTCAGGAAGACA-1_MM1graft	15116	12315	47649	10624	2	169	2360	10708	23767	8599	8599	16658	32461	0.377790813944175	Other	0	0	17749	8916	55.94
AACAGTCAGGCGTAGT-1_MM1graft	12465	10497	39032	10067	11	216	1935	8529	18267	6990	6990	13668	26820	0.481460384491061	CD14 Mono	0	0	13863	7669	44.29
AACAGTCAGGGACGTT-1_MM1graft	17039	12763	48444	11992	8	175	2867	7535	25837	11646	11646	18431	35970	0.467353375455681	Other	4	4	21367	9749	39.11
AACAGTCAGGTAGGCT-1_MM1graft	11134	8637	40182	8334	10	178	3002	11414	17222	8417	8417	11935	23132	0.585955092093536	CD8 T	3	3	14612	7833	60.32
AACAGTCAGGTTACAA-1_MM1graft	10316	8011	29735	8503	9	103	1820	4201	15086	8204	8204	11149	21735	0.558035680255281	NK	4	4	13765	7537	20.95
AACAGTCAGTGAATAC-1_MM1graft	13740	10766	39843	10600	12	176	2518	7291	19240	8262	8262	14700	28878	0.45646459498822	Other	0	0	15411	8031	36.2
AACAGTCAGTGAGTTA-1_MM1graft	12007	10054	41332	9241	4	186	2489	7945	21442	7519	7519	13516	26253	0.5	DC	6	6	15523	8596	42.25
AACAGTCCACCTGGTG-1_MM1graft	11096	8248	30584	8492	4	146	2141	5118	14671	8947	8947	11959	23361	0.65989134511377	NK	2	2	13800	7237	25.83
AACAGTCCACTAGGAG-1_MM1graft	13244	9519	40531	11207	9	191	2551	8360	18184	10474	10474	13938	27264	0.532031495888467	CD8 T	8	8	16780	8398	37.83
AACAGTCCACTCGGAC-1_MM1graft	12200	9434	43610	10080	3	160	3713	8258	21338	9506	9506	13482	26160	0.639342709441939	NK	5	5	16875	8781	43.52
AACAGTCCAGGTGTCC-1_MM1graft	12937	10371	39260	7506	2	150	2567	7352	21650	8728	8728	14246	27750	0.482811137297615	Other	0	0	16300	8639	44.58
AACAGTCCATAGCCGC-1_MM1graft	13275	10980	36111	5968	7	152	1705	7030	21239	7959	7959	14655	28634	0.306130039464854	CD4 T	6	6	15880	8438	44.72
AACAGTCCATGGTTTG-1_MM1graft	11905	9530	42074	11565	12	159	2210	8630	19486	7671	7671	13024	25484	0.413696434901199	Other	1	1	15084	7986	42.6
AACAGTCGTAGTAACA-1_MM1graft	11772	9170	35429	7916	10	158	1377	10904	15056	7920	7920	12421	24463	0.484300053356088	CD16 Mono	1	1	13453	7224	53.46
AACAGTCGTATACGCT-1_MM1graft	12140	9866	38043	9401	3	138	2347	7215	18924	7535	7535	13228	25724	0.292596390869911	CD14 Mono	0	0	14482	7858	40.17
AACAGTCGTCAGTGTT-1_MM1graft	10338	7974	46776	9167	12	235	2428	15453	19457	8246	8246	11432	22075	0.896471758435667	Other T	8	8	15541	8216	78.73
AACAGTCGTCCCGAGT-1_MM1graft	10602	8818	31887	7920	3	168	1374	6982	15433	6613	6613	11451	22576	0.41520182701817	Other	1	1	12129	7155	34.02
AACAGTCGTCCGTAGC-1_MM1graft	15485	11873	49473	13071	16	204	3018	9927	23186	8827	8827	16881	33096	0.270630998741284	CD14 Mono	0	0	17618	8649	48.57
AACAGTCGTCCGTCGA-1_MM1graft	16128	12278	50199	12530	12	207	2598	10685	24145	9660	9660	17404	34007	0.408866326868719	Other	0	0	18669	8962	51.22
AACAGTCGTCCTTATT-1_MM1graft	15020	11033	50341	14587	11	246	3621	6289	25559	11559	11559	16570	32048	0.537960785763509	NK	4	4	21019	9670	32.82
AACAGTCGTCGGCTGT-1_MM1graft	11687	9005	39046	8818	12	195	2745	11398	15860	8554	8554	12101	23605	0.5	B	14	14	14103	7483	51.92
AACAGTCGTGCACCCA-1_MM1graft	11544	9196	36084	8803	18	172	1732	9032	16311	7345	7345	12419	24361	0.481295404067888	Other	1	1	13392	7456	45.55
AACAGTCGTGCGTCCA-1_MM1graft	9087	7057	30726	7700	13	143	1336	8892	12639	6943	6943	9513	18543	0.844788037232937	CD4 T	9	9	11144	6445	45.01
AACAGTCGTTAACTCG-1_MM1graft	9643	7251	30275	7988	6	144	1930	4656	15540	7862	7862	10360	20198	0.447676033022685	NK	2	2	13493	7380	26.74
AACAGTCGTTCGGGAA-1_MM1graft	13206	10695	38474	10241	4	174	1476	9026	17550	7539	7539	14242	27925	0.458916334380425	CD16 Mono	1	1	14259	7379	44.43
AACAGTCGTTTCGTTT-1_MM1graft	14231	11041	41275	11290	2	161	2227	8222	19360	8080	8080	15297	30050	0.5	Other	0	0	15446	7852	37.15
AACAGTCTCAGTGTGT-1_MM1graft	8693	6822	28974	7822	7	136	2527	6102	12355	6473	6473	9131	17852	0.827050694797542	Other T	3	3	10683	6509	29.99
AACAGTCTCATCATGG-1_MM1graft	8777	6909	26167	6093	9	134	1799	6506	11605	6480	6480	9133	17928	0.911306999598921	CD4 T	3	3	10486	6268	30.29
AACAGTCTCCGCGATG-1_MM1graft	14765	11278	44385	13540	11	205	1819	8530	20269	9381	9381	15833	31101	0.435854839911975	Other	1	1	16932	8290	40.66
AACAGTCTCCTTCGAC-1_MM1graft	14314	11473	41556	11317	2	178	1944	7495	20613	8115	8115	15576	30588	0.448046097929606	Other	0	0	15843	8207	37.88
AACAGTCTCGGCATAT-1_MM1graft	13824	11443	44560	11902	9	171	2267	8312	21889	7712	7712	15308	29878	0.5	CD14 Mono	0	0	16264	8425	41.22
AACAGTCTCGGGATCC-1_MM1graft	12656	10337	36273	10872	10	133	1262	6893	17095	7370	7370	13550	26584	0.489541266271275	CD16 Mono	1	1	13823	7435	32.77
AACATCGAGACAGTGC-1_MM1graft	10720	8577	30352	8030	2	127	1306	6117	14768	6783	6783	11501	22566	0.387870643328702	Other	1	1	12258	6920	31.16
AACATCGAGGCCTCGT-1_MM1graft	13208	10489	39098	11588	4	177	1787	8296	17237	7649	7649	14163	27844	0.5	CD16 Mono	1	1	14250	7418	38.6
AACATCGAGGTCACTT-1_MM1graft	15881	12004	49526	11447	14	196	3149	9951	24743	10345	10345	16895	33088	0.472719206513133	Other	3	3	18778	8746	53.98
AACATCGAGTACGACG-1_MM1graft	15479	11636	43421	9083	13	189	2420	9354	22348	10776	10776	16647	32578	0.483569857874565	Other	1	1	18938	9123	55.29
AACATCGAGTCGTATC-1_MM1graft	9824	8151	27837	6045	9	116	1085	6508	14064	5622	5622	10644	20923	0.419163986409718	Other	0	0	10916	6636	37.12
AACATCGAGTCTCTAG-1_MM1graft	15301	11854	48533	12224	6	210	2733	11865	21478	9476	9476	16456	32069	0.498079073424429	Other	1	1	17534	8602	61.75
AACATCGCAACTTGGT-1_MM1graft	18290	13559	54563	12554	14	257	2591	11804	27322	12232	12232	19909	38932	0.469342683421971	Other	0	0	22227	9867	60.36
AACATCGCAATGCATC-1_MM1graft	10174	7920	29566	6232	11	119	1694	6476	15024	7795	7795	10963	21372	0.336597870205727	NK	3	3	13004	7430	39.19
AACATCGCAATTGGCT-1_MM1graft	10635	7961	36888	9022	7	157	3249	8132	16293	8696	8696	11511	22489	0.381511861382116	NK	2	2	14025	7707	42.69
AACATCGCACAAGGGT-1_MM1graft	14567	10531	45869	8939	15	189	2500	13628	20584	11515	11515	15514	30211	0.446710322849482	NK	9	9	18812	8873	75.3
AACATCGCACATCATG-1_MM1graft	11317	8539	40371	9304	9	219	2457	13745	14627	8547	8547	11836	23125	0.675007736369207	CD8 T	3	3	13602	7312	63.04
AACATCGCACGCTCAG-1_MM1graft	11520	8523	36732	8667	5	160	2683	9939	15263	8824	8824	12042	23577	0.628669281218032	CD8 T	3	3	13908	7403	45.5
AACATCGCACGTTAGT-1_MM1graft	11461	9055	38690	9923	9	163	1908	8437	18237	7393	7393	12470	24406	0.464895403792847	Other	0	0	14072	7831	42.38
AACATCGCACTCCACT-1_MM1graft	12124	9793	45229	11198	16	221	2179	13188	18416	6882	6882	13260	26113	0.483696933861828	Other	0	0	13765	7641	60.7
AACATCGCATCAGAAA-1_MM1graft	13901	11521	44572	11415	2	199	2036	9600	21311	7679	7679	15422	30228	0.338908165805483	CD14 Mono	0	0	15770	8333	44.75
AACATCGCATTCACCC-1_MM1graft	12964	10082	40145	12090	2	189	2018	8409	17430	7868	7868	13945	27456	0.4869982895001	Other	1	1	14375	7751	40.8
AACATCGCATTCTTTG-1_MM1graft	10327	8072	27493	7076	1	135	1876	3244	15137	7707	7707	11093	21645	0.600632038861703	NK	5	5	13049	7412	2025-11-18
AACATCGGTAAACCCT-1_MM1graft	12569	9684	35201	10558	6	149	1788	6144	16548	7586	7586	13417	26339	0.450014308521009	CD14 Mono	0	0	13812	7285	29.21
AACATCGGTAAAGGCC-1_MM1graft	12574	10139	30369	8788	4	107	1332	3897	16237	7031	7031	13462	26477	0.296170191720001	Other	0	0	12840	7116	19.73
AACATCGGTAACCATC-1_MM1graft	9518	7130	24688	6097	5	105	1725	5080	11667	7414	7414	9845	19339	0.778252196165935	CD4 T	3	3	11169	6520	25.62
AACATCGGTAACGTAA-1_MM1graft	12865	10434	41211	11453	10	185	1821	9158	18567	7129	7129	14023	27524	0.49638056305097	CD16 Mono	1	1	14144	7474	41.88
AACATCGGTAGGGTTG-1_MM1graft	14567	10119	45743	9555	8	239	3228	11152	21524	11830	11830	15671	30585	0.49483447678287	NK	2	2	19198	9040	60.61
AACATCGGTAGGTAAT-1_MM1graft	17560	13258	46582	11563	4	194	2468	7568	24771	11181	11181	18858	36979	0.494473654435151	CD16 Mono	7	7	20211	9442	42.57
AACATCGGTATCCCTC-1_MM1graft	8675	7262	23501	5821	7	98	1179	5264	11125	5255	5255	9181	18098	0.5	CD14 Mono	1	1	9195	5773	26.56
AACATCGGTCACATTG-1_MM1graft	8674	6927	36453	7697	14	197	1429	15108	12006	6202	6202	9174	17941	0.671530333600471	CD4 T	3	3	10448	6170	72.3
AACATCGGTCTGATTG-1_MM1graft	11073	8101	37764	10143	10	169	2762	9714	14936	8149	8149	11639	22763	0.77602569548485	CD4 T	3	3	13278	6936	44.26
AACATCGGTGACGCAA-1_MM1graft	12969	10268	39659	10090	7	172	1470	9179	18732	8212	8212	13946	27312	0.444573399955096	CD16 Mono	1	1	15149	8081	43.89
AACATCGGTGTCCTTC-1_MM1graft	17321	12962	44450	9736	17	155	2296	6071	26159	12102	12102	18770	36530	0.476212569289588	Other	5	5	22065	9864	35.43
AACATCGGTTACTACG-1_MM1graft	18180	13032	56939	12506	16	296	3252	13585	27251	12632	12632	19737	38520	0.442338583094887	Other	1	1	22577	9861	69.83
AACATCGGTTAGCTCA-1_MM1graft	13041	10540	39059	9675	16	176	2002	8601	18576	7451	7451	14032	27536	0.453459814130599	CD4 T	0	0	14555	7772	47.95
AACATCGGTTAGTAGA-1_MM1graft	9997	8145	29564	7286	4	157	1573	7026	13508	5960	5960	10721	21062	0.420659073363493	CD16 Mono	1	1	10836	6382	35.22
AACATCGGTTCTTTGT-1_MM1graft	15590	12183	45012	9480	15	182	2343	9248	23727	10167	10167	17137	33413	0.373257471265236	Other	2	2	18993	9136	55.26
AACATCGTCACTCCCA-1_MM1graft	15614	11371	50413	10638	7	209	3635	9565	26319	11886	11886	16944	32822	0.355888991937302	Other	5	5	21862	10003	52.22
AACATCGTCCACGAGC-1_MM1graft	15808	11733	48083	10108	16	216	2597	13127	22003	10482	10482	16860	33053	0.464842803198983	Other	0	0	18288	8832	69.89
AACATCGTCCACGCTT-1_MM1graft	9475	7034	31139	8429	12	147	1641	9082	11816	7450	7450	9848	19309	0.82047571125161	CD4 T	3	3	11388	6444	37.39
AACATCGTCCAGGTCG-1_MM1graft	9032	6943	31530	7122	30	159	1788	9559	12861	6910	6910	9461	18455	0.761594931708232	CD4 T	3	3	11280	6533	45.62
AACATCGTCCCGATTC-1_MM1graft	8195	6646	25972	5869	11	107	1692	6286	11995	6299	6299	8940	17459	0.605648800966716	NK	2	2	10804	6566	32.84
AACATCGTCCGGACTG-1_MM1graft	14071	11332	44523	10541	4	231	1896	10795	21053	9030	9030	15458	30107	0.5	DC	6	6	17029	8633	49.91
AACATCGTCGACTTAG-1_MM1graft	11256	9176	34895	9065	9	153	1926	6425	17311	7334	7334	12173	23712	0.5	DC	15	15	14105	7684	31.55
AACATCGTCGATGCAT-1_MM1graft	9928	7914	30620	8181	8	129	1926	4210	16148	7255	7255	10981	21369	0.602745380969352	NK	4	4	13232	7573	21.84
AACATCGTCGCGTGAC-1_MM1graft	10928	8731	31384	7816	2	152	2036	5068	16296	8117	8117	12099	23468	0.806888187406903	NK	2	2	14228	7658	27.13
AACATCGTCGGTACTA-1_MM1graft	11591	8093	63836	24097	17	326	4632	16974	17768	9324	9324	12507	24350	0.58543098897787	NK	2	2	15615	7398	54.52
AACATCGTCTCGACAA-1_MM1graft	12106	10076	35002	8766	9	154	1383	7023	17650	6940	6940	13313	26050	0.459738043699977	CD14 Mono	0	0	13416	7495	38.72
AACATCGTCTCTTCCT-1_MM1graft	14089	11350	43443	11032	11	188	2248	9600	20356	8360	8360	15381	30126	0.458250590502161	CD14 Mono	6	6	16004	8368	45.82
AACATCGTCTGGCTAA-1_MM1graft	8498	6704	36801	7877	10	187	990	16224	11508	6382	6382	8926	17400	0.649320082133213	CD8 T	3	3	10322	6024	73.15
AACCAACAGAGGCGGA-1_MM1graft	7645	5583	23134	7143	2	126	1261	1685	12917	6657	6657	8797	17210	0.764214441658154	CD4 T	11	11	11588	6442	2025-04-10
AACCAACAGAGTGGAA-1_MM1graft	12588	9926	39530	10064	5	149	1559	10207	17542	7357	7357	13578	26625	0.293937248142866	Other	0	0	13870	7457	48.88
AACCAACAGATCTCAC-1_MM1graft	8742	6488	33424	7079	16	163	1811	13825	10525	6634	6634	9061	17875	0.889643536857686	CD4 T	3	3	9967	5872	59.31
AACCAACAGGAGACTC-1_MM1graft	9543	8176	32133	6839	7	90	1148	10369	13676	5319	5319	10421	20489	0.342406670928967	Other	0	0	10271	6397	56.71
AACCAACAGGATCCTT-1_MM1graft	16846	12612	47833	10752	13	182	2395	8104	26383	10772	10772	18206	35483	0.451057042900956	Other	0	0	20718	9652	44.26
AACCAACAGGCCTCGT-1_MM1graft	10813	8472	34089	8945	9	136	2514	6911	15557	7889	7889	11516	22450	0.686871787691267	CD4 T	3	3	13600	7544	33.73
AACCAACAGGGAGTTC-1_MM1graft	17388	12701	44775	11972	3	181	2045	6345	24216	11907	11907	18716	36606	0.294178506870576	CD16 Mono	1	1	20803	9312	32.82
AACCAACAGTACAGTA-1_MM1graft	10445	8498	38600	7173	14	177	1695	14878	14658	7009	7009	11154	21908	0.493014414506429	Other	0	0	12062	7096	73.31
AACCAACAGTCATACC-1_MM1graft	16075	12028	50945	16158	3	223	2198	8049	24297	10614	10614	17343	33748	0.49823574412626	CD16 Mono	1	1	19623	9096	36.4
AACCAACAGTCCGTGC-1_MM1graft	11500	9284	28352	5096	6	126	1578	4975	16555	7895	7895	12131	23696	0.41028007614673	Other	9	9	13694	7713	30.33
AACCAACAGTCTCTAG-1_MM1graft	11930	8960	41076	13252	7	154	3118	6174	18354	8959	8959	12899	25154	0.651308851883636	CD8 T	8	8	15349	7869	26.72
AACCAACAGTGCTGAG-1_MM1graft	8597	6736	27985	6570	7	127	1478	7760	12040	6694	6694	9297	18201	0.633457200384304	NK	2	2	10791	6339	38.91
AACCAACAGTTACACC-1_MM1graft	14830	11632	42002	11555	9	196	1700	8809	19723	8719	8719	15818	30997	0.48359470364653	CD14 Mono	1	1	16331	7962	39.89
AACCAACCAACCTCTC-1_MM1graft	15258	11697	37998	12623	5	159	1954	2823	20422	9206	9206	16268	31934	0.5	CD16 Mono	7	7	16640	8085	2014-12-01
AACCAACCAAGCAATA-1_MM1graft	9735	7545	37596	8296	12	161	1686	13779	13645	7550	7550	10233	19952	0.854256293861484	CD4 T	9	9	12079	6778	69.93
AACCAACCAAGGAAGA-1_MM1graft	8327	6319	28456	7050	8	146	1690	8623	10929	6523	6523	8661	17022	0.81174656588697	Other T	3	3	10088	6131	38.03
AACCAACCAATTCGTG-1_MM1graft	10431	8126	33563	7824	10	142	1955	8122	15499	7857	7857	11318	22004	0.600607003950122	NK	2	2	13637	7518	41.34
AACCAACCACGGTGTC-1_MM1graft	8378	7345	23148	2643	5	91	1447	3723	15220	5217	5217	9259	17930	0.889449944218088	CD4 T	3	3	10899	6797	25.66
AACCAACCACGTGAAG-1_MM1graft	15250	11891	44660	12599	7	217	1980	7477	22371	9277	9277	16550	32387	0.38858352730802	CD14 Mono	0	0	17941	8857	34.97
AACCAACCACTACACA-1_MM1graft	15859	11891	56264	20817	7	254	2490	8940	23735	10051	10051	17125	33498	0.475111975382522	Other	1	1	19021	9055	37.37
AACCAACCAGAACGAC-1_MM1graft	11482	9100	27516	8454	1	116	1191	2644	15106	7424	7424	12245	24060	0.5	CD16 Mono	7	7	12983	7089	2018-12-01
AACCAACCAGATACAA-1_MM1graft	17714	13158	54687	11531	12	231	2402	14752	25750	12243	12243	18933	36951	0.498481127888333	Other	9	9	21486	9791	82.6
AACCAACCAGGATAGC-1_MM1graft	16164	12819	48657	11289	9	231	2202	11098	23818	8853	8853	17626	34526	0.451582796816129	Other	0	0	17871	8641	55
AACCAACCAGGTAGGT-1_MM1graft	10199	7816	38884	8110	16	184	2067	15629	12869	7396	7396	10667	21021	0.911663562132768	CD4 T	3	3	11760	6689	68.64
AACCAACCATAGTCCA-1_MM1graft	12338	9837	38505	10340	4	154	1768	7489	18746	7210	7210	13409	26313	0.47867486320205	Other	0	0	14194	7760	37.28
AACCAACCATCGTACA-1_MM1graft	12152	8495	34459	10068	6	166	1941	7423	14846	9479	9479	12597	24752	0.769036468250082	CD4 T	3	3	14336	7295	33.58
AACCAACCATGTATCG-1_MM1graft	10141	8146	36378	9338	5	133	2123	8459	16304	7342	7342	11291	21963	0.743409841585939	NK	5	5	13658	7586	40.4
AACCAACGTACCTATG-1_MM1graft	8175	6873	23902	6266	8	86	1016	6197	10322	4849	4849	8759	17289	0.478619852209929	CD16 Mono	1	1	8684	5479	29.91
AACCAACGTACGGTTT-1_MM1graft	9077	7147	31578	7037	4	123	1604	10483	12317	6574	6574	9546	18615	0.903070554443303	CD4 T	3	3	11050	6422	46.29
AACCAACGTCGCGCTA-1_MM1graft	10773	8808	34350	9953	6	153	1541	9218	13478	6376	6376	11430	22611	0.477615962593621	CD14 Mono	0	0	11274	6648	40.02
AACCAACGTCTGGGCT-1_MM1graft	10685	8683	33613	9133	11	168	1754	8317	14218	6681	6681	11399	22498	0.425086338363422	Other	1	1	11710	6818	41.21
AACCAACGTGCTAGTT-1_MM1graft	9249	7138	30650	7384	5	164	2715	7615	12743	6992	6992	9694	19001	0.850220039875855	CD4 T	3	3	11273	6573	33.46
AACCAACGTGCTTGAT-1_MM1graft	13055	10271	39846	10751	14	166	1512	9447	17949	8120	8120	13938	27295	0.411548179997281	CD14 Mono	1	1	14678	7737	46.96
AACCAACGTTTGATCG-1_MM1graft	14754	11410	42218	8903	8	215	1705	10939	20434	9778	9778	15684	30692	0.456788061490849	Other	0	0	17311	8538	59.84
AACCAACTCAAACCAC-1_MM1graft	14158	10853	45663	12950	12	195	2072	9948	20464	8639	8639	15261	29999	0.498724793522378	Other	0	0	15957	8227	45.06
AACCAACTCAAGAGAT-1_MM1graft	17710	12935	46902	11856	11	175	2447	7562	24833	11750	11750	19045	37234	0.489474324282266	Other	5	5	21154	9218	40.53
AACCAACTCACCCTTG-1_MM1graft	13495	10519	41199	12002	5	181	1582	8319	19101	8615	8615	14452	28251	0.486078596583406	Other	1	1	16055	7940	39.08
AACCAACTCAGGATCT-1_MM1graft	11616	9045	43341	7550	13	189	2602	14182	18776	8799	8799	12493	24277	0.507760953142972	B	13	13	15599	8370	84.37
AACCAACTCGCAGATT-1_MM1graft	11907	9092	40500	10737	9	165	2730	6688	20148	9668	9668	13047	25303	0.334291301220706	NK	2	2	17174	8757	33.4
AACCAACTCGCTACCT-1_MM1graft	15042	11882	44428	11829	5	174	2116	8180	22118	8732	8732	16327	31883	0.373085193059979	CD14 Mono	0	0	17124	8653	41.77
AACCAACTCGTGGAAG-1_MM1graft	19932	14665	62307	13580	10	328	3003	14229	31145	13919	13919	21699	42138	0.5	DC	6	6	25396	10520	73.75
AACCAACTCTGCTACC-1_MM1graft	10775	8971	33917	8629	4	112	2181	6862	16110	6214	6214	11664	22858	0.5	CD14 Mono	1	1	11843	6772	37.41
AACCGATAGAATCAGT-1_MM1graft	11817	9796	36510	9081	3	144	1324	8410	17539	6465	6465	13056	25523	0.461107851398264	CD16 Mono	1	1	13449	7293	39.24
AACCGATAGACCTATC-1_MM1graft	10519	8793	28042	6925	5	114	1123	6162	13708	6294	6294	11303	22296	0.471892496590209	CD16 Mono	1	1	11436	6711	31.81
AACCGATAGAGGCGGA-1_MM1graft	12700	10457	51708	9468	14	303	2590	17612	21700	9239	9239	14641	28486	0.602759827487946	HSPC	10	10	16557	9006	88.52
AACCGATAGCTCGTTA-1_MM1graft	10221	8397	29549	7421	4	131	1208	6346	14431	6313	6313	10922	21404	0.297142059001528	CD4 T	0	0	11375	6721	30.95
AACCGATAGGATGCCA-1_MM1graft	11468	9645	39649	10188	6	191	1616	8388	19247	6628	6628	12619	24687	0.467486330962918	Other	1	1	13321	7478	45.67
AACCGATAGGCGATTG-1_MM1graft	10627	8837	34608	8768	3	140	1788	6655	17237	6707	6707	11652	22692	0.329212765028802	CD14 Mono	0	0	12997	7593	37.23
AACCGATAGGTACTCT-1_MM1graft	12742	10121	41983	11095	6	154	2043	8883	19787	7624	7624	13667	26789	0.484068861436067	Other	0	0	14800	7653	42.5
AACCGATAGTATGGGC-1_MM1graft	12618	10368	42060	9744	6	204	1971	11535	18589	7081	7081	13766	26969	0.375903051705976	Other	0	0	14175	7776	58.56
AACCGATAGTGCTCGC-1_MM1graft	10524	8867	29611	6649	10	122	1439	6280	15101	5827	5827	11406	22320	0.5	CD14 Mono	1	1	11325	6549	37.49
AACCGATCAACTTGGT-1_MM1graft	12859	10365	50370	10373	16	215	1798	17344	20604	9273	9273	14722	28634	0.599372684500651	HSPC	10	10	16349	8609	89.4
AACCGATCAATGCACT-1_MM1graft	10976	8217	38630	9468	18	170	1682	12253	15034	8574	8574	11474	22293	0.442035922471447	CD8 T	9	9	13785	7339	61.09
AACCGATCACAAGGGT-1_MM1graft	11360	8860	34653	10601	9	124	1308	7322	15284	7307	7307	12053	23637	0.345411403084136	Other	1	1	13185	7144	34.15
AACCGATCACGACGAA-1_MM1graft	11821	8587	35075	10048	10	136	1658	8285	14928	9438	9438	12373	24262	0.892016287805853	CD4 T	3	3	14360	7419	36.3
AACCGATCACTGTCGG-1_MM1graft	11577	9786	34909	8255	7	123	2064	6655	17792	6301	6301	12765	24970	0.475459696745826	Other	0	0	12914	7394	37.68
AACCGATCAGGTAGGT-1_MM1graft	18763	13804	54956	12526	6	252	2983	13612	25558	12430	12430	19954	39071	0.443180690692692	Other	9	9	21555	9616	66.97
AACCGATCATACCCGG-1_MM1graft	10463	8441	29498	7812	5	108	1583	5565	14416	7122	7122	11135	21840	0.486408824630104	CD16 Mono	1	1	12346	7107	27.61
AACCGATCATCCCTTG-1_MM1graft	8875	6703	29094	7108	8	117	1800	8818	11231	6995	6995	9207	18088	0.721115853148955	CD4 T	3	3	10599	6276	46.73
AACCGATCATGTGAGG-1_MM1graft	11194	9250	32979	9104	5	144	1362	6314	16047	6733	6733	12091	23748	0.292532459389001	Other	1	1	12696	7259	2025-01-30
AACCGATCATTGTGAC-1_MM1graft	9565	7521	27577	6952	8	128	1637	5871	12966	7184	7184	10362	20226	0.808218746046239	NK	2	2	11779	6750	28.55
AACCGATGTACAACGG-1_MM1graft	13216	10609	38558	9634	4	173	2127	7094	19515	7628	7628	14290	28012	0.490658913513751	Other	0	0	15021	7958	39.76
AACCGATGTCGACTGC-1_MM1graft	8386	7257	24379	4438	4	99	1595	5026	13202	5398	5398	9222	18031	0.5	DC	6	6	10339	6663	29.93
AACCGATGTGGCCTCA-1_MM1graft	10480	8664	32886	7710	6	142	2006	6440	16562	6727	6727	11434	22326	0.476731772261597	Other	0	0	12884	7445	35.03
AACCGATGTGGCGCTT-1_MM1graft	11249	8782	36575	10891	7	182	1953	4747	18780	8730	8730	12467	24128	0.571166583307493	NK	4	4	16086	7989	2025-04-25
AACCGATGTTCCTATT-1_MM1graft	11556	9610	34635	8903	8	157	1780	6915	16856	6302	6302	12672	24922	0.285452847301401	CD14 Mono	0	0	12596	7027	34.11
AACCGATGTTGGAGGT-1_MM1graft	15980	12298	46606	14106	7	227	2110	6737	23401	9948	9948	17272	33628	0.270870399182434	CD14 Mono	0	0	18808	9037	31.49
AACCGATTCCATACGA-1_MM1graft	11041	9062	43311	10464	6	616	2864	6982	22333	7270	7270	12229	23716	0.5	DC	15	15	15740	7941	34.88
AACCGATTCCATCATT-1_MM1graft	12327	9999	42979	11022	6	190	2024	9393	20331	6991	6991	13580	26533	0.299393788245354	Other	0	0	14667	7931	48.85
AACCGATTCCTATCAT-1_MM1graft	11562	9685	37664	9129	16	144	2163	6082	20106	7369	7369	12770	24789	0.366420595866109	CD14 Mono	0	0	14758	8272	38.27
AACCGATTCGAGGTCC-1_MM1graft	12795	9263	40854	8361	11	164	1736	11512	19058	10550	10550	14282	27943	0.495503405881262	CD8 T	11	11	17345	8473	63.94
AACCGATTCGCAACTA-1_MM1graft	16845	12533	49258	17795	2	252	2467	5306	23420	10520	10520	18041	35249	0.374808364146672	Other	0	0	19030	8843	24.62
AACCGATTCGCGTGAC-1_MM1graft	13453	10325	37971	9670	4	185	1906	6710	19484	8366	8366	14425	28277	0.5	Other	1	1	15830	8157	32.07
AACCGATTCGGATAAA-1_MM1graft	9962	8149	31861	8091	6	139	1191	8351	14082	6083	6083	10795	21206	0.281281643799629	CD16 Mono	1	1	11438	6699	39.06
AACCGATTCTATATCC-1_MM1graft	13816	10318	48784	10516	13	196	2933	9973	25122	10869	10869	15272	29506	0.649137386085539	NK	2	2	20191	9436	56.31
AACCGATTCTGATCTT-1_MM1graft	10063	7868	29848	8600	7	127	2359	3057	15683	7667	7667	10952	21377	0.595090170401156	NK	5	5	12988	7452	17.52
AACCTGAAGAATACTG-1_MM1graft	15053	12139	44424	10206	10	171	2194	8140	23677	9357	9357	16359	31886	0.40347742140898	CD16 Mono	1	1	18292	8957	44.54
AACCTGAAGCGTTGCC-1_MM1graft	10383	8332	36035	7956	12	143	2362	7968	17570	7879	7879	11469	22294	0.668795862497748	NK	2	2	14321	8020	44.25
AACCTGAAGGCGCTTC-1_MM1graft	10860	9029	31034	6817	3	94	1505	5630	16976	6474	6474	11918	23318	0.40701431342268	Other	0	0	12820	7447	33.92
AACCTGAAGTACCCAT-1_MM1graft	17791	12940	48778	11749	6	194	2710	8558	25544	12367	12367	19175	37479	0.455688079261467	Other	4	4	22106	9582	43.99
AACCTGAAGTCAGCCC-1_MM1graft	11851	9249	38860	10268	10	129	2399	4095	21930	9379	9379	13053	25172	0.546970646145053	NK	4	4	18113	9166	23.54
AACCTGACAAAGGCCA-1_MM1graft	13003	10846	39737	11803	1	146	1808	6799	19170	7029	7029	14377	28126	0.454502562814209	CD16 Mono	1	1	14604	7619	2025-03-29
AACCTGACACATCATG-1_MM1graft	11549	8985	38430	9978	8	161	2438	8272	17553	8580	8580	12676	24559	0.61270354045578	NK	2	2	15115	8045	45.35
AACCTGACAGAACTTC-1_MM1graft	12311	9845	36791	9530	3	157	1897	7368	17825	7358	7358	13163	25822	0.5	CD14 Mono	0	0	13584	7146	34.81
AACCTGACAGCTATAC-1_MM1graft	12565	9961	34386	10277	5	152	1533	5283	17120	7993	7993	13465	26417	0.5	CD16 Mono	7	7	14391	7615	25.68
AACCTGACATCGGCTG-1_MM1graft	11751	9757	37896	9129	6	150	2873	5734	19969	6371	6371	13000	25417	0.458300772043019	CD14 Mono	0	0	14048	7301	29.89
AACCTGACATGGTATC-1_MM1graft	10276	8492	29500	6612	4	130	1303	7329	14117	5885	5885	11059	21746	0.461843489156671	Other	0	0	11085	6637	38.14
AACCTGACATTGTTCT-1_MM1graft	12890	10447	36053	9807	3	131	1488	7480	17137	7256	7256	13859	27163	0.385520042908666	CD4 T	1	1	13690	7291	37.58
AACCTGAGTAGAAAGG-1_MM1graft	11351	8658	32737	9746	2	144	1856	6018	14958	8496	8496	12155	23686	0.707815807426628	NK	4	4	13558	7152	27.64
AACCTGAGTGCGCTCA-1_MM1graft	11968	9426	37324	8786	7	134	1877	6727	19789	9244	9244	13262	25709	0.466023057632672	NK	2	2	16588	8643	34.14
AACCTGAGTTAACCGT-1_MM1graft	10927	8982	37659	8990	14	165	1686	11194	15605	6264	6264	11878	23345	0.450606966016098	Other	0	0	12081	7066	57.76
AACCTGAGTTTCTCTA-1_MM1graft	9671	7653	30646	7097	12	147	1894	8022	13465	6995	6995	10133	19872	0.838578838127235	CD4 T	3	3	11788	6891	38.61
AACCTGATCACTAGCA-1_MM1graft	11309	9202	32920	8910	1	139	1295	7410	15159	6768	6768	12085	23711	0.491690129863727	CD16 Mono	1	1	12351	6989	36.15
AACCTGATCACTAGGT-1_MM1graft	10286	7740	31736	9483	6	135	1435	6098	14571	8190	8190	11114	21563	0.691523271677072	NK	2	2	13533	7063	27.17
AACCTGATCAGGCCGT-1_MM1graft	9353	8155	27669	5890	9	90	1602	5060	15006	5124	5124	10270	20018	0.5	CD14 Mono	0	0	10769	6348	29.39
AACCTGATCCACCTAC-1_MM1graft	15612	11963	45419	11880	10	214	2266	8232	22804	9192	9192	16739	32673	0.428422475303333	CD14 Mono	0	0	17809	8643	41.32
AACCTGATCCCACGGA-1_MM1graft	12557	9753	36718	9422	9	170	2167	8170	16768	7591	7591	13400	26312	0.441293146048754	Other	0	0	13585	7201	39.77
AACCTGATCCCATAGA-1_MM1graft	10245	7773	31037	7013	16	142	1350	8678	13836	8057	8057	10716	20972	0.780503826072706	CD4 T	8	8	12931	7131	39.85
AACCTGATCCGAGAGA-1_MM1graft	12259	10105	43033	10566	13	186	2707	9677	19862	7077	7077	13555	26612	0.297646282929235	CD4 T	0	0	14342	8015	51.58
AACCTGATCGTTCCGT-1_MM1graft	12203	10060	45742	9153	9	221	2837	11933	21570	7934	7934	13624	26475	0.5	DC	6	6	16069	8667	62.54
AACCTGATCTAGCAGT-1_MM1graft	9578	7466	33422	8233	12	147	2019	8778	14211	6780	6780	10155	19892	0.925785096039592	CD4 T	3	3	11663	6810	40.57
AACCTGATCTATGAGC-1_MM1graft	10708	8143	30509	7808	11	125	1998	4960	15599	8334	8334	11515	22471	0.554297988239854	NK	5	5	13894	7543	25.52
AACCTGATCTATTGTC-1_MM1graft	12431	10119	33035	3664	9	93	2031	3977	23242	8858	8858	13831	26594	0.597015652153144	NK	4	4	18075	9212	28.98
AACCTGATCTCTGTTA-1_MM1graft	9584	7335	27441	7881	3	152	1519	5897	11983	7191	7191	9989	19601	0.926328690315351	CD4 T	3	3	11172	6497	25.68
AACCTGATCTGAGTAC-1_MM1graft	11044	9138	36199	8753	6	156	1941	9958	15374	6746	6746	12047	23678	0.291382050778547	Other	0	0	12347	7165	50.71
AACCTGATCTTCTCTC-1_MM1graft	12597	9942	40529	9500	11	169	1823	9237	19773	7909	7909	13756	26940	0.437858955283707	Other	0	0	15228	8151	48.58
AACCTTTAGAGTGGAA-1_MM1graft	11195	8594	34976	8352	4	155	2167	7597	16681	8752	8752	12128	23602	0.331748352901567	NK	2	2	14696	7912	40.02
AACCTTTAGCAGTAGC-1_MM1graft	11081	8983	34732	9210	8	150	1815	7047	16481	6328	6328	12134	23853	0.457562814699388	Other	0	0	12475	7066	39.94
AACCTTTAGCTTCAAC-1_MM1graft	15400	12565	51384	13155	8	216	3018	11185	23758	8622	8622	16958	33203	0.400425832426385	CD4 T	0	0	17335	8715	51.32
AACCTTTAGGGTAATT-1_MM1graft	14591	11148	38711	8573	12	202	1804	8197	19914	9975	9975	15497	30327	0.5	CD16 Mono	7	7	17065	8660	46.64
AACCTTTAGTTCGACT-1_MM1graft	10869	8203	28394	7216	2	123	1880	3721	15443	8320	8320	11618	22644	0.513353166403703	NK	4	4	13993	7506	20.38
AACCTTTCAAACTACC-1_MM1graft	11420	9006	36589	8661	9	137	2148	7014	18609	8470	8470	12556	24418	0.607398115167483	NK	2	2	15434	8299	39.23
AACCTTTCAAAGACGC-1_MM1graft	9540	7940	23783	5531	3	105	959	4208	12973	6148	6148	10229	20074	0.483750930763574	CD16 Mono	1	1	11034	6627	23.74
AACCTTTCAACGCAAG-1_MM1graft	16140	11811	44894	9280	9	182	2067	12463	20885	11096	11096	16990	33336	0.395106303928896	Other	1	1	18408	8750	65.05
AACCTTTCAAGCGAAC-1_MM1graft	14862	11211	44342	12696	5	174	2208	8179	21072	9058	9058	15909	31184	0.357433609670801	Other	0	0	16913	8272	36.31
AACCTTTCAAGGGAGG-1_MM1graft	9994	7606	30590	8534	2	130	1771	5741	14398	7961	7961	10798	20968	0.581292030004445	NK	4	4	13221	7037	27.25
AACCTTTCAATCCATG-1_MM1graft	13968	10882	44397	11846	14	192	2774	9903	19649	8448	8448	14983	29408	0.5	Other	1	1	15519	8183	50.63
AACCTTTCACATAAAG-1_MM1graft	11844	8805	35545	11001	10	157	2579	4422	17345	9254	9254	12686	24777	0.537290379804054	NK	5	5	15428	8059	22.19
AACCTTTCACCAAGGA-1_MM1graft	9102	7483	38033	10150	19	126	2539	6978	18193	5762	5762	10075	19624	0.482975897247608	Other	0	0	12373	7305	36.22
AACCTTTCACGATTAC-1_MM1graft	15794	10818	50252	15542	8	212	2942	8634	22896	12780	12780	16993	32993	0.559840048318598	NK	2	2	20835	9141	37.22
AACCTTTCACGTACAT-1_MM1graft	13870	10978	43287	12378	8	174	1926	6865	21878	8896	8896	15142	29578	0.448312575981564	CD16 Mono	1	1	17058	8385	34.29
AACCTTTCACTGATAC-1_MM1graft	12357	9060	34258	10288	9	170	2133	5010	16637	9747	9747	13365	26084	0.602874483249392	NK	4	4	15696	7649	23.84
AACCTTTCAGATAAGT-1_MM1graft	12776	10226	39274	9384	12	168	1933	10912	16854	7734	7734	13781	27101	0.5	DC	6	6	14172	7460	52.24
AACCTTTCAGGGCTTC-1_MM1graft	8945	7398	27373	6199	4	99	1463	6880	12715	5449	5449	9585	18808	0.318093145081967	Other	1	1	10232	6190	36.54
AACCTTTCAGTAAGCG-1_MM1graft	12192	8960	34433	10812	3	129	2173	4353	16957	9248	9248	13027	25473	0.552241228128211	NK	5	5	15665	7858	20.69
AACCTTTCAGTTAAAG-1_MM1graft	12688	9134	40904	8230	13	209	2199	13418	16819	9640	9640	13317	26174	0.768448292495061	CD4 T	3	3	15189	7846	62.51
AACCTTTCAGTTGGAG-1_MM1graft	15865	12608	42588	8250	8	187	1976	8425	23727	9612	9612	17164	33496	0.490276236418746	Other	0	0	18514	9140	46.87
AACCTTTCATGGGACA-1_MM1graft	11091	9206	33816	8055	16	128	1991	7459	16143	6307	6307	12090	23739	0.290649642781421	Other	0	0	12334	7186	40.25
AACCTTTCATTAGCAC-1_MM1graft	18902	13704	52150	13030	11	249	2863	9094	26878	12961	12961	20428	40060	0.398483416590694	Other	4	4	22634	9872	46.14
AACCTTTGTAACGGTG-1_MM1graft	16279	12688	48465	10093	8	232	2267	11897	23960	10446	10446	17539	34265	0.344168483460413	CD16 Mono	8	8	19690	9097	67.48
AACCTTTGTAATGCAA-1_MM1graft	9381	7662	32370	7680	4	936	2849	6075	14813	5996	5996	10105	19858	0.491250218078126	Other	1	1	11200	6615	2025-03-31
AACCTTTGTACCCACG-1_MM1graft	10079	7695	33430	7740	7	144	2117	9989	13420	7696	7696	10553	20663	0.564262115982575	CD4 T	3	3	12384	6947	44.63
AACCTTTGTACCTATG-1_MM1graft	14233	10966	44559	8979	11	183	2507	11895	20952	8988	8988	15391	30199	0.458273105976303	Other	0	0	16632	8500	65.46
AACCTTTGTATTGTGC-1_MM1graft	10413	8222	30444	7372	6	135	1666	4382	16869	7885	7885	11429	22183	0.623553304494412	NK	4	4	14467	7823	24.38
AACCTTTGTCTGTTGA-1_MM1graft	15108	11827	40706	8307	7	194	2147	8285	21745	9762	9762	16346	31951	0.323882110319793	Other	4	4	18031	8996	47.29
AACCTTTGTGGTTCTA-1_MM1graft	12286	10194	45500	8459	13	216	1870	15125	19799	8513	8513	14041	27442	0.636616449542599	HSPC	10	10	15413	8452	80.57
AACCTTTGTTAAGTCC-1_MM1graft	13804	11098	38947	9667	4	157	1566	8671	18872	7822	7822	14867	29221	0.452685602587421	CD14 Mono	1	1	14898	7672	41.39
AACCTTTTCAGGTCTA-1_MM1graft	14169	10803	38011	7999	7	130	2356	6257	21231	10124	10124	15318	29869	0.483902053215317	Other	4	4	17642	8894	37.98
AACCTTTTCAGTTGAC-1_MM1graft	9213	7422	26797	6978	7	109	1389	3818	14489	7044	7044	10156	19724	0.589724445355279	NK	4	4	12643	7183	19.81
AACCTTTTCATCGCCT-1_MM1graft	13717	10808	43731	12436	11	163	2064	7481	21563	8335	8335	14994	29350	0.445978852376637	Other	0	0	16477	8504	36.45
AACCTTTTCCAGGCCA-1_MM1graft	12268	8999	37982	9897	12	169	2065	9780	16046	9284	9284	13125	25755	0.732912630589178	NK	2	2	14802	7588	45.62
AACCTTTTCGAAGCCC-1_MM1graft	8322	6405	27793	5882	9	123	1418	9991	10366	6249	6249	8697	17045	0.862355216692775	CD4 T	3	3	9587	5692	49.27
AACCTTTTCGAGGCTC-1_MM1graft	9482	7194	26748	6367	13	113	1210	7300	11739	7500	7500	9881	19414	0.761637893976818	CD8 T	3	3	11456	6577	35.81
AACCTTTTCGAGTTAC-1_MM1graft	12776	10312	38825	8380	4	144	2111	10639	17537	7968	7968	13692	26800	0.482132950900496	Other	0	0	14460	7832	54.82
AACCTTTTCGTGCTGG-1_MM1graft	10747	8685	35816	9011	10	166	2219	6999	17352	6518	6518	11551	22610	0.5	Other	1	1	12727	6865	34.42
AACCTTTTCGTGCTTC-1_MM1graft	9695	7231	28311	6435	12	149	1399	8258	12044	7595	7595	10059	19745	0.77997935054542	CD4 T	3	3	11678	6545	37.81
AACCTTTTCGTTCCGT-1_MM1graft	16359	12890	42823	9240	7	177	1979	7754	23661	9815	9815	17765	34745	0.307853637059339	CD14 Mono	0	0	18785	9104	39.21
AACCTTTTCTCGCGTT-1_MM1graft	12038	9521	39554	9601	7	183	1662	11394	16696	7086	7086	12814	25158	0.359148308128769	Other	0	0	13189	7292	54.56
AACGAGGAGAGAGGTA-1_MM1graft	11659	8926	37270	8578	7	201	2234	9121	17112	8719	8719	12741	24894	0.767880421378945	NK	2	2	15177	7953	42.53
AACGAGGAGATCGATA-1_MM1graft	10105	8404	30131	7578	9	144	1782	6488	14122	6048	6048	10823	21234	0.492318661701785	CD14 Mono	0	0	11343	6741	31.59
AACGAGGAGCTGCCAC-1_MM1graft	9199	7155	21624	4672	0	67	1088	3100	12689	7207	7207	9784	19196	0.603708172653902	NK	4	4	11618	6656	17.51
AACGAGGAGGGTTCTT-1_MM1graft	12721	9660	41759	11400	2	184	2896	6355	20913	9911	9911	13892	26880	0.543939949499483	NK	5	5	18164	8946	31.11
AACGAGGAGTAACATG-1_MM1graft	9437	7512	34181	9224	9	156	2027	7658	15094	6901	6901	10103	19651	0.665251030607719	CD4 T	8	8	12553	7100	40.55
AACGAGGAGTATCTGC-1_MM1graft	14421	11914	37065	6753	11	182	1657	7552	20898	7942	7942	15701	30805	0.384275470692297	CD14 Mono	0	0	15875	8293	42.03
AACGAGGAGTCGCCTG-1_MM1graft	11082	9237	37349	8998	11	191	2043	10632	15468	6445	6445	12090	23810	0.5	CD16 Mono	1	1	12249	6992	52.15
AACGAGGAGTGAAACT-1_MM1graft	13049	10806	42869	9841	6	198	2071	8642	22097	8189	8189	14592	28368	0.5	DC	6	6	16534	8748	43.49
AACGAGGAGTTACCAC-1_MM1graft	10902	8745	28012	8243	5	127	1741	2606	15272	7127	7127	11671	22944	0.5	CD16 Mono	7	7	12668	7213	2025-02-12
AACGAGGAGTTGCCGC-1_MM1graft	10760	9217	29185	4234	9	125	1326	7687	15797	6006	6006	11803	23193	0.348973306160759	CD14 Mono	0	0	11912	6979	51.79
AACGAGGCAACGCACC-1_MM1graft	13896	11192	39852	10484	2	175	1468	8758	18962	7163	7163	15038	29434	0.5	CD14 Mono	1	1	14568	7350	41.64
AACGAGGCAAGCCAGA-1_MM1graft	16040	11634	55193	16200	8	222	3716	9197	25796	11650	11650	17701	34422	0.5918004673862	NK	4	4	21226	9658	43.83
AACGAGGCAATGACTC-1_MM1graft	11837	9796	37440	9770	6	131	1513	8778	17235	6391	6391	12971	25545	0.46105968485129	Other	0	0	13022	7106	44.07
AACGAGGCAATTCTCT-1_MM1graft	12280	9699	42221	10023	7	162	2827	9295	19897	9068	9068	13336	25904	0.662577421693215	B	13	13	16393	8388	51.99
AACGAGGCACAGTTAC-1_MM1graft	12464	10248	35463	10198	19	129	1524	6666	16908	7038	7038	13553	26585	0.447257806593603	CD16 Mono	1	1	13374	7321	34.08
AACGAGGCACATTCTT-1_MM1graft	9745	7579	33249	8423	9	110	1902	8344	14451	7447	7447	10531	20570	0.521388603625279	NK	2	2	12485	7267	41.93
AACGAGGCAGCAACAG-1_MM1graft	12640	10366	38654	9795	15	188	1765	8610	18276	7329	7329	13902	27095	0.486947437569993	CD16 Mono	1	1	14337	7614	45.36
AACGAGGCAGCAACGA-1_MM1graft	10903	9094	32957	7460	10	180	1508	7487	16305	6913	6913	11836	23062	0.399292787647442	Other	1	1	12962	7414	41.81
AACGAGGCAGGATAGC-1_MM1graft	11404	9329	33598	8933	5	155	1995	5759	16739	7106	7106	12294	24111	0.498182861882527	Other	0	0	13251	7590	27.86
AACGAGGCAGGCAGAT-1_MM1graft	9785	8246	31055	7696	13	135	1041	8411	13753	5303	5303	10652	20974	0.338445641458075	Other	0	0	10524	6429	43.41
AACGAGGCATACCCGG-1_MM1graft	18917	13738	53802	13352	8	223	3004	9881	27314	12957	12957	20398	39814	0.461920545427642	Other	5	5	23418	9722	50.12
AACGAGGCATCCATAG-1_MM1graft	14512	11477	42755	11921	9	193	1968	7592	21065	8268	8268	15722	30743	0.468967735611409	CD14 Mono	1	1	16058	8129	36.25
AACGAGGCATGTGAGG-1_MM1graft	12203	10335	50341	9425	12	239	2261	16730	21657	8089	8089	14180	27576	0.652164671088935	HSPC	10	10	16191	8733	85.08
AACGAGGCATTAACGC-1_MM1graft	10010	8054	32836	6994	3	123	2214	4615	18858	7745	7745	11110	21358	0.577395556172733	NK	4	4	14955	8169	26.65
AACGAGGCATTCGTCC-1_MM1graft	10771	9076	37194	7576	10	161	2037	9592	17791	6302	6302	11916	23261	0.317158461190536	Other	0	0	13023	7590	54.05
AACGAGGGTACGTAGG-1_MM1graft	12995	10508	38600	10169	6	203	1917	6480	19814	7645	7645	14214	27818	0.487213688454225	CD14 Mono	0	0	15043	8099	31.72
AACGAGGGTAGATGAT-1_MM1graft	11602	9606	38359	9830	1	184	1681	8041	18609	6759	6759	12762	24946	0.355042887622692	CD16 Mono	1	1	13738	7619	38.24
AACGAGGGTCACAGGA-1_MM1graft	16153	12583	48761	14339	6	219	1990	9882	22317	8943	8943	17398	34039	0.47667243469697	CD16 Mono	1	1	17629	8197	43.01
AACGAGGGTCATAGCT-1_MM1graft	13405	10112	39551	10935	7	175	2648	5457	20316	10171	10171	14697	28620	0.603196452740401	NK	2	2	17863	8727	26.84
AACGAGGGTGAGTTGG-1_MM1graft	10499	8151	28387	7437	6	181	1592	4373	14795	8342	8342	11330	22089	0.615683876203314	NK	5	5	13736	7490	22.49
AACGAGGGTGATAACA-1_MM1graft	8486	6875	23434	4987	9	131	1607	4651	12038	6561	6561	9110	17766	0.576941376889628	NK	4	4	10766	6567	27.39
AACGAGGGTGGAAAGA-1_MM1graft	10625	8774	28320	7699	7	141	994	5082	14380	6783	6783	11322	22176	0.488683588108892	CD16 Mono	1	1	12110	6978	24.34
AACGAGGGTTCTTAGG-1_MM1graft	12568	10032	49728	10156	24	245	1816	18115	19359	8745	8745	14180	27803	0.543163744410926	HSPC	10	10	15246	8511	103.87
AACGAGGGTTGGCTAT-1_MM1graft	11753	9472	40245	9586	7	217	2487	9236	18700	7619	7619	12772	25016	0.498285597693792	Other	0	0	14543	8090	46.81
AACGAGGGTTGTCGGC-1_MM1graft	10418	8315	25212	7233	2	98	1084	2880	13910	6878	6878	11079	21714	0.5	CD16 Mono	7	7	11893	6761	1973-12-01
AACGAGGGTTTCCGGG-1_MM1graft	14064	11397	44835	10991	10	186	2114	9582	21946	8694	8694	15618	30351	0.5	DC	6	6	16911	8577	52.29
AACGAGGTCAGAACGG-1_MM1graft	9455	7005	31091	7818	15	150	1589	8392	13112	7525	7525	9926	19461	0.875094861135058	CD4 T	8	8	11896	6483	39.99
AACGAGGTCAGCCGGT-1_MM1graft	9937	7706	33401	9136	16	155	2654	4908	16508	7980	7980	10768	20884	0.578509194896459	NK	4	4	13789	7445	26.56
AACGAGGTCCAACAAC-1_MM1graft	11653	9389	45987	11206	17	215	3430	6119	24959	8851	8851	13088	25302	0.577194434034646	NK	4	4	17828	9367	35.42
AACGAGGTCCGTACGG-1_MM1graft	10590	8398	30061	8181	8	131	2016	5779	13920	6656	6656	11267	22162	0.43445050136935	Other	0	0	11807	6813	28.67
AACGAGGTCGCATAAC-1_MM1graft	12553	9961	41338	11113	7	192	2087	9684	18243	7424	7424	13535	26638	0.486271459324418	Other	1	1	14284	7722	45.17
AACGAGGTCGTCCCAT-1_MM1graft	14551	11396	46015	13724	9	168	2653	7733	21707	8672	8672	15782	30960	0.469511586790487	Other	0	0	16703	8469	38.34
AACGGGAAGAGAGTAG-1_MM1graft	13393	10303	41668	11606	12	226	2065	7100	20639	8525	8525	14382	28163	0.458779238690582	Other	0	0	16360	8536	34.06
AACGGGAAGCCTCGCA-1_MM1graft	10812	8736	28176	8539	0	132	1343	3582	14572	6784	6784	11493	22557	0.5	CD16 Mono	7	7	12376	7046	16.73
AACGGGAAGGCAGTAC-1_MM1graft	8105	6842	24477	5632	7	117	1017	5744	11956	5106	5106	8710	17161	0.289070246961193	CD14 Mono	0	0	9516	6064	33.43
AACGGGAAGGGTTCTT-1_MM1graft	12290	9949	35960	9394	9	136	1435	7989	16990	7442	7442	13342	26178	0.467503434464564	CD16 Mono	1	1	14116	7534	38.73
AACGGGAAGTCCAGAG-1_MM1graft	18363	13458	49823	13129	11	225	2435	6616	27387	12586	12586	19828	38651	0.261257091528497	CD16 Mono	4	4	23027	9497	34.93
AACGGGAAGTGAGTTA-1_MM1graft	10399	8602	32434	8234	8	147	1687	6339	16013	6135	6135	11331	22216	0.447243586024505	Other	0	0	11876	7023	36.11
AACGGGAAGTGCTAGG-1_MM1graft	13182	10771	40139	9174	2	189	2616	8504	19639	8218	8218	14457	28202	0.5	DC	6	6	15626	8364	49.27
AACGGGACAAGCCTTA-1_MM1graft	15861	11864	55892	16971	7	250	2326	14187	22141	9380	9380	17012	33433	0.5	Other	1	1	17732	8400	60.8
AACGGGACAAGGGAGG-1_MM1graft	11675	9671	36865	9455	5	168	1831	7954	17439	6185	6185	12751	25057	0.453431562514122	CD14 Mono	0	0	12522	6950	39.44
AACGGGACAATACTGC-1_MM1graft	13128	10072	49635	8903	22	188	3018	11940	25514	9824	9824	14100	27313	0.835721078585732	CD4 T	3	3	18628	9337	74.45
AACGGGACAATCATCG-1_MM1graft	15372	12530	49581	10881	12	254	2773	10216	25430	9661	9661	17025	33131	0.491235267658394	DC	6	6	19371	9487	59.38
AACGGGACACAACGGA-1_MM1graft	11637	9139	33001	7391	8	291	1999	6231	17068	8156	8156	12909	25373	0.498683674987615	Other	11	11	14468	7862	37.56
AACGGGACACAGGTAG-1_MM1graft	12854	9845	47341	12010	7	235	3956	8486	22601	9842	9842	14231	27563	0.683242316708893	NK	2	2	17906	9042	46.15
AACGGGACACCACAGC-1_MM1graft	15703	12053	46750	13748	6	183	2017	7670	23113	9563	9563	16888	32999	0.406811017954482	Other	0	0	17920	8671	38.64
AACGGGACACGTACAT-1_MM1graft	11850	9348	43388	11695	9	186	2357	9225	19908	8016	8016	12775	24926	0.396425347643131	Other	1	1	14930	7827	46.22
AACGGGACAGAGTCGA-1_MM1graft	12084	9572	32686	9993	9	149	1927	4994	15594	7111	7111	12858	25259	0.481387459098171	CD16 Mono	7	7	12947	6970	22.82
AACGGGACAGCCACGT-1_MM1graft	11379	8955	38658	8003	7	180	2358	11059	17037	8341	8341	12065	23451	0.487848636159831	Other T	8	8	14925	7903	56.74
AACGGGACAGCCGAAA-1_MM1graft	7986	7117	22390	4253	4	98	1132	4167	12729	4430	4430	8805	17173	0.5	CD14 Mono	0	0	9502	6129	24.72
AACGGGACAGGATAGC-1_MM1graft	12420	9735	35758	6697	4	175	1657	10857	16361	7775	7775	13244	26156	0.468067992185582	Other	0	0	13515	7477	61.39
AACGGGACAGTGGTCC-1_MM1graft	12369	8946	34821	7389	4	154	2104	6826	18330	9698	9698	13266	25843	0.518809614497139	NK	4	4	16026	8067	39.04
AACGGGAGTACAAGCG-1_MM1graft	13200	10317	37632	11445	5	174	1684	7112	17208	7667	7667	14010	27590	0.27582896768226	CD14 Mono	0	0	13986	7348	34.9
AACGGGAGTAGATTAG-1_MM1graft	8704	6919	33091	8360	7	198	2483	8291	13733	6581	6581	9485	18487	0.690953356767016	NK	2	2	11271	6642	39.87
AACGGGAGTAGGTCTT-1_MM1graft	12266	9027	46173	8112	21	241	2128	19017	16649	9008	9008	12822	25189	0.750480229795039	CD4 T	3	3	14513	7575	94.32
AACGGGAGTATTCGCA-1_MM1graft	10514	8264	34097	8085	6	179	2837	6333	16646	8299	8299	11483	22263	0.579240607723596	NK	2	2	14227	7969	35.38
AACGGGAGTCATAGCT-1_MM1graft	20745	15366	64051	14176	10	297	3257	15228	31051	13762	13762	22565	44036	0.471894993901647	Other	5	5	25228	10445	84.04
AACGGGAGTGCCCAGT-1_MM1graft	15031	10794	46358	10637	10	240	2580	9202	23668	11683	11683	16245	31656	0.510771868487375	Other	4	4	20280	9343	48.15
AACGGGAGTGTTGGTT-1_MM1graft	12450	9997	36263	10667	9	154	1753	5873	17798	7645	7645	13459	26349	0.475146916415553	Other	1	1	14141	7703	30.74
AACGGGAGTTCCAGTA-1_MM1graft	14302	10998	43934	11668	4	219	2236	9976	19783	8579	8579	15312	30013	0.469951917339708	Other	0	0	15912	8105	47.27
AACGGGATCATCGCAA-1_MM1graft	10397	7878	38313	10365	8	226	2695	11109	13883	7415	7415	10944	21461	0.93449115750845	CD4 T	3	3	12384	6841	50.12
AACGGGATCATTCTCA-1_MM1graft	10730	8253	30228	7858	5	149	1868	4942	15396	8105	8105	11539	22544	0.74665865049457	NK	5	5	13793	7437	2025-03-25
AACGGGATCATTCTTG-1_MM1graft	12887	9462	37375	12226	9	178	2449	4925	17576	9488	9488	13915	27218	0.736748078111573	NK	5	5	15926	7858	21.82
AACGGGATCCCAATAG-1_MM1graft	16438	12065	54789	13202	8	257	2269	15792	23234	11192	11192	17486	34383	0.426372544136005	Other	3	3	19047	8768	71.72
AACGGGATCCGGCGAT-1_MM1graft	9600	8083	33819	9029	7	142	1465	8036	15135	5697	5697	10523	20624	0.337388703260932	CD14 Mono	0	0	10855	6620	42.72
AACGGGATCCTAAGTG-1_MM1graft	15103	11695	41466	12066	8	175	1796	6684	20727	9362	9362	16239	31793	0.436671091745652	Other	1	1	17128	8485	33.72
AACGGGATCTGTAGAC-1_MM1graft	9948	7688	29665	7028	8	134	1741	6606	14144	7629	7629	10770	21017	0.794840916735291	NK	2	2	12865	7136	33.97
AACGGGATCTTCATAC-1_MM1graft	10494	8447	27220	8726	1	133	1371	2992	13989	6651	6651	11226	21980	0.484013258779408	CD16 Mono	7	7	11736	6730	13.96
AACGTACAGAACAGGA-1_MM1graft	8854	7066	26585	6866	12	141	1716	4760	13083	6478	6478	9564	18675	0.583495343073811	NK	4	4	11594	6825	2025-11-24
AACGTACAGACAGCTG-1_MM1graft	9224	7989	26671	5130	4	119	1291	5493	14606	5497	5497	10128	19770	0.461658250406352	CD14 Mono	1	1	10960	6819	33.08
AACGTACAGACGCCAA-1_MM1graft	11347	9321	34982	9452	3	176	1404	8041	15894	6696	6696	12384	24277	0.5	CD16 Mono	1	1	12757	7111	39.72
AACGTACAGAGATTAC-1_MM1graft	13117	10406	41754	12156	11	153	1853	6422	21142	8405	8405	14298	27920	0.494279418325692	Other	0	0	16102	8440	31.17
AACGTACAGAGGAATG-1_MM1graft	11054	8948	33155	10617	3	179	1368	6648	14338	6286	6286	11867	23416	0.498840363716111	CD14 Mono	0	0	11696	6658	29.86
AACGTACAGATGCGCA-1_MM1graft	12169	10127	34031	8059	6	160	1744	5203	18845	7226	7226	13230	25766	0.470021164967902	CD14 Mono	0	0	14400	7840	28.24
AACGTACAGCCATCAT-1_MM1graft	12477	9913	41749	12470	12	173	2356	7033	19665	7214	7214	13688	26824	0.354182436786859	CD14 Mono	0	0	14236	7730	36.22
AACGTACAGCTCCATA-1_MM1graft	9843	7925	29040	7727	5	143	1789	6458	12903	5981	5981	10466	20616	0.466052210091984	Other	0	0	10646	6371	32.42
AACGTACAGTTGCTTG-1_MM1graft	11322	9509	35090	8096	10	162	1956	6914	17933	6779	6779	12365	24170	0.298668450698988	Other	0	0	13459	7656	36.12
AACGTACCAACACGGA-1_MM1graft	11700	8909	35622	8558	4	195	2388	6397	18050	9168	9168	12704	24763	0.638897386704359	NK	5	5	15995	8419	32.09
AACGTACCAAGAAACT-1_MM1graft	8706	6806	32975	7778	14	171	1806	12202	10978	6360	6360	9157	17974	0.855770851778261	CD4 T	3	3	10177	5989	52.23
AACGTACCAAGATTAG-1_MM1graft	11837	8522	31421	9287	2	144	1947	5242	14793	9597	9597	12416	24357	0.564853465405523	NK	4	4	14605	7436	23.52
AACGTACCAAGGATGC-1_MM1graft	9981	7622	35982	7432	13	174	2336	12293	13721	8231	8231	10826	21113	0.553474113094511	NK	2	2	12924	7152	62.71
AACGTACCAATTAGGA-1_MM1graft	9132	7389	26809	6641	7	154	1710	4059	14236	6789	6789	9946	19348	0.741338668440797	NK	2	2	12058	7082	22.52
AACGTACCACACACAT-1_MM1graft	8689	6462	34369	9013	2	193	3457	8439	13232	7151	7151	9406	18339	0.312479524386222	NK	2	2	11661	6491	37.52
AACGTACCAGCACATT-1_MM1graft	15548	11971	45614	11749	3	203	2700	8756	22170	9214	9214	16741	32714	0.319188780491414	CD14 Mono	0	0	17771	8598	43.34
AACGTACCATCGGCTG-1_MM1graft	11354	9290	35601	9334	10	168	1648	4530	19902	6898	6898	12386	24154	0.348740918779244	Other	1	1	14192	7190	22.99
AACGTACCATGCCCTT-1_MM1graft	11029	8292	36361	9095	15	186	2616	7706	16722	8924	8924	12033	23415	0.549265838547906	NK	5	5	14878	7825	38.88
AACGTACGTCCAAGTT-1_MM1graft	8675	7065	25792	6915	7	93	1530	2990	14245	6454	6454	9463	18385	0.596769755781443	NK	4	4	11953	7029	2025-03-15
AACGTACGTGCATTCA-1_MM1graft	13309	10116	36521	9045	15	174	1221	8979	17081	9037	9037	14057	27578	0.48411355381017	CD16 Mono	3	3	15293	7738	44.81
AACGTACGTGGTTCTA-1_MM1graft	11842	8723	35946	8779	11	150	1843	6551	18606	9107	9107	12858	25078	0.564256042413017	NK	4	4	15607	7951	34.29
AACGTACGTTCTTATC-1_MM1graft	13553	9805	33182	6475	9	150	1682	7077	17780	10384	10384	14332	28017	0.442302000178359	NK	4	4	16621	8076	38.67
AACGTACGTTGGCTAT-1_MM1graft	8242	6210	30413	8352	6	128	1627	8645	11635	6631	6631	8791	17189	0.570370752037192	NK	4	4	10489	6033	41.11
AACGTACGTTGTGACT-1_MM1graft	9722	8199	31867	7046	2	136	1753	7616	15302	6138	6138	10562	20719	0.478264398990115	Other	1	1	11716	7058	42.88
AACGTACGTTTAGAAG-1_MM1graft	15715	12158	44083	9179	17	200	2050	10471	22153	9675	9675	16969	33302	0.431183832387725	CD16 Mono	1	1	18035	8740	57.15
AACGTACTCAACTTGG-1_MM1graft	8725	6721	25641	6602	5	119	1556	6778	10566	6708	6708	9053	17752	0.713851872332717	CD8 T	3	3	10293	6149	31.02
AACGTACTCACCGCGA-1_MM1graft	10679	8144	32407	7671	5	148	1863	8706	14003	7907	7907	11128	21805	0.782055333854684	CD4 T	3	3	12690	7080	42.06
AACGTACTCGACTGGC-1_MM1graft	17100	12976	52191	13712	11	252	2305	9871	26030	10427	10427	18564	36302	0.49912695444885	Other	0	0	20410	9290	47.66
AACGTACTCGAGAAGC-1_MM1graft	8473	6193	27044	5529	4	139	1360	9610	10400	7061	7061	8726	17124	0.555935760778809	CD4 T	3	3	10440	6076	46.37
AACGTACTCGGTCAGC-1_MM1graft	8846	6981	38996	6027	16	206	1887	18918	11929	6425	6425	9205	18033	0.852986460865184	CD4 T	3	3	10609	6356	84.31
AACGTACTCGGTCGAC-1_MM1graft	9610	7814	26399	6382	7	121	1156	5463	13259	5761	5761	10263	20202	0.275772702949981	CD14 Mono	0	0	10523	6399	28.22
AACGTACTCGTGATAC-1_MM1graft	11058	9088	33554	7465	7	162	2027	5957	17925	6550	6550	12179	23816	0.449446408154131	Other	0	0	13299	7550	32.37
AACGTACTCTAGTCGA-1_MM1graft	12292	9590	34013	9016	10	133	1739	6795	16313	7181	7181	13090	25717	0.358715032419456	Other	0	0	13229	7084	32.07
AACTGGTAGAACAGGA-1_MM1graft	16642	12477	49837	11432	15	267	2564	11170	24372	11305	11305	18068	35309	0.485521738748775	Other	4	4	19842	9304	60.77
AACTGGTAGAACGCCA-1_MM1graft	8532	6765	29157	6658	5	122	965	9695	11707	6585	6585	8872	17292	0.851180774150948	CD4 T	9	9	10564	6278	50.64
AACTGGTAGAATACTG-1_MM1graft	14887	12133	48025	9972	9	213	2328	10237	25246	8975	8975	16493	32159	0.5	DC	6	6	18792	9261	56.84
AACTGGTAGACTTGAA-1_MM1graft	8521	6753	33690	8154	11	132	1394	11728	12252	6225	6225	8964	17551	0.928859681628215	CD4 T	9	9	10263	6224	51.74
AACTGGTAGCACACCC-1_MM1graft	12561	10202	39015	9384	12	165	1650	8540	19251	7404	7404	13743	26744	0.49302217643468	Other	0	0	14559	7742	45.34
AACTGGTAGCAGAATT-1_MM1graft	13628	9778	39678	9075	4	173	2482	8658	19265	10647	10647	14548	28419	0.34566951509226	NK	9	9	17357	8441	46.99
AACTGGTAGCGTTGCC-1_MM1graft	11721	9705	37472	9566	11	145	1841	6790	19110	6347	6347	12922	25361	0.395285979292535	Other	0	0	13548	7154	34.72
AACTGGTAGGCCAGTA-1_MM1graft	18634	13900	48766	10635	6	189	2329	10215	25370	11323	11323	19924	38987	0.462182760321001	CD14 Mono	1	1	20568	9211	55.06
AACTGGTAGTACCTCA-1_MM1graft	9911	8281	30357	7547	7	138	1466	7816	13376	6254	6254	10629	20909	0.380130405903739	CD14 Mono	1	1	10992	6715	40.9
AACTGGTAGTCAACTC-1_MM1graft	10759	8722	29504	7111	5	115	1733	4004	16523	6908	6908	11651	22807	0.479148835544194	Other	0	0	12996	7528	21.86
AACTGGTAGTGCTCGC-1_MM1graft	9465	7205	24035	6458	0	93	1529	3550	12398	7558	7558	10041	19608	0.626785812359462	NK	5	5	12027	6699	17.19
AACTGGTAGTGTCACT-1_MM1graft	9014	7228	29161	7811	7	115	2076	4088	15042	6830	6830	9881	19273	0.554268039893228	NK	4	4	12482	7317	21.91
AACTGGTAGTGTTCCA-1_MM1graft	14106	10040	48407	12134	18	209	3738	11520	20741	11417	11417	15209	29509	0.542811997661507	NK	4	4	18768	8635	56.61
AACTGGTCAACGTCCG-1_MM1graft	11966	8411	38155	9210	17	164	1668	12360	14725	9435	9435	12406	24391	0.763376052506066	CD4 T	8	8	14324	7173	55.57
AACTGGTCACCAAGGA-1_MM1graft	9548	7311	30077	9041	6	133	2018	4973	13881	7268	7268	10359	20253	0.620896553898193	NK	4	4	12186	6791	2025-02-24
AACTGGTCAGGGCTTC-1_MM1graft	14073	10053	40538	9413	6	196	2262	7918	20735	11190	11190	15061	29319	0.511717433396428	NK	4	4	18668	8862	41.83
AACTGGTCATCGACCG-1_MM1graft	10959	7834	29766	8958	2	138	1890	5072	13677	8734	8734	11407	22332	0.744902656345546	CD4 T	8	8	13272	6887	21.93
AACTGGTCATGACTGT-1_MM1graft	9485	7228	28429	8607	1	122	1925	4849	12905	7282	7282	10037	19649	0.596062875451641	CD8 T	8	8	11902	6586	21.86
AACTGGTGTACGCCCA-1_MM1graft	12808	9687	39074	10975	10	159	2272	7267	18375	9498	9498	13892	26991	0.764095522208561	NK	4	4	16421	8174	36.46
AACTGGTGTAGACACG-1_MM1graft	11448	8508	38411	10552	14	181	2350	11068	14233	8526	8526	11962	23424	0.823942869323036	CD8 T	3	3	13335	7013	46.04
AACTGGTGTAGGTGAC-1_MM1graft	12561	9750	43416	8671	6	154	2596	7678	24272	9750	9750	13828	26670	0.595473324456524	NK	2	2	18790	9270	50.2
AACTGGTGTAGTACAA-1_MM1graft	10890	9020	36143	9628	0	168	1880	4710	19747	6467	6467	11960	23297	0.430575516722469	Other	0	0	13768	7020	23.62
AACTGGTGTAGTTTGC-1_MM1graft	10125	8263	33758	7824	8	148	1395	9515	14863	6536	6536	10920	21420	0.476134804058748	CD16 Mono	1	1	12102	7084	47.56
AACTGGTGTCCAAGTT-1_MM1graft	14315	11282	47807	10464	4	164	2403	10210	24545	9874	9874	15989	31113	0.382945521014637	NK	2	2	18863	9263	56.43
AACTGGTGTCCGCTTT-1_MM1graft	10479	8561	33747	8869	6	166	1676	9428	13594	6259	6259	11163	22068	0.366237914046736	CD14 Mono	0	0	11156	6702	44.2
AACTGGTGTCTCTGGG-1_MM1graft	12951	10699	41481	10117	11	186	2016	10431	18707	7049	7049	14279	28025	0.345974059016267	Other	0	0	14014	7512	52.21
AACTGGTGTCTGGTTA-1_MM1graft	9342	7372	29530	7288	4	116	1765	5674	14667	7378	7378	10115	19649	0.61201401832471	NK	2	2	12577	7367	29.58
AACTGGTGTGCAGACA-1_MM1graft	11712	9899	35691	7941	0	150	2046	7864	17682	6715	6715	12870	25219	0.370654212722189	Other	0	0	13347	7621	42.75
AACTGGTGTGCCCGAT-1_MM1graft	15724	11764	41135	9072	6	174	1925	6951	22999	10888	10888	16862	32876	0.32689592879424	CD16 Mono	5	5	19551	9025	39.39
AACTGGTGTTGAAGCG-1_MM1graft	9736	7593	24024	6619	0	109	1189	2792	13308	7440	7440	10541	20556	0.722655172484903	NK	2	2	12134	6918	2025-09-14
AACTGGTGTTTCCACC-1_MM1graft	13263	10868	37226	10591	11	164	1545	6135	18777	7409	7409	14376	28157	0.374730871422216	CD14 Mono	1	1	14697	7667	30.24
AACTGGTTCAACACGT-1_MM1graft	11287	8520	31299	8879	7	101	2089	4510	15701	8904	8904	12142	23655	0.612130338070084	NK	4	4	14349	7480	23.24
AACTGGTTCCGTCAAA-1_MM1graft	12107	9942	51748	11086	24	218	1836	18827	19747	8368	8368	13799	26881	0.619333458993092	HSPC	10	10	15701	8222	89.64
AACTGGTTCGATGTAC-1_MM1graft	14215	10929	45618	7112	9	202	2496	10588	25190	10466	10466	15514	30020	0.470590092278315	Other	4	4	20078	9629	64.42
AACTGGTTCGCAAGCC-1_MM1graft	11647	9452	34632	8854	11	139	1492	7941	16186	7097	7097	12514	24521	0.327073800901694	CD16 Mono	1	1	13155	7262	39.57
AACTGGTTCGCTAGTA-1_MM1graft	8694	6393	29397	10591	2	142	1307	2093	15258	7303	7303	10065	19663	0.761239701243429	CD4 T	11	11	13443	7081	1996-10-01
AACTGGTTCGCTTGAA-1_MM1graft	9151	6790	34614	9245	13	168	1391	12225	11567	7269	7269	9452	18531	0.803211478655417	CD4 T	3	3	10937	6397	48.22
AACTGGTTCGTGAACT-1_MM1graft	10980	8993	27291	7657	1	129	1019	4477	14005	6501	6501	11724	22987	0.491671284662907	CD16 Mono	1	1	11851	6627	21.33
AACTGGTTCTCTGACC-1_MM1graft	10377	8611	29258	7636	2	111	1306	5682	14507	5658	5658	11184	21990	0.369909529348504	CD14 Mono	0	0	11109	6442	2025-09-29
AACTGGTTCTTTCGAT-1_MM1graft	12994	10664	37470	9689	5	129	1898	6494	19223	6697	6697	14176	27763	0.345103561971684	CD14 Mono	0	0	14121	7420	33.39
AACTGTGAGAACGTTA-1_MM1graft	9566	7607	29730	8467	14	149	1667	7179	12246	5910	5910	10192	20145	0.498394602672717	CD14 Mono	0	0	10353	6133	31.83
AACTGTGAGATCTAAG-1_MM1graft	11433	9313	33807	9521	5	164	1683	7351	15072	6692	6692	12227	24100	0.487648174115899	Other	0	0	12269	7054	38.43
AACTGTGAGATGGCAC-1_MM1graft	8828	7137	25578	7118	2	107	1611	3999	12731	6601	6601	9297	18091	0.904692573161012	CD4 T	9	9	10909	6642	19.17
AACTGTGAGCTTCAAC-1_MM1graft	9874	8227	28284	7729	10	107	1044	6075	13318	5776	5776	10612	20765	0.5	CD16 Mono	1	1	10680	6301	29.14
AACTGTGAGTCATACC-1_MM1graft	15069	11795	42443	11399	9	176	2090	6957	21793	9114	9114	16065	31412	0.411569626759036	Other	0	0	17150	8593	32.84
AACTGTGAGTCGCGTC-1_MM1graft	8101	6760	21512	4000	10	76	1043	3912	12468	5727	5727	9051	17538	0.798231261794579	NK	2	2	10671	6417	25.39
AACTGTGAGTGAAGGA-1_MM1graft	14542	11556	39751	10684	12	178	1889	7267	19709	8892	8892	15735	30779	0.5	DC	6	6	16374	8224	36.3
AACTGTGAGTGCACAG-1_MM1graft	12153	10111	37502	8762	6	168	1569	9028	17957	6681	6681	13293	26079	0.437084697012045	Other	0	0	13328	7316	48.02
AACTGTGCAACGTAGG-1_MM1graft	15727	12574	48273	10139	7	240	2422	12165	23285	8641	8641	17133	33682	0.424048634885699	CD14 Mono	0	0	17393	8568	67.92
AACTGTGCAAGATGCG-1_MM1graft	9768	8382	27006	6332	3	119	1477	4356	14708	5415	5415	10680	20912	0.47549910490192	Other	0	0	10784	6651	23.71
AACTGTGCAAGGACCA-1_MM1graft	13531	10355	44081	11458	5	205	2628	7674	22086	9028	9028	14612	28492	0.448466006971288	Other	0	0	17528	8833	37.78
AACTGTGCACCCTTAC-1_MM1graft	13125	10467	37049	10310	5	151	2173	5751	18557	7892	7892	14085	27613	0.470229088689579	Other	1	1	14687	7729	28.88
AACTGTGCACTCCCAT-1_MM1graft	9459	7376	27541	8520	9	122	1323	5032	12523	6911	6911	10185	19942	0.790140115774555	NK	5	5	11435	6383	2025-02-23
AACTGTGCATGGCCCA-1_MM1graft	12858	9195	34401	8033	4	144	1667	7366	17174	10304	10304	13786	26962	0.633422096097902	NK	5	5	15671	7750	38.12
AACTGTGGTACCGGCT-1_MM1graft	12874	10079	33757	7459	9	134	1808	5811	18529	8919	8919	13903	27221	0.419759538536648	Other	5	5	15812	8266	34.47
AACTGTGGTACGACCC-1_MM1graft	8755	7478	24996	5958	5	105	1151	4380	13390	5040	5040	9556	18707	0.485105485726015	Other	0	0	10094	6317	24.43
AACTGTGGTCATGAGG-1_MM1graft	9933	8126	28086	7716	4	143	1177	4839	14202	6496	6496	10627	20832	0.486297802575359	CD16 Mono	1	1	11740	6966	24.56
AACTGTGGTCTAAAGA-1_MM1graft	11030	9139	31833	7316	6	130	1517	7402	15455	6532	6532	11862	23226	0.462191268445688	Other	0	0	12127	7051	40.37
AACTGTGGTCTCAAAC-1_MM1graft	11100	8555	30610	9110	2	117	1942	3039	16385	8179	8179	11965	23327	0.606791808843775	NK	4	4	14418	7743	2025-05-15
AACTGTGGTGAGCTAG-1_MM1graft	12600	10049	38530	10466	2	182	2029	7241	18602	6778	6778	13544	26553	0.433115274280416	CD14 Mono	0	0	13525	7003	35.41
AACTGTGGTGCAAGCA-1_MM1graft	11890	8989	36099	8971	3	156	2624	5665	18665	8872	8872	12903	25066	0.702137719539225	NK	5	5	15759	7907	28.29
AACTGTGGTTTCGACA-1_MM1graft	12583	10121	38189	7603	15	157	1949	10057	18386	7619	7619	13597	26785	0.453820965935847	Other	0	0	14302	7794	56.51
AACTGTGGTTTCGATG-1_MM1graft	10184	8379	31746	9171	9	152	1009	7953	13452	5653	5653	10991	21590	0.5	CD16 Mono	1	1	10628	6133	36.73
AACTGTGGTTTGATCG-1_MM1graft	12250	10022	34594	7563	5	164	2164	8397	16283	7497	7497	13120	25884	0.459981688044221	Other	0	0	13566	7548	47.6
AACTGTGGTTTGCCCT-1_MM1graft	13365	10650	40701	11421	6	164	1820	8563	18722	7899	7899	14440	28366	0.317107830410849	Other	1	1	14941	7861	37.97
AACTGTGTCACGTGTA-1_MM1graft	9116	7259	32062	7097	9	197	1865	9208	13681	6746	6746	9634	18767	0.859383200809414	CD4 T	3	3	11627	6843	43.8
AACTGTGTCCAACAAC-1_MM1graft	9720	7477	29403	6656	8	138	1606	7867	13120	7274	7274	10131	19789	0.838997576750625	CD4 T	3	3	11732	6668	39.61
AACTGTGTCCACACCT-1_MM1graft	7999	6607	27184	7361	5	98	1491	4769	13448	5797	5797	8862	17182	0.605904047755536	NK	4	4	11173	6723	24.52
AACTGTGTCCAGAGAG-1_MM1graft	13838	10743	39986	11322	11	191	1871	7151	19430	8051	8051	14844	29112	0.362871737775664	Other	1	1	15211	7647	32.4
AACTGTGTCGCTTACC-1_MM1graft	11354	9046	27814	7788	4	136	1559	3287	15030	7591	7591	12082	23725	0.5	CD16 Mono	7	7	13044	7304	15.96
AACTGTGTCGGTAGGA-1_MM1graft	15662	12231	47004	12966	10	230	3146	9984	20643	8772	8772	16878	33141	0.413054666013716	CD14 Mono	0	0	16338	8100	47.64
AACTGTGTCGGTCTCT-1_MM1graft	9712	7550	31927	8104	4	142	2223	7424	13998	7150	7150	10388	20246	0.559963471371821	CD8 T	8	8	12490	6877	35.81
AACTGTGTCGTGAGTT-1_MM1graft	8417	6825	28536	6117	7	131	1849	8060	12358	6077	6077	8877	17364	0.877084449343301	CD4 T	3	3	10415	6435	42.08
AACTGTGTCTCCACTG-1_MM1graft	17709	13741	55300	14811	17	250	2360	12157	25699	10398	10398	19267	37576	0.475731045376002	CD14 Mono	0	0	20138	9333	61.24
AACTGTGTCTTCCACG-1_MM1graft	20946	15462	61725	11181	15	277	2845	15875	31507	14283	14283	23140	45182	0.48043989945632	Other	10	10	25401	10564	90.03
AACTTGGAGAACTAAC-1_MM1graft	11705	9548	37177	8721	6	146	2510	6303	19475	7317	7317	12812	24983	0.471867803934024	Other	0	0	14639	8143	35.96
AACTTGGAGACTCTTG-1_MM1graft	13471	10771	42374	9558	12	210	2076	12383	18119	8183	8183	14480	28485	0.434643736592744	Other	0	0	14922	7923	64.98
AACTTGGAGGTTCGTT-1_MM1graft	10636	8311	34051	9055	5	148	2067	7674	15081	7638	7638	11665	22800	0.810626476124507	NK	2	2	13305	7241	36.94
AACTTGGAGGTTGACG-1_MM1graft	17521	13391	44092	10002	14	195	1877	8734	23256	10614	10614	18803	36920	0.25784525316382	Other	1	1	19180	8927	47.12
AACTTGGAGTACCTCA-1_MM1graft	13360	11061	38086	9907	6	116	2033	6712	19308	7338	7338	14586	28533	0.5	CD14 Mono	0	0	14617	7775	33.68
AACTTGGAGTTCTCCC-1_MM1graft	13794	11051	42948	10902	11	195	2787	7019	22021	8082	8082	15199	29717	0.498633338518027	CD14 Mono	0	0	16404	8564	36.25
AACTTGGAGTTGAATG-1_MM1graft	9423	7272	30770	6281	13	127	1939	7371	15018	7406	7406	10224	19921	0.679079618748567	NK	2	2	12603	7234	45.34
AACTTGGCAAACCGAG-1_MM1graft	11516	9295	30032	6067	11	117	1858	5227	16741	7778	7778	12308	24047	0.479510251032371	Other	0	0	13942	7879	30.83
AACTTGGCAACAAACA-1_MM1graft	10689	8359	34777	9496	2	178	2466	4052	18557	8193	8193	11781	22839	0.532773313011963	NK	5	5	15272	8297	21.33
AACTTGGCAACTCAAC-1_MM1graft	13387	10934	41820	10413	6	212	1607	11215	18360	7189	7189	14572	28617	0.463179976425943	CD14 Mono	0	0	13969	7512	56.55
AACTTGGCACACTAGT-1_MM1graft	10669	8305	30032	8724	2	120	1977	4027	15168	7947	7947	11573	22655	0.678089963546965	NK	5	5	13613	7323	21.27
AACTTGGCAGTAACCT-1_MM1graft	10062	8189	26500	9298	6	93	1408	2777	12909	5988	5988	10763	21138	0.5	CD16 Mono	7	7	10634	6239	1983-11-01
AACTTGGCATAGTCCA-1_MM1graft	11653	8660	35119	9590	6	134	2276	7189	15913	9118	9118	12606	24606	0.705660763349567	NK	2	2	14835	7626	34.09
AACTTGGCATCCGTAA-1_MM1graft	15205	11968	55903	9896	22	260	2277	20759	22673	10264	10264	16833	32942	0.50440861562169	HSPC	14	14	18524	9093	112.21
AACTTGGGTAGACACG-1_MM1graft	8727	6925	23922	6639	4	113	1608	4139	11413	6403	6403	9152	17937	0.824130280884211	CD4 T	3	3	10415	6324	2025-06-20
AACTTGGGTATGTTCG-1_MM1graft	11700	9478	32975	8881	6	163	1512	6944	15462	6967	6967	12426	24452	0.488619183437595	Other	1	1	12670	7101	32.47
AACTTGGGTCGAGGAT-1_MM1graft	14678	11382	41819	9710	10	186	2022	7714	22169	9936	9936	15887	30990	0.424035455084122	Other	1	1	18171	8858	42.35
AACTTGGGTGAGTTGG-1_MM1graft	10163	8254	35660	8736	11	160	1932	7741	17060	5915	5915	11096	21725	0.371846016315084	Other	0	0	12294	6688	42.73
AACTTGGGTGGGTAGT-1_MM1graft	11904	9638	31891	8911	6	181	1557	4766	16462	7311	7311	12723	24893	0.466262338330263	Other	0	0	13563	7487	25.52
AACTTGGGTGTCCTTC-1_MM1graft	9151	7223	33745	7738	5	136	1788	10090	13982	6934	6934	9670	18835	0.853358965012532	CD4 T	9	9	11750	6902	49.72
AACTTGGGTGTTGGTT-1_MM1graft	11263	8412	34986	7856	12	193	2431	9173	15307	8792	8792	11752	22887	0.504453161623254	CD8 T	3	3	13784	7578	49.58
AACTTGGGTTGAATAG-1_MM1graft	9877	7730	34585	7275	9	157	1501	9886	15728	7609	7609	10847	21113	0.743306890464308	NK	2	2	13249	7205	53.45
AACTTGGGTTTGAAGA-1_MM1graft	14815	11228	43142	9456	10	183	1928	11162	20387	9475	9475	15875	31177	0.404204675798132	Other	0	0	16951	8348	56.45
AACTTGGTCAGCACGC-1_MM1graft	11254	9012	36009	9510	11	151	1654	6136	18520	7199	7199	12264	23941	0.458164187812787	Other	0	0	13983	7811	32.47
AACTTGGTCCAGTTAG-1_MM1graft	12931	10100	41521	11674	4	181	1954	10739	16953	7274	7274	13876	27331	0.393980130567957	CD4 T	0	0	13567	7232	46.47
AACTTGGTCCATTGTT-1_MM1graft	15197	11652	47629	11095	10	207	2174	9969	24155	9653	9653	16442	32180	0.5	Other	1	1	18424	9083	50.66
AACTTGGTCCGTGCGA-1_MM1graft	11246	9323	36924	7295	14	175	1398	11493	16544	6530	6530	12202	23918	0.347962202520395	Other	0	0	12694	7232	67.5
AACTTGGTCCTTCGAC-1_MM1graft	14262	11415	38031	12995	1	141	2386	2161	20328	8305	8305	15511	30392	0.415540975016508	CD14 Mono	0	0	15863	8079	2025-04-11
AACTTGGTCGGACGAA-1_MM1graft	12305	9925	35331	10063	1	143	1424	5968	17725	6871	6871	13343	26199	0.391241672202323	Other	0	0	13467	7253	26.91
AACTTGGTCGGTCTAA-1_MM1graft	16630	12935	49520	10427	12	200	2431	8176	28266	11026	11026	18347	35520	0.33663784958778	Other	4	4	22059	10033	48.39
AACTTGGTCTAAACGC-1_MM1graft	11162	8971	29802	7653	6	114	1533	5135	15357	7220	7220	11902	23378	0.470433786752316	Other	1	1	12629	7158	27.99
AACTTGGTCTAGCAGT-1_MM1graft	11541	9116	30237	10079	3	158	1790	3480	14719	7262	7262	12222	24067	0.5	CD16 Mono	7	7	12601	6877	14.44
AACTTGGTCTAGCTGA-1_MM1graft	8561	6828	31967	6767	18	174	1202	11918	11884	6457	6457	8958	17459	0.662703267537336	CD8 T	9	9	10408	6336	59.19
AACTTGGTCTATTTCG-1_MM1graft	14072	11564	40414	9525	2	168	1775	9681	19260	7857	7857	15383	30242	0.5	DC	6	6	15253	8049	47.94
AACTTGGTCTCTTAAC-1_MM1graft	10141	8038	37267	8690	9	160	2376	9070	16949	7683	7683	11209	21783	0.606395862757895	NK	4	4	14122	7682	45.95
AACTTGGTCTTGCGCT-1_MM1graft	13849	10276	42879	9148	18	169	2246	10992	20301	10806	10806	14756	28703	0.514599614020212	B	13	13	18171	8709	59.68
AAGATAGAGAGATTAC-1_MM1graft	11480	8910	38791	9602	8	210	2114	8600	18240	8991	8991	12540	24362	0.608411783184885	NK	2	2	15762	8303	42.69
AAGATAGAGAGTCCGA-1_MM1graft	12706	10349	41021	10251	9	186	2447	8791	19314	7661	7661	13926	27270	0.295977886266906	Other	0	0	14841	8131	45.49
AAGATAGAGCCGCTGT-1_MM1graft	14518	10761	46004	10312	8	204	2684	6947	25832	11164	11164	16109	31099	0.714031575613394	NK	2	2	21243	9511	39.97
AAGATAGAGCGCGTTC-1_MM1graft	8782	7432	21228	4565	4	86	1012	4495	11063	5019	5019	9280	18299	0.438945904745147	CD14 Mono	0	0	9113	5577	24.44
AAGATAGAGCGTTGCC-1_MM1graft	17693	12706	46267	10089	4	247	2596	8794	24527	12324	12324	18950	37127	0.483656795060615	Other	4	4	21165	9335	47.83
AAGATAGAGCTAGTTC-1_MM1graft	9886	7644	26864	4795	5	115	1871	6809	13261	7548	7548	10286	20092	0.809578081438783	CD4 T	3	3	12084	6990	37.49
AAGATAGAGGATTAAC-1_MM1graft	13542	10537	43663	9967	12	178	1998	13918	17570	8446	8446	14366	28373	0.37399900209669	Other	1	1	14776	7837	71.93
AAGATAGAGGCGTAGT-1_MM1graft	9928	7795	32426	9310	6	156	2297	4879	15759	7326	7326	10787	20979	0.579225769908895	NK	4	4	13213	7499	25.49
AAGATAGAGTAGTTCC-1_MM1graft	11435	9244	36345	9302	6	171	2311	6911	17623	6983	6983	12289	24093	0.4982836175668	Other	0	0	13488	7561	36.08
AAGATAGAGTCACACT-1_MM1graft	15420	10895	46240	9072	15	211	3059	9890	23965	12415	12415	16832	32827	0.394827606940126	Other	11	11	20876	9613	57.98
AAGATAGAGTCCCTCT-1_MM1graft	16956	12727	47233	10879	11	198	3430	7137	25558	10877	10877	18476	36159	0.464548877816263	Other	0	0	20170	9319	37.96
AAGATAGAGTGATTAG-1_MM1graft	14427	11314	44118	12108	6	244	1847	7959	21940	9132	9132	15684	30567	0.49381995921249	CD16 Mono	1	1	17462	8607	38.01
AAGATAGAGTTATGAG-1_MM1graft	10176	7927	32016	9698	5	169	1579	5230	15332	7461	7461	11205	21892	0.687157919214559	NK	5	5	13416	7288	24.56
AAGATAGCAACAAACA-1_MM1graft	16234	12238	46053	13529	4	207	2155	8218	21932	9126	9126	17394	34129	0.471305639316388	CD14 Mono	0	0	17475	8214	38.52
AAGATAGCAACGCAAG-1_MM1graft	11024	8454	32283	9326	3	153	1987	5013	15785	8456	8456	12010	23423	0.766337439039428	NK	2	2	14309	7688	25.64
AAGATAGCAACGCACC-1_MM1graft	16340	12801	46781	12544	10	197	2136	8674	23209	9539	9539	17612	34451	0.301394713259215	Other	0	0	17878	8649	43.25
AAGATAGCAAGCGTCC-1_MM1graft	15928	12455	42664	7989	16	187	1693	9893	22874	8879	8879	17224	33780	0.379377587428445	CD14 Mono	1	1	17503	8256	56.57
AAGATAGCAATGGCTT-1_MM1graft	13866	11043	44990	11469	4	226	3031	9774	20473	9103	9103	15198	29685	0.5	DC	6	6	16585	8271	46.01
AAGATAGCACATATCG-1_MM1graft	9771	7617	28094	7380	2	132	1350	6387	12840	7314	7314	10567	20712	0.817416595159846	NK	2	2	12008	6820	32.9
AAGATAGCACCACAGC-1_MM1graft	9072	7186	25580	6692	6	102	1763	3673	13324	6842	6842	9736	18977	0.570853930553692	NK	4	4	11794	6914	18.54
AAGATAGCACCACCAG-1_MM1graft	15548	11475	42673	12064	9	222	2230	7466	20668	9768	9768	16492	32401	0.460255861535994	Other	0	0	17410	8377	35.79
AAGATAGCACTCGGAC-1_MM1graft	12041	8942	35732	7202	14	156	1465	9507	17379	9426	9426	13050	25433	0.738671977148079	NK	5	5	15578	7885	51.4
AAGATAGCAGAGTCGA-1_MM1graft	9244	7202	27018	6965	3	135	1502	6310	12083	6906	6906	9668	18919	0.931867433837943	CD4 T	3	3	10960	6464	29.17
AAGATAGCAGGCATTT-1_MM1graft	11638	9464	33004	8479	3	162	1387	6215	16747	6942	6942	12507	24459	0.409782066603677	Other	0	0	13210	7469	31.53
AAGATAGCAGGGAGTT-1_MM1graft	12073	9624	44430	10214	14	207	3458	8332	22157	9050	9050	13526	26127	0.672309853920418	NK	2	2	17188	8981	48.48
AAGATAGCAGTTACAC-1_MM1graft	11210	9262	35313	8277	8	163	2197	8273	16366	6701	6701	12296	24045	0.488114947130131	CD16 Mono	1	1	12945	7313	41.32
AAGATAGCATATACGC-1_MM1graft	8626	7167	31505	6658	8	155	2206	6577	15891	6596	6596	9717	18751	0.464324347330271	NK	2	2	12079	7383	35.79
AAGATAGCATTCCCGT-1_MM1graft	11240	9210	32335	8651	11	144	1433	6436	15653	6717	6717	12120	23833	0.493915237573682	CD16 Mono	1	1	12609	7273	32.76
AAGATAGGTAGCTGTT-1_MM1graft	9450	7480	29128	8691	5	120	1727	3898	14679	6841	6841	10357	20184	0.610045910166337	NK	4	4	12638	7196	2025-04-19
AAGATAGGTAGTCTGT-1_MM1graft	12619	9813	46382	10612	9	208	3481	9750	22290	9956	9956	14001	27131	0.322794343914525	NK	2	2	18219	9387	52.28
AAGATAGGTCGATAGG-1_MM1graft	10883	8936	34232	8938	8	151	1858	6960	16301	6539	6539	11849	23163	0.459541356682048	Other	0	0	12555	7289	39.03
AAGATAGGTGCTGTGC-1_MM1graft	11972	10053	33675	7263	9	124	1641	6491	18139	6670	6670	13081	25561	0.5	CD14 Mono	1	1	13730	7566	34.85
AAGATAGGTTTGTGAC-1_MM1graft	9004	7399	25649	6544	4	118	1188	4904	12884	6011	6011	9613	18838	0.487349217362537	CD16 Mono	7	7	10714	6550	24.43
AAGATAGTCACCACAA-1_MM1graft	12361	9922	34032	9003	1	143	1521	6308	17051	6978	6978	13226	25909	0.489578370026071	Other	1	1	13287	7245	33.54
AAGATAGTCACTCCCA-1_MM1graft	8675	6668	26227	7101	20	137	1293	6693	10976	6897	6897	9039	17834	0.909936727896004	CD4 T	3	3	10316	6106	31.38
AAGATAGTCAGGGTTT-1_MM1graft	16097	12456	65221	12958	19	274	3057	17187	31697	11770	11770	17940	34662	0.598532356032382	B	13	13	23665	10332	103.67
AAGATAGTCCAAGAGG-1_MM1graft	11303	9274	37058	9553	7	217	1860	8562	16840	6793	6793	12248	23996	0.48425261987823	CD14 Mono	1	1	13415	7300	40.24
AAGATAGTCGGGAAAC-1_MM1graft	10834	8861	36115	8233	3	171	2465	5299	19934	8288	8288	12233	23594	0.480366034305655	NK	2	2	15765	8708	28
AAGATAGTCGGTTGTA-1_MM1graft	12148	9823	38223	11281	2	148	1832	7157	17799	6544	6544	13253	25981	0.398241629530927	CD14 Mono	0	0	13058	7018	33.21
AAGATAGTCTCCAACC-1_MM1graft	8995	7561	28837	6984	10	122	1640	6117	13954	5540	5540	9893	19389	0.301609876647155	Other	0	0	10594	6603	32.53
AAGATAGTCTGGCGCA-1_MM1graft	11079	8689	40026	6849	21	195	1394	16944	14617	7509	7509	11640	22950	0.5	Other	9	9	12534	7219	90.43
AAGGAGCAGAACCATA-1_MM1graft	15232	12068	68098	12336	19	333	4368	17653	33338	11125	11125	17763	34492	0.480059251273772	HSPC	12	12	23185	10595	99.09
AAGGAGCAGACCAATA-1_MM1graft	14868	11759	59662	12292	11	291	2481	20269	24306	10535	10535	16812	32710	0.568945903380122	HSPC	10	10	18902	9517	101.53
AAGGAGCAGCCAGAAC-1_MM1graft	9251	7049	30059	8519	7	180	1219	8809	11316	6948	6948	9594	18912	0.935737297533331	CD4 T	3	3	10733	6290	36.69
AAGGAGCAGCCTCGCA-1_MM1graft	10993	9359	38312	11218	9	171	1939	4736	20224	5865	5865	12331	23983	0.454315834844726	CD16 Mono	1	1	14003	7577	27.68
AAGGAGCAGCTATCGT-1_MM1graft	13814	10990	46946	13583	14	215	2117	10055	20950	8170	8170	15072	29415	0.444052916500554	Other	0	0	16052	8361	50.61
AAGGAGCAGGACCGAT-1_MM1graft	10585	8559	34715	11127	4	150	1428	6938	15068	6637	6637	11539	22518	0.494405488689422	CD16 Mono	1	1	12321	6737	34.44
AAGGAGCAGGTCTTTG-1_MM1graft	11803	9456	40060	10309	7	220	2112	8418	18970	7188	7188	12780	25022	0.5	Other	1	1	14256	7700	41.8
AAGGAGCAGTTCTCCC-1_MM1graft	9480	7438	29188	7171	6	159	2010	5834	13997	7352	7352	10292	20135	0.53893973514633	NK	4	4	12086	7125	28.36
AAGGAGCCACAGCTTA-1_MM1graft	16139	11397	52195	13087	13	259	2446	10695	25680	12787	12787	17264	33557	0.377735702284447	Other	3	3	22088	9818	56.41
AAGGAGCCACCCTTAC-1_MM1graft	12969	9240	38646	11178	9	162	2424	7740	17122	10321	10321	13764	26839	0.449415365813645	NK	2	2	15806	8001	35.82
AAGGAGCCACTCGGAC-1_MM1graft	8877	6821	34295	7006	21	175	2984	11386	12691	6671	6671	9313	18227	0.822673043973756	Other T	3	3	11030	6508	56.76
AAGGAGCCAGAGATGC-1_MM1graft	14635	10951	45232	13157	10	205	2674	8806	20367	8763	8763	15750	30912	0.428368470332532	Other	0	0	16316	8109	39.7
AAGGAGCCAGATTTGC-1_MM1graft	12705	9580	43544	12080	2	223	3131	8232	19847	9590	9590	13882	27004	0.672724472556024	NK	2	2	16694	8484	37.78
AAGGAGCCAGCAACAG-1_MM1graft	16944	12596	51224	15945	2	261	2459	8245	24301	10725	10725	18188	35515	0.281469612795171	CD16 Mono	1	1	19524	8874	38.68
AAGGAGCCAGGTAGGT-1_MM1graft	12758	9457	44679	12949	10	220	2469	9885	19113	9899	9899	13899	27044	0.404960184097206	NK	2	2	16771	8413	44.58
AAGGAGCCATGCGACC-1_MM1graft	9743	7885	33381	7810	7	143	2190	5427	17785	7781	7781	10797	20901	0.575537681399747	NK	5	5	14386	8139	29.98
AAGGAGCGTAAGCCTT-1_MM1graft	9605	7421	36222	8450	10	198	1906	13550	12082	7078	7078	10027	19675	0.711684899163015	CD8 T	3	3	11304	6416	58.49
AAGGAGCGTCAAGACG-1_MM1graft	11921	9763	38217	11112	11	122	1549	7680	17736	6819	6819	13011	25461	0.5	CD16 Mono	1	1	13437	7414	37.06
AAGGAGCGTCTCTAAG-1_MM1graft	16891	12918	51781	12145	14	251	1701	14953	22711	10721	10721	17994	35187	0.277521414277276	Other	9	9	19163	8789	72.2
AAGGAGCGTGGTGGTA-1_MM1graft	13251	9976	36996	11095	5	244	1835	6923	16890	9153	9153	14010	27576	0.5	CD16 Mono	7	7	15041	7795	30.13
AAGGAGCGTTAACCGT-1_MM1graft	10702	8104	32584	10269	4	141	1689	5598	14865	8136	8136	11608	22623	0.632172417897535	NK	4	4	13709	7220	25.29
AAGGAGCGTTATCGAC-1_MM1graft	12167	9218	44050	11646	15	188	3239	8247	20690	9547	9547	13339	25849	0.587598661405149	NK	4	4	16774	8691	43.4
AAGGAGCGTTCCATCC-1_MM1graft	9287	7165	30496	7935	3	170	1772	7671	12936	6925	6925	9679	18924	0.879955326151264	CD4 T	3	3	11320	6655	35.16
AAGGAGCGTTCTACCC-1_MM1graft	14723	10292	47444	11778	1	194	3319	10758	21354	11346	11346	15688	30726	0.820548372664381	Other T	8	8	18857	8745	54.1
AAGGAGCGTTTAAGCC-1_MM1graft	13748	9838	40848	10862	4	218	1987	7440	20322	11611	11611	14950	28962	0.496344003180255	NK	2	2	18773	8680	36.06
AAGGAGCGTTTGACCA-1_MM1graft	17417	11956	56950	18871	4	290	3363	9035	25366	13415	13415	18896	36776	0.566418315767475	NK	4	4	22906	9428	38.91
AAGGAGCTCAATTCCT-1_MM1graft	10274	7978	30411	9261	13	133	2902	1962	16109	7914	7914	11147	21724	0.567227385845155	NK	4	4	13552	7657	2025-11-01
AAGGAGCTCACGTCAA-1_MM1graft	12889	9916	42380	10928	19	167	2518	7667	21049	9667	9667	14160	27418	0.661661443044525	NK	5	5	17804	8874	39.23
AAGGAGCTCAGATACC-1_MM1graft	8413	6742	30528	6963	12	183	999	11227	11142	6167	6167	8856	17346	0.851130095625969	CD4 T	3	3	9977	5976	48.23
AAGGAGCTCAGGAAGC-1_MM1graft	18587	13747	55601	12389	12	276	2855	15574	24470	11902	11902	19807	39026	0.457495539782621	Other	0	0	20639	9418	77.46
AAGGAGCTCCAAGAGG-1_MM1graft	8960	6817	31250	8301	5	161	1248	10662	10865	6832	6832	9345	18409	0.937222996828256	CD4 T	3	3	10397	5951	42.57
AAGGAGCTCCATACGA-1_MM1graft	12380	9994	39171	9933	17	157	2109	8690	18250	7349	7349	13370	26213	0.5	Other	1	1	14000	7703	44.53
AAGGAGCTCCGATGCG-1_MM1graft	15728	12151	52233	14451	10	209	2999	8264	26284	10096	10096	17089	33236	0.367851318735972	Other	1	1	19760	8865	41.52
AAGGAGCTCTCGGCGA-1_MM1graft	12945	10358	36184	10281	8	130	1412	6087	18259	7714	7714	14109	27642	0.5	DC	6	6	14754	7730	2025-08-29
AAGGAGCTCTTAGTGG-1_MM1graft	14580	11323	37984	7513	6	206	2074	6239	21921	10142	10142	15736	30682	0.460480525713679	Other	1	1	18402	9104	38.59
AAGGTTCAGAACTCCT-1_MM1graft	9805	8280	41097	7810	11	169	1383	15811	15899	6793	6793	11163	21752	0.653296149860649	HSPC	10	10	12378	7406	80.09
AAGGTTCAGACACGGT-1_MM1graft	12354	10168	39838	10384	13	181	2113	6240	20888	7644	7644	13569	26374	0.410339277154175	CD4 T	0	0	15570	8317	34.56
AAGGTTCAGAGAACCC-1_MM1graft	12180	10159	42339	8026	6	199	1672	13631	18794	6844	6844	13301	25984	0.5	CD14 Mono	1	1	13725	7590	75.34
AAGGTTCAGATTAGAC-1_MM1graft	8671	7045	25089	6607	8	121	1790	3754	12800	6477	6477	9490	18530	0.549867226831587	NK	5	5	11299	6722	2025-05-21
AAGGTTCAGGAAGGTA-1_MM1graft	11175	9078	34749	8224	5	231	2125	7010	17144	7193	7193	12131	23710	0.44729752874202	Other	0	0	13620	7677	36.31
AAGGTTCAGGAGTAGA-1_MM1graft	14253	10179	46639	9040	8	233	2464	11787	23087	11015	11015	15358	29958	0.392426205994169	NK	2	2	19550	9197	67.53
AAGGTTCAGGCAATTA-1_MM1graft	11260	8936	38657	9477	4	185	2622	6977	19364	8502	8502	12492	24174	0.608988139545193	NK	4	4	15470	8269	36.17
AAGGTTCAGTTAGCGG-1_MM1graft	14434	10405	39464	8189	10	206	2504	7152	21377	11225	11225	15429	30094	0.414892643523542	NK	5	5	18802	9143	39.69
AAGGTTCCAATTCAGC-1_MM1graft	10300	7991	30039	9103	3	144	1804	3009	15968	7876	7876	11260	21850	0.558785422727305	NK	4	4	14212	7594	15.26
AAGGTTCCACAGCCAC-1_MM1graft	11555	9319	33723	9139	9	135	1923	7164	15330	6311	6311	12389	24418	0.303987633206254	Other	0	0	11787	6626	34.09
AAGGTTCCACATTGCA-1_MM1graft	15641	12015	40088	9162	5	202	2243	6514	21943	10040	10040	16831	32904	0.430870620856145	Other	1	1	18217	8814	35.83
AAGGTTCCAGGGTAAC-1_MM1graft	9218	7112	27534	7727	3	137	1412	6029	12216	6935	6935	9619	18876	0.866003637088312	CD4 T	3	3	11048	6541	25.55
AAGGTTCCAGGTGTCC-1_MM1graft	8437	6587	23701	5363	7	105	942	6872	10408	6489	6489	8778	17210	0.586256552716612	CD4 T	3	3	9882	6005	31.44
AAGGTTCCAGGTTATC-1_MM1graft	10286	7345	33051	6574	6	125	1908	9476	14940	8700	8700	10968	21414	0.429505493424814	NK	2	2	13607	7145	49.5
AAGGTTCCAGTCAGAG-1_MM1graft	13430	9970	40220	11539	7	199	2765	5931	19752	10062	10062	14402	28101	0.514558079519392	NK	5	5	17386	8670	28.75
AAGGTTCCATTACACG-1_MM1graft	12934	9424	39781	10056	5	201	2078	8504	18921	10210	10210	13968	27170	0.58919113757298	NK	2	2	17061	8453	43.21
AAGGTTCCATTGTGAC-1_MM1graft	9225	7261	31156	8212	9	132	2567	5842	14303	6691	6691	9759	19075	0.8884390130658	CD4 T	3	3	11549	6605	2025-04-28
AAGGTTCCATTTGTTC-1_MM1graft	10013	8528	32828	7108	10	171	1620	10430	13476	4840	4840	10939	21558	0.477743261807313	CD14 Mono	0	0	9984	5853	55.13
AAGGTTCGTAGATGAT-1_MM1graft	11311	9141	31959	8406	1	166	1795	6003	15579	6838	6838	12190	23969	0.280360007477356	Other	0	0	12372	7229	31.26
AAGGTTCGTCACAGTT-1_MM1graft	15623	12227	50203	14364	3	221	1818	11425	22371	8728	8728	16953	33022	0.485315475144583	CD16 Mono	1	1	17454	7937	48.27
AAGGTTCGTCATAGCT-1_MM1graft	15061	11387	50995	16271	11	228	2389	10142	21945	9893	9893	16171	31661	0.456080034781793	Other	1	1	17718	8860	46.69
AAGGTTCGTCCGGTAC-1_MM1graft	11442	9654	32804	7589	9	126	1327	8036	15712	6198	6198	12531	24650	0.465025011634702	CD14 Mono	0	0	12130	6826	45.24
AAGGTTCGTCTCGGGT-1_MM1graft	9751	7232	32612	8980	7	155	1765	7223	14478	7813	7813	10454	20402	0.550325848033473	NK	4	4	12810	6704	34.54
AAGGTTCGTGTTTCTT-1_MM1graft	8572	6868	25595	6950	8	107	1130	4958	12438	6670	6670	9235	17999	0.576115333033584	NK	4	4	11192	6640	25.74
AAGGTTCGTTCCAGTA-1_MM1graft	12094	9114	38543	10781	4	161	2436	6350	18798	9398	9398	13224	25727	0.623455290565173	NK	2	2	16273	8394	2025-05-31
AAGGTTCGTTCCCAAA-1_MM1graft	10339	7759	32405	7946	19	158	1721	9396	13160	7689	7689	10770	21080	0.817052607850167	CD4 T	3	3	12158	6712	38.84
AAGGTTCGTTCCCTTG-1_MM1graft	10772	8285	30514	6881	7	144	1320	7725	14423	8256	8256	11512	22530	0.330246190076238	CD8 T	8	8	13476	7327	38.3
AAGGTTCGTTCGGGAA-1_MM1graft	9219	7231	27925	7770	10	151	1936	5288	12758	6945	6945	9773	19087	0.935824577530692	CD4 T	8	8	11628	6733	26.73
AAGGTTCTCACCGCGA-1_MM1graft	9700	8106	30885	7209	5	145	1392	7478	14646	6006	6006	10487	20598	0.352195469991796	Other	1	1	11435	6778	40.56
AAGGTTCTCATACTTC-1_MM1graft	11767	9785	37310	8556	7	133	1484	8318	18804	6976	6976	12878	25064	0.391152783797349	CD14 Mono	0	0	13955	7840	47.69
AAGGTTCTCCCACGGA-1_MM1graft	9297	7869	27738	7481	4	113	994	6241	12901	5190	5190	10083	19820	0.456858120145251	CD16 Mono	1	1	10110	6180	2025-07-29
AAGGTTCTCCGGACTG-1_MM1graft	10146	7843	40534	10264	6	219	1861	11485	16683	7515	7515	10801	20975	0.855520749336169	CD4 T	3	3	13378	7498	52.43
AAGGTTCTCCGGCTGA-1_MM1graft	14190	10930	39697	11040	4	192	2429	6147	19865	8499	8499	15133	29688	0.430346067926755	Other	0	0	15912	8126	29.89
AAGGTTCTCCTAAGTG-1_MM1graft	12789	9668	41922	11000	6	197	2729	6858	21124	10260	10260	13987	27040	0.399859109077202	NK	2	2	18210	8884	33.21
AAGGTTCTCGGCATAT-1_MM1graft	12392	9087	44430	10298	23	209	2736	10453	20690	10016	10016	13543	26238	0.588514053114375	NK	2	2	17290	8444	52.61
AAGGTTCTCGTCTAGA-1_MM1graft	10190	8395	29068	7224	4	136	1151	6325	14220	6001	6001	11064	21741	0.485150372208215	CD16 Mono	1	1	11296	6601	32.76
AAGGTTCTCTAGCAAC-1_MM1graft	8328	6514	33983	7385	16	170	1016	14178	11211	6143	6143	8740	17170	0.879214150361036	CD4 T	3	3	10023	5879	63
AAGGTTCTCTGGACAT-1_MM1graft	9405	7037	31701	8221	3	174	2266	7194	13821	7723	7723	10145	19817	0.572254403117501	NK	2	2	12380	6779	33.81
AATACGCAGACCGCAA-1_MM1graft	9802	8100	37049	9824	4	162	1680	12264	13101	5273	5273	10532	20809	0.3310184657893	CD14 Mono	0	0	10005	5856	52.8
AATACGCAGAGGAAGT-1_MM1graft	10135	8295	30709	7970	12	135	1256	6843	14491	6892	6892	10841	21207	0.352368963928442	CD16 Mono	1	1	12185	7139	34.08
AATACGCAGATTGACA-1_MM1graft	8849	6772	28384	8316	19	143	1508	6655	11738	6973	6973	9269	18105	0.913116414977509	CD4 T	8	8	11128	6398	29.98
AATACGCAGCGTAGCA-1_MM1graft	8175	6819	24544	6693	11	100	1160	5582	10994	4898	4898	8686	17094	0.299201763967376	CD14 Mono	0	0	8893	5683	29.66
AATACGCAGCTACGCC-1_MM1graft	10699	8145	32377	7177	3	155	2180	7999	14845	8435	8435	11540	22495	0.573953923868348	NK	5	5	13600	7470	43.43
AATACGCAGGATGCCA-1_MM1graft	12788	9585	39149	9091	9	158	2149	7828	19899	9770	9770	13764	26863	0.305167987803741	NK	4	4	17131	8533	40.11
AATACGCAGTCATCTG-1_MM1graft	9757	8238	30687	7249	2	130	1468	6038	15797	5989	5989	10680	20873	0.495659421829232	Other	1	1	11898	6809	33.8
AATACGCAGTGATCTC-1_MM1graft	8630	6884	21360	5978	3	77	1360	2528	11413	6414	6414	9292	18175	0.66398188972399	NK	5	5	10505	6182	13.36
AATACGCCAAACGTTC-1_MM1graft	8587	7303	21705	4399	4	95	976	4288	11941	4907	4907	9381	18362	0.426496105751225	CD16 Mono	1	1	9570	5685	24.41
AATACGCCAAGATTAG-1_MM1graft	16233	12612	49470	10277	14	206	3233	9717	25994	10562	10562	17841	34763	0.317182146248701	CD14 Mono	0	0	20452	9688	58.03
AATACGCCAAGGCTTT-1_MM1graft	13201	9831	41218	11980	7	177	2226	6063	20746	10489	10489	14261	27637	0.532370437384604	NK	4	4	18356	8970	28.17
AATACGCCAATGCATC-1_MM1graft	10947	9060	31588	7431	2	137	1217	7561	15238	5719	5719	11935	23469	0.5	CD14 Mono	0	0	11540	6403	39.93
AATACGCCAGTTAAAG-1_MM1graft	13531	10601	39805	7690	10	198	2280	11091	18519	8596	8596	14368	28235	0.484994318735423	Other	3	3	15200	7987	61.17
AATACGCCATCGCCTT-1_MM1graft	14418	10123	41876	12667	4	197	2601	6464	19932	11253	11253	15531	30255	0.655914678898091	NK	2	2	18452	8412	29.46
AATACGCCATTAAGGA-1_MM1graft	11499	9377	34248	8014	5	158	1586	8204	16273	6859	6859	12523	24625	0.483018936486046	CD16 Mono	1	1	13070	7276	41.71
AATACGCCATTCTCGC-1_MM1graft	12165	9736	36007	8713	7	155	2319	6176	18621	7366	7366	13170	25783	0.460452799981744	Other	0	0	14548	7821	34.03
AATACGCCATTTCACT-1_MM1graft	13637	10683	37514	11173	8	145	1644	5841	18701	8277	8277	14634	28569	0.49266546190002	CD16 Mono	7	7	15269	7729	2025-02-28
AATACGCCATTTCTTG-1_MM1graft	8182	6582	31348	6355	7	170	1938	10147	12716	6401	6401	8720	16870	0.852225325226439	CD4 T	3	3	11030	6623	47.05
AATACGCGTACCCATA-1_MM1graft	9802	7975	32413	8914	17	131	1309	8126	13912	6142	6142	10587	20768	0.292775623740979	Other	1	1	11334	6732	38.4
AATACGCGTACGTAGG-1_MM1graft	9586	7922	32708	8412	2	123	2273	4366	17493	7103	7103	10814	20998	0.549127282066165	NK	4	4	13637	7780	23.86
AATACGCGTACTTCGA-1_MM1graft	15020	10451	45768	9308	11	199	2535	11419	22277	11468	11468	16226	31729	0.540506228751649	NK	2	2	19346	8884	67.88
AATACGCGTCCTCAGG-1_MM1graft	13045	10612	36917	9914	8	113	2036	7630	17204	6825	6825	14138	27769	0.5	CD14 Mono	0	0	13241	7071	38.33
AATACGCGTGACGCAA-1_MM1graft	12047	9571	41349	9742	6	164	2438	12707	16279	7502	7502	12943	25467	0.498300324094103	Other	0	0	13283	7428	63.56
AATACGCGTGCGTAGA-1_MM1graft	11590	9307	33714	9194	15	124	1286	7068	16020	7424	7424	12473	24487	0.5	CD16 Mono	1	1	13445	7325	33.01
AATACGCGTGGAAGCT-1_MM1graft	9092	6861	32031	8497	14	134	2240	8644	12489	6933	6933	9571	18662	0.930955615229865	CD4 T	8	8	11512	6565	38.89
AATACGCGTGGTAAGC-1_MM1graft	8673	6585	29244	8304	6	142	1639	7834	11309	7317	7317	9268	18157	0.292537510949647	NK	2	2	10942	6290	31.66
AATACGCGTGTAGGAC-1_MM1graft	10259	8489	33213	7905	5	138	1803	7618	15734	6582	6582	11126	21775	0.319435705754128	Other	1	1	12367	7356	43.01
AATACGCGTGTCCAGC-1_MM1graft	13308	10289	40968	12049	10	174	2030	8306	18381	7847	7847	14306	28103	0.30896567555444	CD14 Mono	0	0	14634	7681	40.43
AATACGCGTTCAGAAA-1_MM1graft	12381	9701	47482	11637	9	171	3649	7232	24730	9786	9786	13822	26664	0.555281700893067	NK	4	4	19000	9425	39.63
AATACGCGTTTGTCTT-1_MM1graft	9887	7959	33520	8516	15	144	1836	8625	14372	6529	6529	10626	20924	0.479382483080271	Other	0	0	11663	6920	44.07
AATACGCTCACATTCT-1_MM1graft	9849	7507	34103	9562	19	153	2027	8088	14246	7540	7540	10636	20811	0.62858852873658	NK	2	2	12663	7164	40.21
AATACGCTCCACGAGC-1_MM1graft	9116	6751	38206	7771	19	153	1609	17252	11391	6980	6980	9477	18586	0.649456368414296	CD8 T	3	3	10776	6172	75.69
AATACGCTCGCCAGAC-1_MM1graft	13298	10671	39127	10040	6	147	1477	9069	18381	8040	8040	14278	28035	0.5	Other	0	0	14821	8028	46.12
AATACGCTCTAGCAAC-1_MM1graft	13860	11050	41296	12489	7	184	1728	8126	18757	7242	7242	14977	29564	0.31514795882035	CD14 Mono	0	0	14235	7437	39.31
AATACGCTCTCCAACC-1_MM1graft	11462	9231	40479	11653	6	191	1702	11006	15905	6924	6924	12408	24372	0.463017054015396	CD16 Mono	1	1	12976	7158	46.18
AATACGCTCTCGACCT-1_MM1graft	11219	8712	34769	8516	2	122	2355	5317	18440	9077	9077	12329	23869	0.546681937880333	NK	2	2	15876	8404	27.86
AATACGCTCTCGTGAA-1_MM1graft	14355	10949	41249	9198	12	210	2449	9196	20165	9709	9709	15477	30343	0.496909232695907	Other	0	0	16800	8554	54.3
AATACGCTCTGGTACA-1_MM1graft	11621	9163	43578	12197	3	180	3541	4981	22642	9056	9056	12987	25135	0.404100755308959	NK	4	4	17364	8988	26.14
AATGCCAAGATAGGTT-1_MM1graft	11030	9070	32771	8004	1	119	1721	7422	15497	6612	6612	11847	23291	0.480721776691647	Other	0	0	12300	7118	38.69
AATGCCAAGATGGCAC-1_MM1graft	10402	8536	31279	8600	3	139	1367	5915	15244	6553	6553	11261	22077	0.486190544356655	CD16 Mono	1	1	12648	7201	29.73
AATGCCAAGCAGGACT-1_MM1graft	8285	6622	22444	6549	5	110	1125	3564	11082	6169	6169	8892	17344	0.613988937879318	NK	4	4	10279	6039	2025-07-17
AATGCCAAGTACCTCA-1_MM1graft	10399	8560	33510	8975	11	146	1619	6113	16634	6301	6301	11445	22451	0.474296642699618	Other	0	0	12286	7296	35.18
AATGCCAAGTTACACC-1_MM1graft	12593	10300	45464	11083	3	170	2615	8965	22592	6898	6898	13998	27410	0.434122882131323	Other	0	0	15080	7531	45.54
AATGCCAAGTTGCGCC-1_MM1graft	14377	11080	38515	8248	6	192	1855	8591	19617	9477	9477	15437	30341	0.302221596279276	CD16 Mono	1	1	16670	8361	47.1
AATGCCACAAAGGCCA-1_MM1graft	12258	9614	43941	6539	7	172	3807	15116	18268	8317	8317	13334	26087	0.488221105475876	Other	12	12	15083	7986	85.48
AATGCCACAAGCGGTA-1_MM1graft	8231	6930	31324	7242	4	173	1547	7643	14702	4749	4749	9016	17686	0.426560549676858	CD14 Mono	0	0	9991	5899	41.82
AATGCCACAAGTAACA-1_MM1graft	11291	9220	36161	9505	10	139	1359	8681	16465	6547	6547	12267	24087	0.426033905075194	CD4 T	0	0	12770	7174	44.14
AATGCCACACGATATC-1_MM1graft	8660	6626	26625	6428	11	130	1879	6873	11291	6822	6822	9028	17767	0.778093821146981	CD4 T	3	3	10462	6317	32.48
AATGCCACACGCGTTG-1_MM1graft	10415	8656	31536	8054	6	156	1513	7692	14102	6372	6372	11177	22045	0.5	CD14 Mono	1	1	11521	6794	39.98
AATGCCACACGTTACA-1_MM1graft	11214	8612	34377	8135	14	174	2597	7040	16398	8604	8604	12224	23791	0.781799882249658	NK	2	2	14321	7736	37.36
AATGCCACACTCAGCG-1_MM1graft	12183	9018	38428	11355	4	168	2182	5598	19112	9800	9800	13040	25356	0.514404075488289	NK	5	5	16809	8611	26.78
AATGCCACATGTATCG-1_MM1graft	8317	6658	27972	6321	13	150	1339	7900	12242	6610	6610	9034	17523	0.592563683512289	NK	2	2	11096	6644	41.89
AATGCCACATTAGCCA-1_MM1graft	13162	10479	36680	9709	6	148	1598	6126	19086	7979	7979	14182	27665	0.409019503577117	Other	1	1	15214	7850	30.84
AATGCCACATTTGGTG-1_MM1graft	15429	12077	46073	12395	9	251	1988	8772	22651	9411	9411	16690	32540	0.383892343719122	CD14 Mono	1	1	17931	8598	43.48
AATGCCAGTAACAATG-1_MM1graft	16400	12273	44558	9148	9	200	2361	7766	25061	11790	11790	17888	34816	0.492583946374876	Other	2	2	21080	9785	44.86
AATGCCAGTAACGTAA-1_MM1graft	14521	11573	48176	9525	13	190	2810	11793	23820	9449	9449	15764	30712	0.454890391979479	Other	0	0	17830	9144	65.88
AATGCCAGTACAAGCG-1_MM1graft	10277	7631	33649	8653	8	170	1679	9452	13669	8082	8082	10835	21113	0.397617597105322	Other T	8	8	13130	6802	45.52
AATGCCAGTATTCGCA-1_MM1graft	13042	10384	34287	9995	2	160	1685	4953	17481	8081	8081	13940	27312	0.491900110298816	CD16 Mono	7	7	14610	7636	22.49
AATGCCAGTATTGTGC-1_MM1graft	13529	10447	34452	5613	6	148	1949	7616	19110	9377	9377	14552	28439	0.469258474585491	Other	4	4	16488	8472	45.55
AATGCCAGTGGACAGT-1_MM1graft	8492	6752	24665	6066	11	104	1621	4868	11984	6570	6570	9082	17728	0.600634760669005	NK	4	4	10792	6396	28.52
AATGCCAGTTAAGGGC-1_MM1graft	10171	7940	31438	8110	1	187	2493	4769	15857	7798	7798	11116	21594	0.58264172201404	NK	4	4	13503	7562	2025-11-26
AATGCCAGTTTCCTAT-1_MM1graft	12994	9782	41798	8063	9	193	3168	10244	20096	10387	10387	14035	27268	0.522265675615985	NK	9	9	17170	8757	60.6
AATGCCAGTTTGCCCT-1_MM1graft	11361	8355	37844	11229	13	191	2453	8483	15467	8711	8711	11898	23273	0.793610711926684	CD4 T	9	9	13805	7443	38.87
AATGCCAGTTTGTAGC-1_MM1graft	10337	8506	27900	8162	3	116	1596	3470	14537	6290	6290	11177	21961	0.5	CD16 Mono	7	7	11603	6826	17.24
AATGCCATCAAGAGGC-1_MM1graft	11860	9074	34744	8518	8	162	2550	5691	17783	9194	9194	12872	25046	0.657225217397016	NK	5	5	15637	8221	30.54
AATGCCATCCCAGTAA-1_MM1graft	10849	8776	35482	9882	3	155	1680	8226	15529	6698	6698	11737	23068	0.431266544046118	Other	0	0	12387	7043	39.78
AATGCCATCCGCTCTA-1_MM1graft	10913	8133	39594	9443	9	182	2132	13251	14561	8697	8697	11530	22483	0.669486748600207	CD8 T	3	3	13690	7192	58.87
AATGCCATCGAGGTAG-1_MM1graft	8962	7320	27578	6819	4	129	1494	4596	14520	6919	6919	9859	19145	0.558776606961232	NK	5	5	12382	7137	25
AATGCCATCGCATACA-1_MM1graft	9591	8004	25884	6838	7	151	988	4681	13216	5662	5662	10341	20306	0.484127941004869	CD16 Mono	1	1	10663	6319	2025-04-24
AATGCCATCGCGCTGA-1_MM1graft	13202	10519	39562	10014	2	213	2502	6927	19883	7825	7825	14264	27973	0.325077287332972	CD14 Mono	0	0	15342	8164	32.85
AATGCCATCGGAAAGC-1_MM1graft	17966	12567	53445	10114	8	216	3270	9345	30434	14311	14311	19587	37895	0.520915676565615	NK	4	4	25407	10494	55.09
AATGCCATCTATCTAC-1_MM1graft	18407	14005	56978	12689	16	256	2634	15537	25832	11461	11461	19788	38720	0.350745217465536	CD14 Mono	1	1	20765	9432	81.27
AATGCCATCTGTCGGG-1_MM1graft	11082	9151	33363	8062	9	148	1556	6080	17504	7587	7587	12354	24008	0.5	DC	6	6	14319	7830	33.75
AATGCCATCTTCATAC-1_MM1graft	10555	7859	38931	9494	8	189	3835	8307	17049	8518	8518	11538	22461	0.526544002520677	NK	2	2	14483	7515	42.66
AATGGAAAGAAGCCTG-1_MM1graft	8298	6588	29153	7903	3	120	2512	3479	15082	6588	6588	9043	17610	0.624078411708376	NK	2	2	12045	6994	21.24
AATGGAAAGCTAGTTC-1_MM1graft	12454	9892	32072	8261	5	150	1456	6227	15972	6932	6932	13265	26106	0.474220882909795	CD14 Mono	0	0	12940	6925	30.62
AATGGAAAGGGATCCA-1_MM1graft	9244	7186	31382	7565	10	139	1386	10549	11725	6766	6766	9633	18886	0.67375212949837	CD4 T	3	3	10822	6235	50.95
AATGGAAAGGGCATTG-1_MM1graft	13980	10797	41443	8625	16	180	1921	10693	19994	9176	9176	14889	29264	0.468470388253892	Other	0	0	16339	8302	59.02
AATGGAAAGTAGTCGG-1_MM1graft	9547	7689	31143	6397	5	151	1891	7131	15561	7667	7667	10491	20374	0.335554755937426	NK	2	2	13288	7685	39.97
AATGGAAAGTTTGGAA-1_MM1graft	17308	13107	43018	10279	9	175	2210	5415	24914	10955	10955	18570	36306	0.45501794636216	Other	1	1	20207	9412	2025-04-30
AATGGAACAAAGCTTC-1_MM1graft	12101	9009	33480	8985	7	163	1883	5735	16700	9353	9353	13006	25375	0.683618396902891	NK	2	2	15335	7900	29.2
AATGGAACAACGTACT-1_MM1graft	16679	12739	49674	11265	1	214	3081	8964	26128	11238	11238	18122	35326	0.494642652931688	Other	0	0	20989	9691	47.6
AATGGAACAACGTCGC-1_MM1graft	9304	6444	30286	6398	13	109	1920	6952	14870	8080	8080	9928	19313	0.526310758120939	NK	2	2	13242	6800	37.55
AATGGAACAGAATGCG-1_MM1graft	11202	8771	39144	10273	3	162	2957	6160	19563	8849	8849	12300	23820	0.357917642970351	NK	2	2	16044	8635	32.09
AATGGAACAGAGCCAA-1_MM1graft	12226	10076	38965	9453	10	188	2121	8942	18237	7283	7283	13177	25789	0.460479169506937	Other	0	0	13981	7867	46.44
AATGGAACAGTCCTGG-1_MM1graft	9872	7804	33628	7440	8	147	2200	7690	16120	7729	7729	10812	20927	0.538319068429356	NK	2	2	13888	7756	41.25
AATGGAACAGTTAAAG-1_MM1graft	9058	7147	35158	7435	12	160	1868	11590	14080	6920	6920	9542	18548	0.731920114217878	CD4 T	3	3	11629	6853	57.23
AATGGAACATTTGTTC-1_MM1graft	19137	13994	64998	12204	16	337	3001	19028	30382	14428	14428	21412	41666	0.500689565353676	HSPC	10	10	25554	10826	97.04
AATGGAAGTAGGTAAT-1_MM1graft	9809	7552	35368	8344	14	176	1632	12020	13159	7685	7685	10225	19918	0.691596321773451	CD8 T	9	9	12229	6893	61.9
AATGGAAGTAGGTGAC-1_MM1graft	8101	6617	30626	7894	7	130	1936	6770	13880	5963	5963	9101	17695	0.698110053836728	NK	2	2	11314	6887	33.81
AATGGAAGTATTCTGG-1_MM1graft	11017	8541	31132	8466	3	161	2253	3296	16935	8543	8543	11944	23284	0.655563332540193	NK	2	2	14412	7738	18.75
AATGGAAGTGTCCCAG-1_MM1graft	14850	11919	46350	11723	14	227	2095	10050	22227	7913	7913	16404	32090	0.282171594029662	CD14 Mono	0	0	16309	8259	51.6
AATGGAAGTGTTAGAA-1_MM1graft	9277	7044	27959	7278	4	145	1962	6458	12103	7143	7143	9628	18754	0.892625632404271	CD4 T	3	3	11118	6438	27.78
AATGGAAGTTTGCATG-1_MM1graft	10445	8679	27976	6874	3	142	1010	5919	14027	6378	6378	11237	22013	0.470552529498689	CD16 Mono	1	1	11701	6810	31.24
AATGGAAGTTTGTACG-1_MM1graft	10127	7215	30322	6733	8	179	1965	7257	14170	8360	8360	10728	21047	0.54447990724922	NK	2	2	13148	6959	39.73
AATGGAATCAGAACGG-1_MM1graft	17190	13103	52473	11038	9	246	3188	9790	28175	11699	11699	18823	36683	0.497405581932146	Other	5	5	22387	10206	53.8
AATGGAATCATACTTC-1_MM1graft	10265	8623	29256	6828	2	117	1471	5320	15510	5872	5872	11193	21962	0.414042697660877	Other	0	0	11522	6910	26.96
AATGGAATCCATAGGT-1_MM1graft	8479	6572	23026	6615	2	99	1161	4439	10702	6750	6750	8919	17374	0.700832396409258	NK	5	5	10322	6101	21.42
AATGGAATCCCTACGT-1_MM1graft	10882	8945	34691	9497	10	153	1993	8488	14545	6657	6657	11703	23044	0.446761933847832	Other	0	0	11831	6961	42.16
AATGGAATCCGGGCAT-1_MM1graft	14406	11288	42556	11729	11	195	2011	8828	19777	8805	8805	15352	30125	0.5	CD14 Mono	1	1	15853	8033	42.93
AATGGAATCGAACCGC-1_MM1graft	10739	8450	32196	6950	15	137	2003	6919	16159	8149	8149	11682	22748	0.688539351048399	NK	2	2	13990	7802	36.8
AATGGAATCGCTGATA-1_MM1graft	14179	11509	39284	10055	2	203	1858	6227	20937	7615	7615	15604	30497	0.462530226485028	CD14 Mono	0	0	15696	7935	30.92
AATGGAATCGTATAGC-1_MM1graft	12478	10369	51977	8939	23	250	1882	18122	22738	9037	9037	14446	27947	0.624289703851326	HSPC	10	10	17019	9145	93.17
AATGGAATCGTTGTAG-1_MM1graft	8443	7236	32723	6656	9	160	1623	10975	13288	4744	4744	9318	18277	0.412093854080972	Other	1	1	9786	6168	57.44
AATGGAATCTCCTTGG-1_MM1graft	11243	8917	34974	9260	6	146	1384	8054	16124	7418	7418	12166	23842	0.410547223432178	CD16 Mono	1	1	13749	7515	39.18
AATGGCTAGAACTCCT-1_MM1graft	9914	7787	32561	8055	8	146	2552	7764	14018	7150	7150	10486	20529	0.53097267017277	CD8 T	3	3	11913	7004	38.56
AATGGCTAGATATGAC-1_MM1graft	9402	7895	25059	6573	4	125	1186	3688	13474	5904	5904	10067	19746	0.496762378617882	CD16 Mono	1	1	10925	6658	19.51
AATGGCTAGCAGAAAG-1_MM1graft	10361	8637	32772	8482	11	171	1293	7741	15070	5721	5721	11240	22038	0.306270537466775	CD14 Mono	0	0	11372	6711	37.84
AATGGCTAGCCTGTAT-1_MM1graft	13422	10594	38831	10237	2	150	1882	6284	20263	8069	8069	14552	28404	0.268415747597914	CD4 T	0	0	15877	8106	2025-04-30
AATGGCTAGCGCAATG-1_MM1graft	17186	12867	46013	9496	11	202	3271	8427	24593	11829	11829	18644	36396	0.337147732475981	DC	6	6	20869	9610	46.27
AATGGCTAGCGCCTAC-1_MM1graft	14542	11423	47545	9554	17	191	1842	14338	21594	9442	9442	15669	30594	0.470121262389511	CD16 Mono	1	1	17440	8742	80.78
AATGGCTAGGATATCA-1_MM1graft	11537	9256	28238	8487	6	132	1326	3665	14608	7211	7211	12226	24038	0.5	CD16 Mono	7	7	12396	6964	18.38
AATGGCTAGGCGTAGT-1_MM1graft	12969	10499	35551	9142	5	139	1661	5013	19586	7904	7904	14081	27401	0.308783383325058	Other	1	1	15587	8082	26.58
AATGGCTAGGCTCAGA-1_MM1graft	12185	10031	35332	8928	7	137	1652	6121	18479	7458	7458	13251	25890	0.435583026061908	Other	1	1	14304	7974	33.34
AATGGCTAGGTTAACA-1_MM1graft	9670	7906	28569	7278	3	138	1470	5971	13704	6101	6101	10344	20243	0.480017625625501	Other	0	0	11143	6696	30.87
AATGGCTAGGTTGTGG-1_MM1graft	9121	7577	25952	5804	7	144	1216	5941	12830	5606	5606	9763	19211	0.458351625611295	Other	1	1	10243	6296	33.62
AATGGCTAGTGTCGGA-1_MM1graft	13449	9847	32084	8239	3	155	1674	3943	18050	9963	9963	14345	28063	0.497077381620564	NK	4	4	16588	8130	2025-03-21
AATGGCTCAAAGGAAG-1_MM1graft	15505	11547	46995	13642	16	230	2483	6861	23756	9844	9844	16710	32609	0.406496140218581	CD8 T	0	0	18855	9001	32.65
AATGGCTCAAGGCGTA-1_MM1graft	17931	13561	56316	12687	21	249	2913	14309	26123	11319	11319	19321	37835	0.471110364421066	Other	0	0	20890	9580	73.41
AATGGCTCAATCAGGG-1_MM1graft	18804	13224	53917	11285	17	234	3172	15667	23509	12700	12700	19807	38887	0.453589734511165	Other	0	0	20799	9116	80.62
AATGGCTCAATGTAAG-1_MM1graft	14225	11273	41398	12071	9	179	2100	4780	22231	9020	9020	15537	30163	0.5	CD16 Mono	7	7	17123	8668	23
AATGGCTCACCTACCT-1_MM1graft	10417	8354	40906	11660	8	173	3073	4846	21104	8014	8014	11572	22349	0.559381471612865	NK	4	4	15493	8527	26.94
AATGGCTCACGCTCAG-1_MM1graft	11447	9045	36760	9773	13	156	2168	6394	18224	7016	7016	12481	24427	0.318265575888454	CD14 Mono	0	0	13508	7521	35.89
AATGGCTCACGTGAAG-1_MM1graft	15441	11745	42041	14303	5	180	1780	5154	20612	9552	9552	16560	32407	0.5	CD16 Mono	7	7	17453	8136	2025-02-22
AATGGCTCACGTTGTA-1_MM1graft	11934	9642	33627	8424	12	139	1398	7244	16402	6723	6723	12857	25262	0.343300829496967	Other	0	0	13014	7140	38.33
AATGGCTCACTAAACC-1_MM1graft	16876	12688	48383	13030	7	223	2229	9710	23177	10149	10149	18006	35246	0.402359030536655	CD14 Mono	1	1	18696	8622	46.43
AATGGCTCACTGCTTC-1_MM1graft	12175	9912	34683	8270	2	147	1360	9240	15656	6603	6603	13044	25703	0.5	CD14 Mono	0	0	12278	6824	44.85
AATGGCTCAGACTAAA-1_MM1graft	8418	6649	27964	7458	10	124	1736	6917	11704	6669	6669	9092	17729	0.600104570449213	NK	2	2	10788	6542	33.75
AATGGCTCAGCAACAG-1_MM1graft	14343	11595	44381	10705	9	201	2490	10287	20671	7952	7952	15655	30708	0.40675835287888	CD14 Mono	0	0	15897	8122	54.31
AATGGCTCAGTAACCT-1_MM1graft	10615	8594	30547	9002	6	133	1356	6519	13518	6263	6263	11311	22270	0.487127032184002	CD16 Mono	1	1	11242	6463	2025-11-29
AATGGCTCATGCGACC-1_MM1graft	11751	9547	32949	8361	7	168	1639	5889	16879	7267	7267	12601	24629	0.493456437172405	Other	1	1	13670	7486	32.05
AATGGCTCATGGGTGA-1_MM1graft	9833	7763	31332	6338	2	177	2787	7275	14723	7524	7524	10351	20203	0.590254906370763	CD8 T	3	3	12451	7195	39.05
AATGGCTGTAAAGGCC-1_MM1graft	8426	6716	30181	6850	10	136	1806	8680	12675	6209	6209	8934	17440	0.896476852608584	CD4 T	3	3	10370	6437	40.03
AATGGCTGTAGTGATA-1_MM1graft	12207	9848	38733	9990	16	169	1414	9621	17522	7613	7613	13196	25853	0.5	CD16 Mono	1	1	14401	7713	45.28
AATGGCTGTATATGGA-1_MM1graft	17341	12955	67996	25010	6	342	2655	12843	27126	10280	10280	19006	37176	0.465919805112763	Other	0	0	20079	9197	54.9
AATGGCTGTGCATCAT-1_MM1graft	8865	7166	28598	7208	6	139	1960	6091	13180	6768	6768	9705	18954	0.633531917510089	NK	2	2	11313	6760	29.65
AATGGCTGTGCATTGT-1_MM1graft	12133	9268	38079	7846	17	175	2106	8853	19048	9062	9062	13357	25918	0.740531763418506	NK	2	2	15609	8066	52.2
AATGGCTGTGTTGGTT-1_MM1graft	12763	9617	38991	10519	3	194	2465	6754	19039	9570	9570	13436	26292	0.85636971041354	CD4 T	3	3	16075	8436	32.31
AATGGCTGTTAGAGAT-1_MM1graft	10308	8097	34669	7956	4	176	2169	7784	16562	8005	8005	11280	21903	0.569502866484659	NK	2	2	14120	8002	41.18
AATGGCTGTTCCCGGA-1_MM1graft	14373	11286	40897	11739	2	181	1952	6104	20909	8028	8028	15581	30527	0.447891900425311	Other	1	1	16048	7940	29.56
AATGGCTGTTCTCGAA-1_MM1graft	10730	8803	34222	8841	7	170	1797	6929	16465	6524	6524	11658	22894	0.48352567919084	Other	0	0	12698	7324	35.23
AATGGCTGTTCTTTGT-1_MM1graft	9830	8232	37458	7964	14	188	2364	11347	15559	6274	6274	10899	21310	0.5	DC	6	6	12112	7288	56.47
AATGGCTTCAAGAGGC-1_MM1graft	9950	7993	32757	7501	10	130	2342	8761	14006	6935	6935	10601	20702	0.592785134349144	CD8 T	3	3	11927	6848	46.43
AATGGCTTCAGAACGG-1_MM1graft	10257	7457	38579	6859	16	201	3059	14943	13473	7872	7872	10748	21105	0.504957277448259	Other T	3	3	12437	6666	77
AATGGCTTCAGTCAAC-1_MM1graft	16820	12510	53560	11051	24	245	2323	16506	23395	11156	11156	17938	35124	0.466730493034899	Other	0	0	19600	9210	83.56
AATGGCTTCCAACCTC-1_MM1graft	12269	9253	33740	6927	5	132	2050	6049	18565	9346	9346	13233	25779	0.562961194156599	CD8 T	8	8	16419	8413	34.45
AATGGCTTCCATCTAT-1_MM1graft	11844	9840	34746	8938	6	145	1414	7322	16915	6620	6620	12733	24895	0.417792872081565	Other	0	0	12730	7181	37.13
AATGGCTTCCGGGCAT-1_MM1graft	11618	9358	34958	5944	9	160	2237	5201	21390	8712	8712	13271	25760	0.420665667058281	CD4 T	11	11	17140	8954	35.45
AATGGCTTCCTCCCAA-1_MM1graft	17709	13442	52743	11641	16	213	2891	9245	28709	11781	11781	19638	38154	0.368974199003528	Other	4	4	22818	10063	56.82
AATGGCTTCCTCTCTT-1_MM1graft	12242	9766	40689	10910	14	182	1615	10343	17614	7231	7231	13262	26078	0.404425275353258	Other	1	1	13614	7429	48.05
AATGGCTTCCTTGACC-1_MM1graft	12180	9836	43835	11968	17	182	2783	6449	22428	6959	6959	13366	26121	0.448294728593752	Other	0	0	14730	7335	36.41
AATGGCTTCGCAAGCC-1_MM1graft	9517	7464	31041	6816	8	148	1985	7992	14077	7327	7327	10358	20208	0.654194701879837	NK	2	2	12395	7111	43.07
AATGGCTTCGCTACCT-1_MM1graft	11705	9605	36183	10113	12	174	1513	8428	15933	6387	6387	12659	24870	0.29545314961145	CD14 Mono	0	0	12325	7011	42.19
AATGGCTTCGTGATAC-1_MM1graft	8572	6898	20917	5356	4	78	1171	2594	11707	6347	6347	9238	18037	0.645397350675904	NK	4	4	10784	6321	2025-06-13
AATGGCTTCGTTCTAT-1_MM1graft	13552	10042	43695	9662	10	204	3145	9349	21299	10589	10589	14670	28521	0.323363423925732	NK	4	4	17984	9052	51.85
AATGGCTTCTATTTCG-1_MM1graft	11565	9466	49220	9489	26	219	3284	11456	24711	9247	9247	13331	25642	0.569859480220888	HSPC	12	12	17841	9389	73.99
AATGGCTTCTCGACAA-1_MM1graft	9032	7541	37525	7730	10	174	2676	8838	18072	6873	6873	9998	19347	0.570550720041937	B	13	13	13402	7763	55.97
AATGGCTTCTGAACGT-1_MM1graft	8664	7117	25042	6065	8	112	1019	6629	11208	5528	5528	9146	18078	0.5	Other	1	1	9584	5960	34.1
AATGGCTTCTTATCAC-1_MM1graft	9145	7221	26745	7874	3	84	1669	3952	13156	6778	6778	9830	19173	0.517741678309163	CD8 T	8	8	11591	6605	19.26
AATGTCGAGAGGAATG-1_MM1graft	10824	8812	36349	9769	15	155	1582	9913	14907	6466	6466	11731	23097	0.462843063353216	Other	1	1	12246	6811	46.39
AATGTCGAGATAGGTT-1_MM1graft	8387	6554	30943	5907	23	161	1544	11452	11833	6038	6038	8859	17487	0.464110134767064	Other	3	3	9996	6223	58.32
AATGTCGAGATTACGA-1_MM1graft	18744	13321	70601	16260	25	340	2704	23623	27640	12741	12741	20030	39234	0.49764909901509	Other	9	9	22741	9985	114.36
AATGTCGAGCGTTGCC-1_MM1graft	10365	8135	33239	7840	2	169	2201	6898	16102	7810	7810	11277	21959	0.60213707972027	NK	2	2	13927	7556	35.54
AATGTCGAGGGTATCG-1_MM1graft	12396	9668	45129	10429	12	219	3349	8833	22257	9634	9634	13662	26385	0.646046428086095	NK	2	2	17595	9104	49.56
AATGTCGAGTCCGTGC-1_MM1graft	12759	9028	39360	8352	28	178	2364	9094	19327	8358	8358	13542	26628	0.360474136746852	Other	0	0	15081	7379	56.18
AATGTCGAGTCGTACT-1_MM1graft	12315	9449	45236	10406	13	200	2677	10751	21163	9201	9201	13512	26149	0.714060809790698	NK	4	4	17201	8575	57.31
AATGTCGAGTCGTGAG-1_MM1graft	11693	8892	39977	10779	4	183	2903	7995	18082	9136	9136	12797	24865	0.578465743524666	NK	5	5	15875	8149	41.59
AATGTCGCAAAGGAAG-1_MM1graft	11526	9231	34705	9822	5	150	1497	7630	15581	7280	7280	12372	24282	0.29591924330481	Other	1	1	13128	7361	35.88
AATGTCGCAAATAGTG-1_MM1graft	9637	7874	29082	7316	4	149	1501	6576	13526	6359	6359	10281	20161	0.5	Other	1	1	11216	6762	33.11
AATGTCGCAACAACTC-1_MM1graft	9261	7226	29484	7703	5	126	1873	6690	13072	6670	6670	9726	19056	0.893319223993494	CD4 T	3	3	11097	6656	32.7
AATGTCGCACGCGCAT-1_MM1graft	11629	8903	33620	10193	2	140	2160	4851	16264	8761	8761	12561	24556	0.721606837080353	NK	5	5	14688	7596	23.45
AATGTCGCACGCTAAT-1_MM1graft	10807	8380	30603	8848	0	139	2040	4672	14890	7812	7812	11634	22724	0.738674338725109	NK	4	4	13244	7118	23.24
AATGTCGCATTAGCAC-1_MM1graft	12236	9516	41031	10338	17	177	2678	10158	17652	7911	7911	13214	25902	0.5	Other	0	0	14104	7579	49.44
AATGTCGCATTCTTTG-1_MM1graft	11250	8420	32639	9407	6	154	1985	5756	15320	8577	8577	12122	23645	0.793513269263388	NK	2	2	14101	7326	26.71
AATGTCGCATTGCACA-1_MM1graft	15021	11410	72267	24308	20	367	4629	13089	29803	11632	11632	16876	32382	0.383894034112317	NK	5	5	23106	10399	55.94
AATGTCGCATTGTGAC-1_MM1graft	14061	10817	42894	9105	12	179	3009	8370	22188	9939	9939	15034	29202	0.5	B	14	14	17448	8635	43.17
AATGTCGCATTTGGTG-1_MM1graft	14963	11875	48629	12038	11	206	3065	9072	24215	9348	9348	16443	31986	0.492180662142112	CD14 Mono	0	0	18510	9133	49.83
AATGTCGGTAGACACG-1_MM1graft	12076	9392	39016	9297	13	175	1931	9465	18123	8057	8057	13300	26120	0.30000278318075	Other	11	11	14674	7790	51.04
AATGTCGGTATGTCCA-1_MM1graft	14992	11035	43124	10609	3	180	2507	8964	20842	9743	9743	15924	31173	0.466027418889023	Other	0	0	16966	8110	45.64
AATGTCGGTCGAGGTA-1_MM1graft	9644	8014	28126	7780	7	133	1148	5584	13470	5505	5505	10408	20463	0.492310783186055	CD16 Mono	1	1	10407	6110	26.87
AATGTCGGTGAAACAT-1_MM1graft	11295	9370	37741	9801	8	147	1737	8521	17510	6351	6351	12394	24316	0.472377505023568	Other	0	0	12915	7301	45.56
AATGTCGGTGAATCAA-1_MM1graft	8804	6847	32474	7319	17	153	1358	12142	11485	6654	6654	9168	17961	0.804541832209065	CD4 T	3	3	10506	6309	59.63
AATGTCGGTGAATGTA-1_MM1graft	12209	9921	31880	9596	7	161	1379	4248	16482	7437	7437	13136	25806	0.5	CD16 Mono	7	7	13606	7469	20.29
AATGTCGGTGTGTGCC-1_MM1graft	14258	11493	49191	13891	9	258	2694	10813	21511	7657	7657	15715	30816	0.478862722089989	Other	0	0	15815	8211	54.72
AATGTCGGTTACTTTC-1_MM1graft	11803	9398	31849	8227	7	120	1346	6480	15660	6957	6957	12585	24702	0.350493423153771	CD14 Mono	1	1	12847	6929	31.82
AATGTCGGTTATCGAC-1_MM1graft	8861	6651	33009	7076	6	118	2179	12325	11292	6888	6888	9147	17938	0.752419081573163	CD4 T	3	3	10630	6220	58.8
AATGTCGGTTCTGAGT-1_MM1graft	13339	10105	43630	12463	10	198	2428	9557	18952	8281	8281	14336	28152	0.477658496506104	Other	0	0	15275	7958	42.81
AATGTCGGTTGCAGAG-1_MM1graft	16620	12332	46909	13854	13	243	2512	6981	23292	9820	9820	17934	35133	0.499218507102041	CD14 Mono	0	0	18534	8636	32.52
AATGTCGTCCGAGAGA-1_MM1graft	11755	9747	37009	8467	10	168	1850	9934	16568	6521	6521	12804	25158	0.294782798406042	Other	0	0	12771	7244	53.8
AATGTCGTCCGGAAAG-1_MM1graft	12841	9708	45417	12710	11	206	3032	7981	21440	10000	10000	14070	27326	0.577048376301	NK	5	5	17921	9029	38.41
AATGTCGTCCTCCAGT-1_MM1graft	11181	8902	39128	9658	17	157	2985	7543	18726	8270	8270	12435	24160	0.667174820911072	NK	2	2	14787	8279	40.02
AATGTCGTCGCGCCAA-1_MM1graft	10371	8521	36279	8789	4	135	2422	5569	19341	7716	7716	11775	22660	0.620729121336885	NK	4	4	15142	8163	30.23
AATGTCGTCGGCTATA-1_MM1graft	10528	8088	31580	9254	11	130	1714	5168	15292	7868	7868	11135	21796	0.887852723489948	Other T	8	8	13268	7441	25.19
AATGTCGTCGTGGTAT-1_MM1graft	11179	8990	36776	10402	1	165	1975	7213	17006	6647	6647	12106	23756	0.437693234660232	Other	0	0	13025	7340	33.58
AATGTCGTCTATAGGC-1_MM1graft	13616	10658	39779	11809	5	233	1615	6935	19176	8425	8425	14681	28790	0.484718064667207	Other	1	1	15630	8003	31.39
ACAAACCAGAATCAGT-1_MM1graft	13993	11060	41983	12304	5	185	1993	8096	19393	7604	7604	15186	29865	0.379542557059672	CD14 Mono	0	0	14925	7748	37.89
ACAAACCAGAGCCTGA-1_MM1graft	12964	10438	49896	8895	16	216	2022	18163	20571	9330	9330	14673	28593	0.575347015903405	HSPC	10	10	16643	8870	94.06
ACAAACCAGTATCTGC-1_MM1graft	11932	8661	33143	9288	7	138	1902	6188	15607	9573	9573	12766	24970	0.661983263968017	NK	2	2	14943	7565	29.59
ACAAACCAGTCGCCTG-1_MM1graft	15970	12957	53225	13736	6	237	3256	10401	25564	9491	9491	17618	34405	0.379322005203362	CD14 Mono	0	0	19189	9465	56.66
ACAAACCAGTCGGGAT-1_MM1graft	18058	12464	63446	12742	22	317	3911	21093	25340	13459	13459	18955	37030	0.5	B	14	14	22782	9781	101.92
ACAAACCCAAACAGTA-1_MM1graft	8946	6919	33486	7474	15	138	2320	11499	12025	6796	6796	9401	18403	0.71814165571005	CD4 T	3	3	10697	6425	51.06
ACAAACCCAAAGGTCG-1_MM1graft	13108	10424	42551	11762	5	186	2049	8888	19650	8265	8265	14174	27738	0.497290708336186	CD16 Mono	1	1	15574	8254	40.66
ACAAACCCAACTCAAC-1_MM1graft	17464	12911	51738	11836	10	210	2709	10361	26593	11624	11624	18877	36795	0.478987217564167	Other	4	4	21642	9639	55.45
ACAAACCCAAGATGCG-1_MM1graft	18819	14534	52474	11097	8	227	2586	10581	27962	11348	11348	20396	39844	0.494221134133121	CD14 Mono	0	0	22297	9784	55.9
ACAAACCCAAGCCAGA-1_MM1graft	13277	11062	42139	10228	7	171	2022	9908	19800	7035	7035	14785	29032	0.5	CD14 Mono	0	0	14555	7839	49.43
ACAAACCCACACACAT-1_MM1graft	10421	8218	34212	9291	10	141	1973	7031	15745	7996	7996	11392	22044	0.595477430870997	NK	5	5	14041	7510	33.39
ACAAACCCACGGTTAT-1_MM1graft	8491	6562	26674	6567	3	149	1843	7556	10537	6337	6337	8843	17386	0.881032030366467	CD4 T	3	3	9909	5978	33.26
ACAAACCCATCCCGGA-1_MM1graft	16585	13041	52967	12238	20	222	2304	14782	23394	9933	9933	17956	35222	0.494227423619868	CD14 Mono	3	3	18422	8886	74.46
ACAAACCCATTAAGGA-1_MM1graft	11829	9319	34208	9395	7	145	1610	6899	16116	7289	7289	12593	24746	0.498870967985632	Other	0	0	13221	7250	32.65
ACAAACCCATTCACCC-1_MM1graft	15702	12334	48966	14261	6	200	2564	9497	22426	9108	9108	17185	33711	0.31328610234711	CD14 Mono	0	0	17402	8587	46.42
ACAAACCCATTTGTTC-1_MM1graft	9661	7835	29284	7715	5	119	1785	3027	16624	7270	7270	10658	20673	0.578097037508432	NK	4	4	13812	7750	16.79
ACAAACCGTACGCCCA-1_MM1graft	8496	6382	33334	7127	10	168	881	14595	10547	6578	6578	8823	17319	0.793617887984984	CD4 T	3	3	9994	5893	65.5
ACAAACCGTACTAGAA-1_MM1graft	8892	6886	31961	6616	8	153	1814	11837	11522	6768	6768	9251	18172	0.691552433758052	CD8 T	3	3	10708	6261	54.8
ACAAACCGTAGACGCA-1_MM1graft	10741	8989	28972	6465	10	118	1312	5683	15380	6658	6658	11505	22522	0.5	CD16 Mono	0	0	12317	7199	29.93
ACAAACCGTATTTGCG-1_MM1graft	15992	12063	47231	11670	8	247	2786	10431	22043	10119	10119	17071	33575	0.457597907842049	Other	3	3	17894	8751	53.22
ACAAACCGTCAGAAAT-1_MM1graft	13382	10355	41947	12340	27	202	1811	8631	18926	8524	8524	14328	28089	0.467126594167337	Other	1	1	15448	7982	40.99
ACAAACCGTCCCTAAA-1_MM1graft	12472	9264	38194	11200	8	170	2701	5252	18852	9602	9602	13609	26512	0.579924345759529	NK	4	4	16486	8284	23.92
ACAAACCGTCTGCACG-1_MM1graft	12127	9086	38933	9992	16	158	2482	8463	17804	9550	9550	13184	25668	0.608278355772279	NK	2	2	15767	8067	39.48
ACAAACCGTCTTAGCA-1_MM1graft	14136	11708	46142	10435	3	209	2822	9231	23419	8330	8330	15784	30747	0.466359812258586	CD14 Mono	0	0	17180	8871	50.94
ACAAACCGTGACAAGC-1_MM1graft	11989	10389	43362	9425	9	172	2096	11161	20476	6228	6228	13707	26841	0.5	CD14 Mono	0	0	13974	7763	62.49
ACAAACCGTGCATTGT-1_MM1graft	13480	11365	41299	9591	7	192	1526	9868	20110	7583	7583	15028	29371	0.471744340984119	CD14 Mono	6	6	14921	8040	50.06
ACAAACCGTTAGGCTT-1_MM1graft	8956	6536	32380	6253	12	159	1632	11344	12967	7338	7338	9508	18602	0.544318170583156	NK	2	2	11779	6311	59.46
ACAAACCTCCAAGTCA-1_MM1graft	11147	8810	43040	10415	3	178	3121	10389	18906	8544	8544	12429	24102	0.495469239217288	NK	2	2	15491	8468	53.39
ACAAACCTCCCGATTC-1_MM1graft	13686	11121	42311	9317	7	180	2095	10065	20625	8527	8527	14982	29298	0.5	DC	6	6	16285	8565	52.46
ACAAACCTCCGAGGAA-1_MM1graft	10043	8425	32940	8623	5	133	1421	8833	13923	5420	5420	10858	21399	0.385775407597279	CD14 Mono	0	0	10513	6372	45.79
ACAAACCTCGAACACT-1_MM1graft	14273	11278	42386	11675	12	196	1739	8377	20378	8567	8567	15416	30159	0.269973264601751	Other	1	1	16363	8186	38.61
ACAAACCTCGATGTAC-1_MM1graft	12640	9505	39136	10527	8	168	3045	4427	20927	9941	9941	13741	26655	0.557518682484007	NK	5	5	17134	8933	23.62
ACAAACCTCGCACCTT-1_MM1graft	17412	12889	56853	11577	16	282	3073	17523	24355	11382	11382	18558	36389	0.449366552435731	Other	9	9	20023	9333	95.3
ACAAACCTCGCGCTGA-1_MM1graft	13457	10825	40476	11045	17	177	1796	8183	19254	7634	7634	14575	28577	0.380454619222784	Other	0	0	14762	7842	42.35
ACAAACCTCGTGGTAT-1_MM1graft	12548	9578	40630	11531	4	196	2340	6481	20055	9448	9448	13620	26435	0.684005142512593	NK	5	5	16870	8562	31.31
ACAAACCTCTACTGCC-1_MM1graft	12305	9378	34453	9005	7	169	1672	5384	18209	8977	8977	13550	26448	0.808279522580718	NK	2	2	15725	8074	26.93
ACAAACCTCTTCATAC-1_MM1graft	8695	6684	32032	8198	6	135	3338	6642	13664	7009	7009	9432	18442	0.382410814993422	NK	5	5	11890	6695	32.72
ACAAAGAAGAAATCTG-1_MM1graft	13862	11168	43895	10256	15	202	2432	7996	22976	8624	8624	15412	29923	0.5	DC	6	6	17725	8868	42.33
ACAAAGAAGAACTAAC-1_MM1graft	14404	11156	44520	10467	16	213	1974	11632	20207	9097	9097	15547	30495	0.5	CD16 Mono	1	1	16351	8313	57.26
ACAAAGAAGAGCCACA-1_MM1graft	14102	10906	42748	12649	5	163	1573	9183	19167	8599	8599	15167	29800	0.282653988868706	Other	1	1	15721	7935	42.29
ACAAAGAAGCACCATT-1_MM1graft	11905	9771	42873	10727	13	207	2281	10729	18904	6894	6894	13037	25565	0.479774223774234	Other	0	0	13893	7874	55.94
ACAAAGAAGCATTCCA-1_MM1graft	17385	13259	50156	11018	9	208	2528	9219	27158	11366	11366	19026	37096	0.408755216436499	Other	0	0	21513	9781	49.57
ACAAAGAAGCCCATTA-1_MM1graft	14931	10343	46636	11141	18	183	2362	12622	20298	11142	11142	15891	31113	0.318597743655845	Other	4	4	18593	8389	62.65
ACAAAGAAGGAAGGTA-1_MM1graft	8795	7324	29185	7158	5	154	1515	5190	15158	5974	5974	9586	18649	0.471236182469857	Other	0	0	11477	7108	28.59
ACAAAGAAGGTTTCTG-1_MM1graft	9672	7794	29410	7597	11	105	1648	7420	12625	6022	6022	10337	20401	0.473718298412816	Other	0	0	10597	6377	36.45
ACAAAGAAGTACGACG-1_MM1graft	11740	9632	41987	10152	11	165	2055	10324	19267	6513	6513	13121	25674	0.433448794660306	CD14 Mono	0	0	13781	7578	56.05
ACAAAGAAGTATGGGC-1_MM1graft	15133	11534	41071	9380	5	204	2843	7810	20797	10222	10222	16137	31614	0.5	Other	3	3	17559	8758	44.45
ACAAAGAAGTCGTACT-1_MM1graft	16432	12929	49691	13054	10	216	2464	9356	24582	9117	9117	17920	35106	0.460921252059209	Other	0	0	18399	8916	46.91
ACAAAGAAGTCTGGGA-1_MM1graft	13310	9486	41350	9261	10	173	1878	10509	19511	10390	10390	14251	27794	0.551090879539314	NK	2	2	17114	8444	55.42
ACAAAGAAGTTAGAGT-1_MM1graft	11704	9701	34433	9197	1	163	1633	5828	17605	6787	6787	12776	24923	0.468530120016831	CD16 Mono	1	1	13434	7357	26.53
ACAAAGACAAACGTTC-1_MM1graft	10030	8701	29176	4639	4	118	2036	6843	15446	5484	5484	11046	21606	0.5	CD14 Mono	0	0	11052	6672	42.57
ACAAAGACAAAGAAGG-1_MM1graft	8574	6057	31110	6756	9	162	1525	10797	11845	7249	7249	9026	17745	0.561632227835483	NK	2	2	10860	5837	51.5
ACAAAGACACCTGTGG-1_MM1graft	10040	7783	25112	6429	6	116	1620	2877	14054	7847	7847	10711	20956	0.594921369002641	NK	4	4	12954	7101	16.39
ACAAAGACACGCTGTG-1_MM1graft	10432	8509	25194	7615	1	95	1207	2563	13701	6104	6104	11177	21941	0.5	CD16 Mono	7	7	11279	6382	1967-12-01
ACAAAGACACTGGGCT-1_MM1graft	8488	7193	23755	5747	2	100	1128	4828	11944	5252	5252	9096	17941	0.417247544934979	CD14 Mono	0	0	9526	5918	24.33
ACAAAGACATAGTCCA-1_MM1graft	16287	11795	41545	11640	6	200	2042	6071	21571	11190	11190	17226	33792	0.464164257280335	CD16 Mono	7	7	18846	8683	27.74
ACAAAGACATCCGTAA-1_MM1graft	10975	8325	29657	7903	11	116	1538	5344	14739	8251	8251	11538	22589	0.845658410809319	CD4 T	3	3	13272	7228	26.37
ACAAAGACATGCACTA-1_MM1graft	14459	11502	41707	11859	4	166	1795	7707	20162	8560	8560	15612	30504	0.467347951046029	CD16 Mono	1	1	16120	8146	37.07
ACAAAGACATTAGCCA-1_MM1graft	12741	9978	38765	12685	16	156	1875	6038	17986	8354	8354	13792	26954	0.5	CD16 Mono	1	1	15034	7889	27.82
ACAAAGAGTAACAATG-1_MM1graft	18911	14192	56925	12520	23	270	3306	12926	27853	12449	12449	20490	40018	0.5	DC	6	6	22838	10140	66.12
ACAAAGAGTACGAGAC-1_MM1graft	14778	10961	42152	9824	9	168	1987	10862	19288	9537	9537	15722	30950	0.376321122930577	Other	0	0	16521	8019	57.61
ACAAAGAGTACTATGC-1_MM1graft	13967	10633	36212	12794	0	160	1695	3323	18231	9261	9261	14855	29146	0.5	CD16 Mono	7	7	15879	7929	15.13
ACAAAGAGTAGGTGAC-1_MM1graft	10791	8425	34870	9873	4	162	2037	4969	17813	8398	8398	11844	22894	0.59398517074634	NK	4	4	15427	8108	25.28
ACAAAGAGTATTCTCT-1_MM1graft	10405	8539	33248	8979	7	128	1811	8066	14249	6055	6055	11217	22134	0.390919551780468	Other	0	0	11203	6724	40.6
ACAAAGAGTCCCGAGT-1_MM1graft	12701	9708	46984	11089	6	199	3739	7934	23964	10282	10282	14008	26962	0.569022416134408	NK	4	4	18938	9253	42.77
ACAAAGAGTCTAAGAA-1_MM1graft	8189	7130	30703	7124	3	135	1229	10588	11612	4341	4341	8958	17695	0.332820838780212	Other	0	0	8573	5679	50.96
ACAAAGAGTGACGCAA-1_MM1graft	9818	8532	30200	5698	4	119	1246	7353	15776	5975	5975	10900	21248	0.474915699169751	CD14 Mono	0	0	12032	7171	43.38
ACAAAGAGTGGATTTC-1_MM1graft	9293	7747	28229	6945	3	132	1244	5927	13972	5648	5648	10056	19738	0.479613636603752	Other	0	0	10751	6616	31.15
ACAAAGAGTTGTGAGG-1_MM1graft	16128	12470	40724	8985	4	189	1735	7035	22762	9693	9693	17328	33921	0.498444903431718	Other	1	1	18391	8765	40.95
ACAAAGAGTTTCGTTT-1_MM1graft	9675	7669	29654	8054	10	119	1395	7194	12878	6069	6069	10240	20207	0.465030221918897	Other	0	0	10634	6353	33.37
ACAAAGAGTTTGATCG-1_MM1graft	14435	11361	40984	9457	9	186	1862	9577	19886	8965	8965	15486	30286	0.375474344167897	CD16 Mono	3	3	16416	8349	50.09
ACAAAGATCAATGCAC-1_MM1graft	10857	8146	34642	10259	4	179	1896	7407	14878	8196	8196	11811	23111	0.787983580196916	NK	2	2	13629	7256	32.51
ACAAAGATCAGGTTTG-1_MM1graft	14028	11006	39797	11390	6	217	1805	7207	19168	8562	8562	15048	29509	0.491409532087603	CD16 Mono	1	1	15872	8100	33
ACAAAGATCCGATGCG-1_MM1graft	10157	8151	41092	8220	6	199	2922	10798	18924	7788	7788	11024	21360	0.5	B	14	14	15068	8306	56.05
ACAAAGATCCGGGCAT-1_MM1graft	13474	10942	37600	9745	3	154	1782	7493	18417	8023	8023	14451	28194	0.37271404676118	CD14 Mono	0	0	14818	7874	38.48
ACAAAGATCGACGGAA-1_MM1graft	8838	7291	23085	4528	3	118	1456	5338	11634	5820	5820	9332	18369	0.392197834772827	Other	8	8	10003	6233	29.71
ACAAAGATCGGGAAAC-1_MM1graft	12168	9083	35393	9657	1	171	1859	5347	18351	9694	9694	13270	25759	0.40979593589188	NK	2	2	16350	8337	26.26
ACAAAGATCGTGCTTC-1_MM1graft	9865	8520	26269	5249	13	106	1227	5149	14519	5420	5420	10826	21176	0.398086040313414	CD14 Mono	0	0	10992	6628	29.26
ACAAGCTAGAACGCCA-1_MM1graft	9954	7520	26751	7593	3	113	1398	5102	12540	7822	7822	10463	20463	0.530556980897633	CD8 T	8	8	12184	6663	2025-01-24
ACAAGCTAGACTAGGC-1_MM1graft	8615	6654	34578	7521	18	233	2920	11846	12014	6677	6677	8964	17555	0.81396107047786	CD4 T	9	9	10578	6119	56.55
ACAAGCTAGCTGAATA-1_MM1graft	13987	10999	43464	12676	3	177	2100	8703	19788	8449	8449	15100	29657	0.437940103506427	Other	0	0	15452	8162	43.16
ACAAGCTAGTGATTAG-1_MM1graft	12483	9258	42159	9179	7	213	2658	7136	22929	10108	10108	13723	26492	0.513349112197841	NK	5	5	19046	9007	42.22
ACAAGCTAGTTCGTTG-1_MM1graft	9815	7119	36680	8434	14	159	2369	10318	15353	8091	8091	10541	20535	0.4433148948952	NK	2	2	13603	6988	52.31
ACAAGCTCAGCGCGTT-1_MM1graft	8794	6792	30165	6984	5	133	2046	8432	12553	6943	6943	9318	18193	0.83593093752559	CD4 T	8	8	11559	6615	40.52
ACAAGCTCAGCTATAC-1_MM1graft	10389	8701	29135	8042	5	137	1105	5738	14099	6131	6131	11281	22138	0.452136679023794	CD16 Mono	1	1	11619	6545	29.39
ACAAGCTCAGTGCGAA-1_MM1graft	11759	8922	38747	11018	4	160	2444	6949	18147	8602	8602	12811	24977	0.57589995959709	NK	4	4	15361	7995	35.29
ACAAGCTCATGCGACC-1_MM1graft	8861	6957	29295	8018	15	135	2697	5248	13167	6915	6915	9623	18796	0.590281799472057	NK	2	2	11458	6847	2025-08-29
ACAAGCTCATGGAGGT-1_MM1graft	14995	11661	45497	14175	2	179	2865	7769	20481	8741	8741	16185	31807	0.449415675526684	Other	0	0	16305	8282	34.45
ACAAGCTGTACTTCAG-1_MM1graft	14156	11150	46045	12166	13	194	2021	6909	24736	8769	8769	15504	30129	0.404206763429817	Other	0	0	18308	9006	34.22
ACAAGCTGTAGGGTCA-1_MM1graft	11984	9392	34561	9325	14	191	1534	6575	16918	7327	7327	12861	25254	0.438127262380431	Other	0	0	13581	7449	32.8
ACAAGCTGTAGTATCC-1_MM1graft	9090	7127	25888	7927	9	106	1601	4411	11825	6555	6555	9709	19054	0.60698010856067	NK	4	4	10780	6179	2025-08-20
ACAAGCTGTATGGTTC-1_MM1graft	8423	6424	25305	7210	13	134	1037	6764	10146	6573	6573	8690	17037	0.644039609813019	CD8 T	3	3	9797	5760	2025-06-28
ACAAGCTGTGATGCGA-1_MM1graft	11063	8359	32757	9431	4	162	1790	7019	14343	8182	8182	11803	23125	0.780594719982134	NK	5	5	13320	7067	2025-06-30
ACAAGCTGTGCAAGAC-1_MM1graft	16134	12542	48341	11396	8	199	2226	10275	24230	10580	10580	17695	34537	0.521236785459168	NK	5	5	19968	9214	53.86
ACAAGCTGTGGAAGCT-1_MM1graft	9350	7408	32445	6961	7	142	2338	8657	14321	6792	6792	9972	19505	0.945197144640444	CD4 T	3	3	11844	6940	45.13
ACAAGCTGTTCTCGAA-1_MM1graft	10877	9055	33329	7351	8	171	1870	7559	16359	6876	6876	11837	23110	0.487034017866084	Other	0	0	12854	7521	41.36
ACAAGCTTCACTGGTA-1_MM1graft	11175	9039	39213	10586	5	160	1965	9996	16488	6494	6494	12128	23792	0.487888828636857	CD14 Mono	0	0	12641	7165	46.06
ACAAGCTTCATCATGG-1_MM1graft	13656	11197	38829	9754	8	188	1612	5962	21293	8831	8831	15205	29824	0.5	DC	6	6	17080	8584	29.78
ACAAGCTTCCATAACG-1_MM1graft	17350	12806	47782	10889	11	206	2697	7898	26053	12473	12473	18770	36615	0.460956796126766	Other	2	2	21628	9827	45.01
ACAAGCTTCCTCAAGA-1_MM1graft	12302	10114	42033	10727	6	143	2105	9636	19370	7248	7248	13501	26413	0.477334484003992	CD14 Mono	0	0	14485	7924	48.66
ACAAGCTTCCTCTCTT-1_MM1graft	15402	12201	47247	13903	13	218	2337	7395	23370	8961	8961	16822	32923	0.30953805836119	CD4 T	0	0	17759	8806	34.37
ACAAGCTTCGCATACA-1_MM1graft	13457	10944	45499	10712	9	201	1705	13109	19753	7515	7515	14685	28787	0.345536839560337	Other	0	0	14926	8055	64.64
ACAAGCTTCGCGCTGA-1_MM1graft	9380	7333	33450	6783	9	154	2277	10000	14207	6942	6942	9923	19434	0.48003941454878	Other T	3	3	11738	6880	52.74
ACAAGCTTCTCATATC-1_MM1graft	12430	9924	33892	6950	12	151	1469	7808	17493	7786	7786	13430	26290	0.338546192338261	Other	1	1	14155	7600	40.37
ACAAGCTTCTCGTAGA-1_MM1graft	9834	8361	29819	6744	3	106	1513	5859	15578	6346	6346	10720	20801	0.480182140567504	Other	0	0	12118	7237	36.75
ACAAGCTTCTCTATCA-1_MM1graft	14481	11384	38180	11359	4	174	1487	4867	20285	8353	8353	15642	30561	0.491815828102396	CD16 Mono	1	1	16071	7857	22.86
ACAAGCTTCTGGCTAA-1_MM1graft	14847	11518	46302	13596	7	181	2248	6914	23339	9996	9996	16159	31472	0.5	DC	15	15	19278	8845	33.07
ACAAGCTTCTTCCAGC-1_MM1graft	9287	7027	30429	7592	3	130	2075	7852	12766	7277	7277	9714	18976	0.823920154773344	CD4 T	3	3	11649	6723	36.12
ACAAGCTTCTTGTCAT-1_MM1graft	11231	9487	53077	9045	32	255	1437	23801	18496	7590	7590	13130	25567	0.673418483361959	HSPC	10	10	14469	7879	118.09
ACAATCGAGACCCTAT-1_MM1graft	16913	13147	50189	11103	21	206	2815	9267	26747	11090	11090	18591	36250	0.464455833359048	Other	0	0	20958	9733	55.25
ACAATCGAGAGAACCC-1_MM1graft	12664	10068	37157	10035	4	167	1854	7523	17556	7510	7510	13523	26578	0.283590035378328	Other	1	1	13853	7489	38.19
ACAATCGAGCACACCC-1_MM1graft	12002	9908	35704	9760	3	148	1309	6570	17908	6571	6571	13183	25759	0.486496644180445	CD16 Mono	1	1	13515	7338	30.24
ACAATCGAGCGCAATG-1_MM1graft	11407	9703	49548	8610	25	212	2316	16902	21464	7981	7981	13280	25713	0.641622714096761	HSPC	10	10	15398	8578	98.77
ACAATCGAGCGTTAGG-1_MM1graft	8767	6700	31193	8259	3	133	2619	6030	14124	7150	7150	9490	18495	0.577760960211143	NK	4	4	12112	6885	29.83
ACAATCGAGCTAGCAG-1_MM1graft	8355	6537	27022	7626	3	139	1517	7470	10259	6194	6194	8674	17079	0.921812734214398	CD4 T	3	3	9766	5786	31.02
ACAATCGAGCTATCGT-1_MM1graft	8295	6602	29200	7503	10	151	1708	7898	11914	6048	6048	8703	16995	0.863704546123189	CD4 T	3	3	9982	5975	37.52
ACAATCGAGCTTCAAC-1_MM1graft	12862	10328	45810	11306	27	216	1888	12756	19606	8018	8018	14046	27553	0.274422544307591	CD16 Mono	1	1	15234	8148	63.75
ACAATCGAGGATCCTT-1_MM1graft	8789	6987	25443	6448	5	121	1950	5431	11468	6490	6490	9230	18048	0.642963871143478	CD8 T	3	3	10550	6308	25.35
ACAATCGAGGCTTTAC-1_MM1graft	9828	8012	38908	7012	15	194	2767	12148	16751	7378	7378	11108	21738	0.55044114028956	HSPC	12	12	13087	7754	65.22
ACAATCGAGGGTGTTG-1_MM1graft	8776	6844	33990	7446	1	183	1969	11361	13008	6677	6677	9328	18086	0.515642954144071	Other T	8	8	11569	6645	52.54
ACAATCGAGGTCCTCG-1_MM1graft	13107	10243	40584	11337	6	178	2378	9272	17397	7735	7735	14113	27776	0.489934010439366	CD14 Mono	0	0	14265	7585	42.08
ACAATCGAGTAGAAGG-1_MM1graft	18139	12895	50137	12904	17	232	2151	10314	24514	12788	12788	19279	37769	0.403955808323851	Other	1	1	21676	9568	52.74
ACAATCGAGTCACACT-1_MM1graft	11963	8987	38142	9686	11	186	2443	7755	18044	9083	9083	12891	25049	0.705765742777087	NK	2	2	15794	8201	38.46
ACAATCGAGTGGACGT-1_MM1graft	9388	7397	25160	5206	8	122	1708	6229	11864	7179	7179	9836	19293	0.717532539512216	CD4 T	3	3	11187	6565	33.13
ACAATCGAGTTAGAGT-1_MM1graft	11676	9098	38542	10767	7	166	2399	7613	17545	7400	7400	12554	24652	0.5	Other	1	1	13543	7331	35.9
ACAATCGAGTTAGCGG-1_MM1graft	14024	9853	44339	8766	20	215	2085	14087	19146	10966	10966	14731	28805	0.575270238030509	CD4 T	3	3	17486	8371	77.5
ACAATCGCAAGGAACC-1_MM1graft	10634	8445	34979	9868	10	132	2205	9082	13677	6736	6736	11282	22287	0.475446257968967	Other	0	0	11488	6712	43.02
ACAATCGCACAAGGGT-1_MM1graft	16522	12943	59222	12694	17	221	3750	10378	32124	10825	10825	18189	35286	0.395245118720604	Other	3	3	22944	10356	60.09
ACAATCGCACCACCAG-1_MM1graft	13529	10863	43236	10969	9	189	2120	9009	20933	8420	8420	14670	28578	0.467956090805787	Other	0	0	16087	8447	47.98
ACAATCGCACGGCCAT-1_MM1graft	9629	7470	34476	8695	17	160	2519	8035	15028	7061	7061	10238	19959	0.971163529123577	CD4 T	3	3	12496	7142	38.75
ACAATCGCAGAACAGC-1_MM1graft	11690	8425	34115	11512	13	146	1724	4898	15808	9776	9776	12448	24218	0.591648174570768	NK	4	4	15384	7411	20.82
ACAATCGCAGCAACAG-1_MM1graft	12496	10067	35743	9776	3	147	1972	6412	17411	7591	7591	13393	26285	0.278653877297547	CD14 Mono	0	0	13998	7641	32.57
ACAATCGCAGGCAAGT-1_MM1graft	12652	10102	37727	11416	1	169	1620	6716	17802	7757	7757	13680	26696	0.5	CD16 Mono	1	1	14537	7652	29.2
ACAATCGCATAGATAG-1_MM1graft	9443	7223	27492	7303	5	128	1414	6190	12446	7252	7252	9787	19178	0.84176978513777	CD4 T	3	3	11651	6579	2025-12-30
ACAATCGCATCAGCTA-1_MM1graft	10489	8555	28229	8777	6	112	984	5015	13331	5909	5909	11223	21986	0.489612589208747	CD16 Mono	7	7	10905	6192	22.58
ACAATCGCATCCATAG-1_MM1graft	11241	8178	33484	8334	3	165	1689	6989	16298	9192	9192	12063	23557	0.587111746512506	CD4 T	11	11	14968	7672	38.23
ACAATCGCATGTCCCT-1_MM1graft	11465	8819	38728	10088	7	117	3534	6285	18665	8569	8569	12491	24188	0.602591679840144	B	13	13	15237	8044	36.71
ACAATCGGTAACCCAT-1_MM1graft	11544	8434	33494	10216	11	154	2412	4680	15997	9114	9114	12345	24172	0.55164884406939	NK	5	5	14740	7591	24.14
ACAATCGGTAACGTAA-1_MM1graft	14376	10413	41190	12189	9	168	2655	4785	21355	11237	11237	15626	30442	0.55207388128005	NK	5	5	18964	8805	2025-03-23
ACAATCGGTACGACCC-1_MM1graft	9674	7821	23313	6592	2	107	1200	3125	12282	6211	6211	10238	20128	0.5	CD16 Mono	7	7	10684	6313	14.71
ACAATCGGTCACAGTT-1_MM1graft	15759	12823	48735	12809	12	192	2738	9628	23339	8408	8408	17422	34133	0.433075611168758	CD14 Mono	0	0	17358	8651	47.11
ACAATCGGTCATTGCA-1_MM1graft	12607	10397	39383	10199	7	199	1986	8387	18596	6971	6971	13888	27237	0.432598703943861	CD14 Mono	0	0	14005	7597	38.02
ACAATCGGTCCTTCAC-1_MM1graft	10206	8266	31271	9145	5	141	1386	7138	13452	6171	6171	10941	21560	0.415425684092707	Other	1	1	11105	6519	32.42
ACAATCGGTCTGGTCG-1_MM1graft	13890	10773	41626	11066	4	188	2506	7381	20458	8860	8860	14785	28868	0.455712904287367	Other	0	0	16002	8188	35.6
ACAATCGTCAAATGGA-1_MM1graft	11812	9607	36729	8830	2	167	1584	9578	16564	6562	6562	12764	25087	0.280980661899405	CD14 Mono	0	0	12813	7055	49.62
ACAATCGTCAATTGGC-1_MM1graft	9372	7673	36947	6605	20	166	2362	11559	16228	7376	7376	10682	20741	0.531802990894901	HSPC	12	12	13125	7755	63.92
ACAATCGTCAGCACTA-1_MM1graft	14749	11725	44981	11626	12	185	2029	8183	22929	8801	8801	16005	31267	0.451110611143934	Other	0	0	17374	8775	42.05
ACAATCGTCATCGCAA-1_MM1graft	14232	11425	43684	11962	6	167	2270	8253	21013	8282	8282	15575	30503	0.425437244006325	CD14 Mono	0	0	15978	8348	43.58
ACAATCGTCCAACGCG-1_MM1graft	12938	10221	39252	11413	19	168	1448	8127	18077	7768	7768	13987	27430	0.304612299963256	Other	1	1	14638	7698	38.22
ACAATCGTCGACTATG-1_MM1graft	8650	7233	25041	6711	9	124	933	5919	11344	5118	5118	9201	18192	0.420567423949427	Other	0	0	9188	5860	33.08
ACAATCGTCGGCATAT-1_MM1graft	10346	8198	34490	6770	5	155	2009	9859	15675	7793	7793	11281	21960	0.77092625665933	NK	2	2	13396	7608	55.8
ACAATCGTCTCATATC-1_MM1graft	13371	9699	40895	8160	26	153	1833	11485	19224	10471	10471	14460	28277	0.421806027644071	NK	2	2	16853	8481	62
ACAATCGTCTCGACAA-1_MM1graft	12111	9838	33774	9168	5	159	1164	6882	16389	6936	6936	13021	25518	0.47773390411262	CD16 Mono	1	1	13088	6983	32.75
ACAATCGTCTTCGTTA-1_MM1graft	11135	9051	29852	7706	3	119	1684	5937	14392	6154	6154	11816	23219	0.424882359615539	CD14 Mono	0	0	11593	6484	29.76
ACAGAAAAGACCGCAA-1_MM1graft	15616	12404	50849	9760	18	209	2291	15053	23487	9621	9621	16928	33141	0.5	B	14	14	18692	9075	85.67
ACAGAAAAGATCCGAG-1_MM1graft	13463	11004	41335	10483	5	212	2064	8009	20545	7304	7304	14906	29219	0.499201927859985	CD14 Mono	0	0	15051	8005	39.22
ACAGAAAAGCGCCTAC-1_MM1graft	10223	7803	36173	8403	10	181	2294	11097	14177	7959	7959	10733	20947	0.794468921676803	CD4 T	3	3	12809	7390	51.34
ACAGAAAAGGATTAAC-1_MM1graft	10528	7378	31458	7990	7	128	2345	6179	14783	8635	8635	11197	21930	0.534075202120759	NK	2	2	13513	7022	31.09
ACAGAAAAGTAGAAGG-1_MM1graft	11496	8648	41562	8953	8	251	1778	14243	16318	8712	8712	12061	23584	0.702692728235361	CD4 T	3	3	14270	7637	65.9
ACAGAAAAGTCTGGGA-1_MM1graft	11009	8712	33640	7885	6	145	2203	6877	16507	8218	8218	11874	23169	0.634952474593882	B	13	13	14033	7745	38.64
ACAGAAACAAATTGAG-1_MM1graft	9917	8071	31490	8500	4	127	1239	6990	14624	5930	5930	10807	21253	0.45003455249755	Other	0	0	11250	6647	36.3
ACAGAAACAACGACAG-1_MM1graft	9620	7331	29517	6492	9	115	2073	8638	12172	7204	7204	10052	19720	0.52841792137862	CD4 T	3	3	11174	6352	42.4
ACAGAAACAAGGACCA-1_MM1graft	18101	13588	56406	13415	19	261	2275	14438	25982	10870	10870	19466	38117	0.421762770555901	Other	1	1	20561	9330	78.44
ACAGAAACAATACTGC-1_MM1graft	12632	9924	39977	11444	9	178	1903	6981	19452	8206	8206	13629	26647	0.471523483263981	Other	1	1	15424	8132	34.97
ACAGAAACAATGCACT-1_MM1graft	14215	10821	41617	11813	9	172	2339	7763	19502	8133	8133	15273	30020	0.297246314608702	CD14 Mono	0	0	15489	7817	36.24
ACAGAAACAATGGCTT-1_MM1graft	13897	11279	44424	11399	4	171	2527	9313	20991	7691	7691	15253	29924	0.324562245678524	Other	0	0	15342	8041	46.73
ACAGAAACAATTGGCT-1_MM1graft	13072	10647	42254	12464	14	156	1968	9243	18400	6811	6811	14256	27993	0.405463981086073	CD14 Mono	0	0	13981	7395	40.44
ACAGAAACACTAGCCG-1_MM1graft	12920	10480	39380	10548	6	163	2036	9512	17107	7467	7467	13995	27531	0.465433754337146	CD14 Mono	0	0	13887	7466	43.94
ACAGAAACAGATTTGC-1_MM1graft	14665	10529	46005	11688	8	208	1997	8173	23926	11335	11335	15976	30954	0.55436048115219	NK	2	2	20604	9212	46.2
ACAGAAACAGCACATT-1_MM1graft	9401	7053	34074	9258	11	174	1299	11610	11713	7333	7333	9780	19164	0.910276256637596	CD4 T	3	3	11159	6297	45.45
ACAGAAACATGGCCTG-1_MM1graft	8600	6824	29870	6451	6	128	1643	9103	12518	6627	6627	9319	18156	0.589695692832715	NK	2	2	11356	6795	44.5
ACAGAAACATTCGTCC-1_MM1graft	10760	9043	27097	5882	4	85	1040	5387	14699	6058	6058	11561	22651	0.5	CD14 Mono	1	1	11427	6639	2025-06-29
ACAGAAACATTCTCGC-1_MM1graft	8505	6340	28738	5986	12	121	1493	10298	10823	6877	6877	8816	17318	0.734775229868295	CD4 T	3	3	10212	5986	51.06
ACAGAAACATTGTGAC-1_MM1graft	15262	11866	49759	8073	24	244	2745	14263	24391	10495	10495	16679	32494	0.465416357542693	Other	12	12	19514	9412	90.54
ACAGAAAGTACCCATA-1_MM1graft	14137	11687	39962	10230	7	156	1927	7040	20584	7024	7024	15715	30832	0.446914041715639	CD14 Mono	0	0	14845	7679	35.3
ACAGAAAGTACGTAGG-1_MM1graft	9624	7545	27518	6667	6	151	1633	4785	14268	7585	7585	10417	20235	0.561527650821019	NK	4	4	12728	7219	24.46
ACAGAAAGTAGCAGCA-1_MM1graft	9768	7926	45496	7281	23	230	2230	18484	17211	6653	6653	10565	20638	0.470674632205809	Other	3	3	12193	7210	106.98
ACAGAAAGTAGCATGG-1_MM1graft	11444	9564	36442	8981	7	153	2250	8291	16732	6368	6368	12564	24719	0.5	DC	6	6	12574	7235	38.89
ACAGAAAGTCTAAGAA-1_MM1graft	13405	10574	37379	10923	6	169	1655	6924	17699	8274	8274	14380	28346	0.388165788837626	CD16 Mono	1	1	14774	7712	31.41
ACAGAAAGTGACCAGA-1_MM1graft	8099	6580	23387	6434	5	104	1367	3752	11719	5990	5990	8774	17170	0.586595968230314	NK	4	4	10243	6369	20.22
ACAGAAAGTGGATTTC-1_MM1graft	14712	11198	43584	8739	16	220	2324	10409	21870	10226	10226	15941	31209	0.378808503050456	Other	2	2	18240	9077	57.35
ACAGAAAGTGGCCTTG-1_MM1graft	15449	11665	40981	10147	4	199	1897	8941	19785	10052	10052	16463	32367	0.569355328482483	CD4 T	3	3	17156	8253	45.74
ACAGAAAGTTAGGAAT-1_MM1graft	15434	12332	46002	11608	8	177	2090	9493	22616	9196	9196	16759	32666	0.298065465533791	CD4 T	0	0	17634	8800	47.8
ACAGAAAGTTCCTATT-1_MM1graft	12541	9992	30733	8779	1	146	1538	3838	16419	7661	7661	13476	26416	0.490172028225594	CD16 Mono	7	7	13844	7308	18.45
ACAGAAAGTTCCTGTC-1_MM1graft	7986	6711	19950	1837	3	57	1418	3611	13010	6166	6166	8718	16875	0.536314155638649	NK	5	5	10717	6714	2025-03-25
ACAGAAAGTTTCTCTA-1_MM1graft	16184	12167	43826	9210	13	230	1689	10177	22465	10107	10107	17303	34019	0.5	Other	1	1	18354	8774	59.07
ACAGAAATCAACGTGT-1_MM1graft	11824	8671	36080	7604	12	168	1603	10970	15708	9043	9043	12284	24030	0.630387545146902	CD4 T	9	9	14218	7429	56.44
ACAGAAATCAGCCGGT-1_MM1graft	11877	8898	33150	7913	4	162	2217	4115	18714	9442	9442	13238	25786	0.382848890070473	NK	11	11	16217	8417	24.98
ACAGAAATCCATTGTT-1_MM1graft	9613	7883	42650	8326	21	211	1371	18279	14435	7142	7142	10743	21058	0.58518230888344	HSPC	10	10	12282	7182	90.22
ACAGAAATCCGAGAGA-1_MM1graft	8025	6776	32153	7438	4	138	1787	7726	15044	5963	5963	8935	17316	0.565695912572961	NK	5	5	11534	7098	40.68
ACAGAAATCGAAGCCC-1_MM1graft	8209	6736	24642	7123	8	110	875	5995	10530	4973	4973	8762	17272	0.47326495392023	CD16 Mono	1	1	8903	5513	25
ACAGAAATCGGAAAGC-1_MM1graft	13904	9993	41433	9203	13	211	1939	11436	18627	10695	10695	14538	28434	0.765576760112046	CD4 T	3	3	17010	8272	56.32
ACAGAAATCGTCGCAG-1_MM1graft	13233	10630	48151	11037	6	213	3472	11179	22218	8922	8922	14618	28435	0.5	DC	6	6	17311	9005	55.03
ACAGAAATCTCTATTG-1_MM1graft	16018	11296	47691	11196	10	238	2803	7823	25605	12617	12617	17216	33341	0.372147060784483	Other	4	4	21918	9816	42.54
ACAGACTAGACGCCCT-1_MM1graft	12728	10491	41511	10187	14	177	1777	11153	18197	6403	6403	14035	27545	0.5	CD14 Mono	0	0	13417	7225	56.42
ACAGACTAGAGACTCG-1_MM1graft	9791	7763	28402	7883	1	114	1633	3411	15353	7482	7482	10666	20746	0.593135523090152	NK	4	4	13296	7505	2025-02-18
ACAGACTAGAGCTGTG-1_MM1graft	12862	10560	44583	10504	9	172	2616	9321	21937	7833	7833	14219	27760	0.38415791586313	CD14 Mono	0	0	16029	8480	50.67
ACAGACTAGATCACCT-1_MM1graft	9758	7365	30808	7825	7	133	2117	8354	12360	7561	7561	10183	19953	0.809812728012178	CD4 T	3	3	11782	6617	36.48
ACAGACTAGATCTAAG-1_MM1graft	11828	9554	32941	10105	8	154	1378	5827	15460	7108	7108	12643	24866	0.498371353800158	CD16 Mono	1	1	12858	7170	28.52
ACAGACTAGATGCGCA-1_MM1graft	11538	8853	35604	9465	7	156	2259	6771	16927	8869	8869	12469	24267	0.638157843195634	NK	5	5	14799	7788	37.02
ACAGACTAGGAGTACC-1_MM1graft	14252	11796	44278	11514	4	193	1868	9334	21352	7861	7861	15627	30484	0.420694400375953	CD14 Mono	0	0	15996	8146	49.87
ACAGACTAGGCCTCTG-1_MM1graft	11676	9621	38344	10375	5	144	1571	7709	18533	6527	6527	12766	25015	0.483869823617261	CD16 Mono	1	1	13509	6902	35.57
ACAGACTAGGGCATTG-1_MM1graft	12210	9232	37279	9986	13	183	2362	7481	17232	9260	9260	13215	25715	0.648262538199793	NK	2	2	15734	8002	34.81
ACAGACTAGGTTCTCA-1_MM1graft	11353	8787	34050	9273	8	110	2199	3645	18789	8629	8629	12387	24045	0.576656845740041	NK	4	4	15589	8409	19.82
ACAGACTAGGTTGACG-1_MM1graft	13407	10870	47805	10852	9	213	3504	8969	24230	7873	7873	14987	29155	0.489298807453846	CD14 Mono	0	0	17164	8765	45.62
ACAGACTAGTGCACAG-1_MM1graft	8339	6593	29897	7552	5	153	1041	10065	11080	6515	6515	8672	16877	0.825327460637056	CD4 T	9	9	10227	6097	45.48
ACAGACTCAAACGTTC-1_MM1graft	12899	10712	36505	4893	9	186	2035	9521	19841	8282	8282	14382	28032	0.420580862551887	DC	6	6	15533	8407	59.25
ACAGACTCAACATAAG-1_MM1graft	9232	7326	32773	8921	6	167	2035	5967	15658	7143	7143	10099	19660	0.63596991144432	NK	2	2	12823	7451	32.53
ACAGACTCAAGACTAA-1_MM1graft	8961	7560	45993	7547	33	220	1911	21582	14695	6613	6613	10169	19737	0.616277545407899	HSPC	10	10	11517	7066	116.63
ACAGACTCACAAACAA-1_MM1graft	11038	8339	33552	10646	1	142	1875	5758	15128	8198	8198	11927	23305	0.620339038738596	NK	4	4	13811	7226	2025-11-25
ACAGACTCACACATGT-1_MM1graft	16849	11710	47119	11733	12	235	2890	8340	23893	12769	12769	18030	35242	0.290629920787654	NK	2	2	21335	9475	44.38
ACAGACTCACCGATCG-1_MM1graft	11020	8939	32788	9197	7	136	1592	4737	17111	6789	6789	11992	23489	0.454694246037869	Other	0	0	13264	7575	24.69
ACAGACTCACCTGTGG-1_MM1graft	10035	8472	22642	4912	4	109	1097	3095	13419	5737	5737	10820	21240	0.435232353210957	CD14 Mono	0	0	10676	6424	18.59
ACAGACTCACGCGTTG-1_MM1graft	13982	11050	38927	11400	6	175	1485	6696	19149	8138	8138	15060	29467	0.404846892843306	CD16 Mono	1	1	15592	7794	30.38
ACAGACTCATTCGTCC-1_MM1graft	11790	9957	37878	9028	8	157	1385	10407	16889	6322	6322	12929	25283	0.490602207923379	CD16 Mono	1	1	12849	7211	53.52
ACAGACTCATTGCACA-1_MM1graft	9977	7487	33356	8653	13	170	1661	9927	12920	7798	7798	10366	20279	0.786388877171806	CD8 T	3	3	12019	6740	40.38
ACAGACTGTAAGCCTT-1_MM1graft	10526	8812	31447	8117	5	163	1268	6872	15016	5750	5750	11453	22451	0.441793897667369	CD14 Mono	0	0	11308	6609	32.81
ACAGACTGTACAAGCG-1_MM1graft	11663	9215	40335	8994	7	210	3137	10749	17214	8448	8448	12411	24177	0.514291026344342	CD8 T	3	3	14694	7833	55.38
ACAGACTGTAGATGAT-1_MM1graft	17226	12706	53563	10377	17	248	3306	12720	26864	12121	12121	18822	36851	0.482998102275672	Other	2	2	21508	9741	76.36
ACAGACTGTATCCCTC-1_MM1graft	10405	7904	30258	7824	4	137	2163	5667	14451	8233	8233	11332	22104	0.775395965074311	NK	2	2	13246	7209	2025-08-27
ACAGACTGTGGACTGA-1_MM1graft	12999	10156	37630	7346	14	183	1884	10151	18039	8667	8667	13921	27308	0.499315956600294	Other	0	0	15049	8057	58.98
ACAGACTTCAAGGCAG-1_MM1graft	12678	10119	59596	12062	20	263	3520	19791	23915	9514	9514	14933	29071	0.575492639769818	HSPC	12	12	18357	9363	100.67
ACAGACTTCAGTCTTT-1_MM1graft	11920	9619	34881	8568	7	136	1792	6501	17871	7254	7254	12873	25145	0.445190391594547	CD4 T	1	1	13800	7506	35.77
ACAGACTTCATCGCCT-1_MM1graft	15018	11648	45419	13877	11	196	1573	8766	20989	8800	8800	16194	31553	0.5	CD16 Mono	1	1	17066	8059	43.56
ACAGACTTCATTCTTG-1_MM1graft	11235	9015	36349	8740	3	178	2237	4271	20904	8667	8667	12545	24163	0.6303600902465	NK	4	4	17084	8850	22.85
ACAGACTTCCGGAAAG-1_MM1graft	11010	9117	34306	9114	12	148	1423	8553	15051	5984	5984	11842	23292	0.454363968001906	CD14 Mono	0	0	11697	6733	42.82
ACAGACTTCGAACACT-1_MM1graft	9245	7215	28682	7678	4	124	1970	5380	13506	7005	7005	9796	19101	0.902066903893716	CD4 T	8	8	12137	6952	26.43
ACAGACTTCTCGTAGA-1_MM1graft	9789	8080	26811	6651	6	127	1558	5598	12860	5726	5726	10498	20665	0.294314757781888	CD14 Mono	0	0	10542	6342	2025-04-30
ACAGACTTCTGAGTAC-1_MM1graft	16767	12383	47608	12077	6	221	2288	8509	24500	11738	11738	18073	35325	0.550358167598342	NK	2	2	20983	9287	45.05
ACAGACTTCTGTGTGA-1_MM1graft	15595	11599	42808	8560	10	213	2655	7912	23430	11178	11178	16642	32508	0.438226382884989	Other	0	0	19538	9468	46.43
ACAGCGCAGAAGACTT-1_MM1graft	10442	8736	32933	9813	15	137	1362	7291	14309	5492	5492	11398	22459	0.5	CD14 Mono	0	0	10821	6514	32.43
ACAGCGCAGACCAATA-1_MM1graft	10685	8673	31309	8229	1	107	1510	5815	15643	6609	6609	11453	22482	0.475230303501333	Other	1	1	12305	6823	31.47
ACAGCGCAGAGAACCC-1_MM1graft	15162	11736	47812	13935	6	188	2497	9311	21863	9005	9005	16311	31987	0.459374565731155	Other	0	0	17434	8515	42.36
ACAGCGCAGAGCGAAA-1_MM1graft	15259	11991	47034	12753	12	169	2474	8193	23407	9156	9156	16561	32458	0.307951931156196	CD4 T	0	0	17525	8583	40.82
ACAGCGCAGAGGCGGA-1_MM1graft	10646	8770	33527	8406	4	101	1836	7286	15884	6830	6830	11587	22648	0.5	CD16 Mono	7	7	12642	7364	35.73
ACAGCGCAGGCAGTAC-1_MM1graft	14461	11558	45571	10420	4	158	2839	9575	22543	8518	8518	15871	31091	0.456600531647667	CD14 Mono	0	0	17239	8809	51.81
ACAGCGCAGTAATGTG-1_MM1graft	12732	9489	36412	9312	4	171	1518	9604	15799	9104	9104	13284	26124	0.395794327075602	Other	7	7	14513	7532	42.85
ACAGCGCAGTCTGCTA-1_MM1graft	9468	7807	28913	7929	7	116	1141	6946	12763	5610	5610	10162	20044	0.497241622035985	Other	0	0	10236	6275	36.2
ACAGCGCAGTGAAACT-1_MM1graft	12612	9768	43730	11560	14	204	2812	7981	21134	8574	8574	13739	26771	0.466590150882757	Other	0	0	16504	8667	39.43
ACAGCGCCAACAACTC-1_MM1graft	17688	13261	48545	9238	14	217	2496	10279	26291	11953	11953	18987	37045	0.370627590510132	CD14 Mono	9	9	21312	9601	60.39
ACAGCGCCAATAGCGG-1_MM1graft	18044	12935	58554	13459	9	268	2623	14394	27780	12471	12471	19368	37601	0.49784762581427	Other	9	9	22681	9815	72.76
ACAGCGCCACGATTAC-1_MM1graft	12005	9796	37588	7640	4	158	2227	8403	19131	6794	6794	13193	25773	0.489057500963031	CD14 Mono	0	0	14324	7737	43.69
ACAGCGCCACTAAACC-1_MM1graft	12753	10070	35298	10113	7	123	1352	7047	16650	7732	7732	13563	26621	0.403068743504739	Other	0	0	13751	7343	34.09
ACAGCGCCAGCTTACA-1_MM1graft	12923	10764	41094	10279	7	163	2044	9335	19246	6921	6921	14287	28060	0.350087786010812	Other	0	0	14170	7879	49.03
ACAGCGCCAGGGTAAC-1_MM1graft	9199	7331	47815	9791	22	209	1914	20142	15732	6693	6693	9875	19252	0.859122692089019	CD4 T	3	3	11886	7137	86.81
ACAGCGCCAGTATCTG-1_MM1graft	12154	9255	47163	11424	16	200	2410	13909	19194	9039	9039	13365	25996	0.677058938262589	NK	2	2	16476	8382	66.8
ACAGCGCCATACAACC-1_MM1graft	13936	11169	44965	12945	6	182	1851	8856	21123	7815	7815	15385	30168	0.478676927497736	Other	0	0	15594	8146	45.1
ACAGCGCGTAGCGAGT-1_MM1graft	10663	8584	45559	10654	6	153	2943	8701	23088	8251	8251	12059	23228	0.310557646860918	NK	2	2	16688	8787	46.55
ACAGCGCGTCAGAAGC-1_MM1graft	20835	15393	57794	13114	10	201	3358	8428	32654	14208	14208	22938	44520	0.479904600382789	Other	6	6	26243	10890	48.33
ACAGCGCGTCGTCGCA-1_MM1graft	10195	7197	34263	10237	19	142	2160	5697	15981	8371	8371	10925	21284	0.592094657155174	NK	2	2	13541	7038	29.35
ACAGCGCGTGAATGGC-1_MM1graft	10845	8731	34086	9329	10	140	1864	5762	16972	6786	6786	11722	22964	0.499084496748039	Other	0	0	13106	7311	30.19
ACAGCGCGTGCAAAGC-1_MM1graft	9108	6853	26300	6980	13	93	1538	6422	11244	7415	7415	9465	18571	0.794602196788885	CD4 T	8	8	11249	6317	34.64
ACAGCGCGTGCGCATC-1_MM1graft	8053	6963	22922	5172	5	101	1038	4382	12213	5083	5083	8725	17096	0.470051253713572	CD16 Mono	1	1	9753	6220	23.33
ACAGCGCGTGCTGAAG-1_MM1graft	11031	9220	33620	8729	8	137	1275	7836	15629	6286	6286	11981	23501	0.474008780011813	Other	0	0	11986	6929	40.97
ACAGCGCGTGGACCAA-1_MM1graft	14597	11056	50650	13606	14	204	3338	10545	22929	10764	10764	15836	30713	0.637297869822648	B	13	13	19276	9035	59.94
ACAGCGCGTGTTGGTT-1_MM1graft	10890	8807	41374	9381	8	146	2661	9562	19599	8258	8258	12131	23457	0.656456972532348	NK	5	5	15374	8377	51.78
ACAGCGCGTTCAGTAC-1_MM1graft	9733	7394	31316	7577	9	127	1317	10213	12069	7378	7378	10122	19858	0.667151321168184	CD8 T	3	3	11346	6444	45.31
ACAGCGCTCAGATACC-1_MM1graft	14412	10008	55909	10779	18	214	3089	21268	20518	10859	10859	15138	29680	0.664027213571846	CD4 T	3	3	17857	8581	99.78
ACAGCGCTCCCTACGT-1_MM1graft	13724	10566	41365	10203	11	145	2348	9275	19361	8918	8918	14747	28873	0.474451649069455	Other	0	0	16048	8188	46.86
ACAGCGCTCCGTTAGA-1_MM1graft	8467	7176	25645	7012	1	97	1280	5802	11446	5346	5346	9044	17860	0.475811746087294	Other	0	0	9420	6058	28.73
ACAGCGCTCCTCCATG-1_MM1graft	12069	9069	36130	10939	3	153	2292	5441	17287	8884	8884	13101	25493	0.610025352423364	NK	4	4	15443	7713	25.32
ACAGCGCTCGGTCCGA-1_MM1graft	15617	12624	49331	13524	4	186	2134	10573	22897	8138	8138	17117	33534	0.314498459898509	CD14 Mono	0	0	16949	8438	48.42
ACAGGCCAGACTAGCG-1_MM1graft	11073	9391	33070	8001	7	121	1907	5653	17366	6105	6105	12337	24165	0.369380044856737	CD14 Mono	0	0	12616	7377	30.47
ACAGGCCAGAGGTACC-1_MM1graft	13709	11410	48611	12114	14	137	2763	7967	25585	8398	8398	15418	29862	0.452969662459689	Other	0	0	17917	9173	46.38
ACAGGCCAGCAGGAGG-1_MM1graft	13854	10706	33141	10950	1	114	1540	2494	18024	8572	8572	14813	29014	0.5	CD16 Mono	7	7	15204	7575	1992-11-01
ACAGGCCAGCGTTAGG-1_MM1graft	15204	10522	52202	11128	15	187	3616	10161	27038	12442	12442	16432	31797	0.461236564913386	NK	2	2	21707	9909	63.56
ACAGGCCAGGTAAGCC-1_MM1graft	13124	9503	40353	8818	4	145	2048	6724	22596	10346	10346	14348	27757	0.576360335208327	NK	2	2	18844	8906	37.2
ACAGGCCAGTAATGTG-1_MM1graft	8903	6788	27446	6636	4	111	1147	8658	10879	6962	6962	9234	18108	0.761431401644454	CD8 T	3	3	10577	6144	39.33
ACAGGCCAGTCGACCC-1_MM1graft	11173	9066	30211	7576	8	107	1302	6124	15090	6722	6722	11920	23388	0.283153280234001	Other	1	1	12329	6976	31.25
ACAGGCCAGTCGTATC-1_MM1graft	14258	11560	43598	7781	13	131	1829	10628	23202	8152	8152	15506	30311	0.49916750713372	CD14 Mono	0	0	16760	8440	61.93
ACAGGCCAGTTCGACT-1_MM1graft	13939	11039	39335	8244	10	155	1845	8691	20381	9061	9061	14832	28991	0.478250306608732	Other	9	9	16476	8554	51.61
ACAGGCCCAAGTCTCA-1_MM1graft	10239	8376	24364	7313	7	72	1294	2561	13104	6382	6382	10865	21311	0.5	CD16 Mono	7	7	11140	6458	1989-11-01
ACAGGCCCAATTAGGA-1_MM1graft	13943	10954	42587	9467	7	136	1935	10474	20559	9101	9101	14932	29285	0.48256170213695	CD14 Mono	0	0	16488	8125	56.23
ACAGGCCCAGGTTATC-1_MM1graft	10787	8914	30739	7511	8	108	1527	7025	14559	6655	6655	11585	22811	0.5	CD14 Mono	0	0	11787	6969	37.9
ACAGGCCCAGTAACTC-1_MM1graft	14291	11453	43952	7895	8	175	2293	12952	20609	8914	8914	15499	30301	0.408835331580671	Other	0	0	16843	8652	72.18
ACAGGCCCAGTGGTCC-1_MM1graft	14350	11145	50450	9784	13	190	3907	9939	26570	10417	10417	15954	30961	0.374753235337029	Other	2	2	19851	9661	60.29
ACAGGCCCAGTTGGAG-1_MM1graft	13463	10401	39411	10882	9	145	2573	7693	18094	8086	8086	14409	28326	0.358525861814475	Other	0	0	14759	7652	35.91
ACAGGCCCATTTCTTG-1_MM1graft	13338	10046	40071	10645	8	150	2087	5915	21249	10035	10035	14625	28383	0.682835395406104	NK	4	4	18136	8843	32.03
ACAGGCCGTACTAGAA-1_MM1graft	11020	8902	30486	8970	4	127	1706	4145	15520	6899	6899	11924	23310	0.491047707729096	CD16 Mono	7	7	12869	7177	19.72
ACAGGCCGTAGAAAGG-1_MM1graft	15159	11688	46477	10133	10	228	2943	10021	23116	10009	10009	16496	32225	0.309823000787535	Other	4	4	18287	9008	54.27
ACAGGCCGTCATGAGG-1_MM1graft	10648	8629	35888	8409	5	173	2150	5739	19387	8010	8010	11853	22899	0.572938931381854	NK	5	5	15807	8475	30.37
ACAGGCCGTTACACTG-1_MM1graft	10342	8443	26147	6736	13	116	1066	3819	14395	6493	6493	11074	21635	0.280823569248595	CD4 T	0	0	11627	6845	20.46
ACAGGCCGTTACCCAA-1_MM1graft	10586	8349	34808	9583	15	131	2425	4534	18101	7944	7944	11640	22543	0.581817203003512	NK	4	4	15044	8210	22.39
ACAGGCCGTTGTCGGC-1_MM1graft	10539	8899	31163	6718	6	115	1547	6885	15887	6799	6799	11605	22561	0.5	DC	6	6	12770	7471	35.6
ACAGGCCGTTGTGACT-1_MM1graft	11858	9349	37180	10959	8	146	1458	8781	15824	7135	7135	12620	24745	0.441599415782166	CD16 Mono	1	1	13098	7040	38.93
ACAGGCCGTTTCGATG-1_MM1graft	11579	9726	37959	9177	9	138	1925	10191	16502	6050	6050	12693	24948	0.461243408691204	CD14 Mono	0	0	12352	7040	53.47
ACAGGCCTCAACGTGT-1_MM1graft	10447	8154	49110	8496	18	175	3425	17922	19035	8003	8003	11887	23164	0.503273821791039	HSPC	12	12	14826	8098	96.93
ACAGGCCTCACATTCT-1_MM1graft	19994	14576	61990	13007	24	244	4040	15211	29446	13580	13580	21392	41824	0.477278262835264	Other	3	3	23875	10291	82.53
ACAGGCCTCAGTGTAC-1_MM1graft	11937	9790	32981	7963	8	140	1245	6682	16936	7240	7240	12930	25238	0.477066146338191	CD16 Mono	1	1	13649	7379	34.08
ACAGGCCTCCAACGCG-1_MM1graft	9935	8006	32023	8218	0	99	2017	3069	18610	7675	7675	11027	21200	0.59417890327792	NK	4	4	14961	8136	17.54
ACAGGCCTCCAGAATC-1_MM1graft	14704	10677	42938	8697	11	180	2550	10087	21395	11300	11300	15831	30860	0.355997795158568	NK	2	2	18922	9010	54.21
ACAGGCCTCCCATAGA-1_MM1graft	9975	7872	36186	8582	8	157	1917	10747	14758	7503	7503	10969	21358	0.791751390057098	NK	2	2	13258	7077	49.11
ACAGGCCTCGATGTAC-1_MM1graft	12415	9813	35980	9295	8	149	1646	5433	19440	7928	7928	13282	25868	0.497706668962076	Other	0	0	15034	7977	27.68
ACAGGCCTCGCTTGAA-1_MM1graft	9292	7490	29596	8035	6	90	2018	5387	14029	6585	6585	10195	19875	0.579860337238553	NK	4	4	11719	6913	28.36
ACAGGCCTCGGATAGG-1_MM1graft	11579	9644	36638	8703	8	168	1479	9206	17066	6499	6499	12580	24659	0.394940002737987	CD14 Mono	0	0	12909	7125	47.5
ACAGGCCTCGGTACTA-1_MM1graft	8983	7179	35293	8005	18	169	1524	12493	13079	6468	6468	9473	18490	0.895586290802096	CD4 T	3	3	11111	6596	56.88
ACAGGCCTCGGTCTAA-1_MM1graft	18472	14879	67195	16445	19	243	3963	13086	33396	11167	11167	20788	40355	0.5	DC	6	6	23360	10468	62.58
ACAGGCCTCTCCAACC-1_MM1graft	11439	9331	34794	9237	7	148	1782	7640	15972	6658	6658	12373	24318	0.489655834113935	Other	0	0	12448	7227	40.54
ACAGGCCTCTCTGAGA-1_MM1graft	11070	8896	31675	7882	5	115	2132	4604	16918	7851	7851	12358	24073	0.800753588399026	NK	2	2	14094	7721	2025-09-23
ACATGCAAGAACGACC-1_MM1graft	9022	7627	24482	5489	6	100	899	5132	12845	5432	5432	9737	19068	0.349997648098354	CD16 Mono	1	1	10289	6211	27.31
ACATGCAAGACCAATA-1_MM1graft	10246	7956	40112	8316	15	185	1335	15172	15070	7759	7759	10811	21044	0.726462469978766	CD8 T	9	9	13092	7275	76.8
ACATGCAAGAGCGAAA-1_MM1graft	12910	9727	40965	11873	3	205	2575	6684	19599	9767	9767	14077	27397	0.72841142412431	NK	5	5	17128	8323	29.36
ACATGCAAGATCTAAG-1_MM1graft	11377	9153	31093	9277	10	128	1585	4930	15156	7187	7187	12191	23856	0.5	CD16 Mono	7	7	12781	7225	23.53
ACATGCAAGATGGGAA-1_MM1graft	10430	8359	30893	8180	9	148	1195	7036	14323	6430	6430	11180	21940	0.491318444244386	CD16 Mono	1	1	11742	6793	32.73
ACATGCAAGCACGTAG-1_MM1graft	12267	10173	39812	10607	7	176	1766	8123	19115	6879	6879	13528	26562	0.46965900688124	Other	0	0	13922	7778	41.55
ACATGCAAGCAGGAGG-1_MM1graft	11777	9557	58332	10036	35	281	2820	19886	25265	9264	9264	14228	27547	0.557540148966917	HSPC	12	12	19145	9288	110.05
ACATGCAAGGCAATTA-1_MM1graft	12113	9112	41609	9367	11	176	2392	9441	20211	9778	9778	13728	26706	0.493364929567099	CD4 T	11	11	17537	8794	57.79
ACATGCAAGGCGCTTC-1_MM1graft	9694	8060	29239	6740	10	95	1085	6973	14324	5882	5882	10476	20443	0.396120982518608	CD16 Mono	1	1	11197	6715	36.39
ACATGCAAGGTAGGAA-1_MM1graft	11911	8762	33949	7559	9	154	2602	7578	16030	8816	8816	12419	24368	0.721003252466203	CD4 T	3	3	14290	7741	40.72
ACATGCAAGGTTCGTT-1_MM1graft	14454	11289	43375	10460	13	189	1894	9609	21198	9350	9350	15596	30538	0.495916286894307	CD16 Mono	1	1	17244	8643	51.24
ACATGCAAGTATGGGC-1_MM1graft	15282	11758	42239	10049	17	219	1727	9772	20446	10078	10078	16427	32246	0.5	CD16 Mono	7	7	17455	8679	48.7
ACATGCAAGTTGCGCC-1_MM1graft	13183	9609	42481	11534	10	179	2840	8537	19367	10443	10443	14196	27560	0.405669188296236	NK	2	2	17552	8678	40.67
ACATGCACAAATGCTC-1_MM1graft	9892	7429	28941	7528	5	152	2082	5732	13417	7827	7827	10517	20544	0.518540681233763	NK	5	5	12635	6937	27.56
ACATGCACAACATAAG-1_MM1graft	10505	8512	30149	9454	10	159	1419	4403	14694	6767	6767	11312	22228	0.5	CD16 Mono	7	7	12024	7011	19.51
ACATGCACAAGAAACT-1_MM1graft	8659	7347	23686	5606	1	96	957	4573	12448	5366	5366	9280	18183	0.467274629977773	CD16 Mono	1	1	9942	6158	23.93
ACATGCACAAGTTGCT-1_MM1graft	8775	6447	28240	7717	7	152	1231	8494	10630	7143	7143	9051	17738	0.740754107921044	CD4 T	3	3	10393	6091	35.72
ACATGCACACCGAATT-1_MM1graft	8257	6774	27736	6736	1	100	1717	3340	15817	6390	6390	9065	17483	0.555554396725117	NK	4	4	11996	7318	2025-08-18
ACATGCACAGGTAACG-1_MM1graft	9788	8015	32840	9240	2	160	1295	8693	13449	5862	5862	10614	20805	0.496585590795877	CD16 Mono	1	1	10850	6292	39.1
ACATGCACAGTAACTC-1_MM1graft	10822	8667	32415	8942	13	115	1601	7823	13915	6703	6703	11518	22729	0.404783066605378	Other	0	0	11642	6676	37.85
ACATGCACAGTATACC-1_MM1graft	16187	12551	48131	12311	15	206	2371	10549	22670	9462	9462	17439	34139	0.289298368240416	CD14 Mono	0	0	17896	8600	53.04
ACATGCACAGTCCTGG-1_MM1graft	13421	9459	42162	8610	14	168	1818	13648	17894	10532	10532	14015	27454	0.744159273620892	CD4 T	3	3	16643	8174	69.6
ACATGCACATCGCTAA-1_MM1graft	14967	11656	41926	11743	6	187	1867	7142	20976	9030	9030	16161	31642	0.463148193108434	Other	1	1	17108	8464	35.92
ACATGCACATTGCACA-1_MM1graft	9830	7981	32766	6614	12	144	1198	10688	14104	6731	6731	10465	20497	0.5	Other	1	1	11690	7060	60.97
ACATGCACATTGCGAT-1_MM1graft	11823	9510	36414	9258	11	197	1940	7036	17943	7116	7116	12760	24968	0.374450852533588	Other	1	1	13700	7291	39
ACATGCAGTAACGGTG-1_MM1graft	14695	11065	48131	11058	12	190	3418	10857	22559	9717	9717	15829	31029	0.454540766063496	Other	0	0	17732	8791	57.73
ACATGCAGTACAACGG-1_MM1graft	13132	10233	35701	7455	11	154	1993	8951	17122	8344	8344	13891	27235	0.473742587603924	CD14 Mono	0	0	14222	7498	44.56
ACATGCAGTACGGATG-1_MM1graft	13658	10891	43160	11262	12	203	1984	8960	20720	7918	7918	14933	29212	0.41613652541292	Other	0	0	15990	8233	43.28
ACATGCAGTATGAAGT-1_MM1graft	14658	10563	41121	8820	12	187	2404	9025	20659	11157	11157	15587	30338	0.334570513813813	Other	3	3	18396	8827	49.75
ACATGCAGTGAATACA-1_MM1graft	10066	8292	31434	7968	2	121	1913	6482	14925	6314	6314	10851	21286	0.489315403619522	Other	0	0	11815	7067	35.31
ACATGCAGTGAGTTGG-1_MM1graft	13587	10961	42168	10587	14	227	1908	8962	20455	7504	7504	14938	29203	0.472379815509897	Other	0	0	15499	8044	48.66
ACATGCAGTGCAAGAC-1_MM1graft	15098	11453	42985	8730	14	161	2339	9617	22112	10563	10563	16399	31956	0.436317985192157	Other	1	1	18700	9021	56.02
ACATGCAGTGCTTTGA-1_MM1graft	16857	13048	49995	11327	12	234	2434	10269	25705	10792	10792	18455	36041	0.457642449869285	Other	0	0	20223	9397	55.58
ACATGCAGTTAGGAGC-1_MM1graft	12488	10170	35745	9406	11	133	1433	7815	16940	7497	7497	13470	26368	0.44778508895977	CD16 Mono	1	1	13731	7424	42.35
ACATGCATCAACTTGG-1_MM1graft	9529	7677	30570	7516	5	123	2371	5652	14881	6790	6790	10470	20468	0.599470680726727	NK	4	4	12314	7275	30.89
ACATGCATCAAGGCAG-1_MM1graft	12028	9362	39448	11635	15	141	1464	8506	17683	7188	7188	13029	25527	0.411112549209996	Other	0	0	13744	7235	44.4
ACATGCATCAGAACGG-1_MM1graft	12594	8735	39491	9100	6	130	2412	7761	20057	10892	10892	13528	26259	0.284907795174115	Other	2	2	18126	8588	46.1
ACATGCATCATGAACC-1_MM1graft	10121	7824	31064	8091	9	141	1715	6348	14754	8045	8045	10903	21226	0.586215912878846	NK	2	2	13292	7503	2025-05-30
ACATGCATCCAATAGC-1_MM1graft	10169	7617	28305	8090	12	113	1402	5727	12957	7629	7629	10581	20747	0.713707542359682	CD4 T	8	8	12216	6707	26.92
ACATGCATCCACGAGC-1_MM1graft	12468	10226	37341	9474	3	152	1519	7620	18569	7499	7499	13581	26550	0.390090738744396	CD16 Mono	1	1	14708	7938	36.22
ACATGCATCCGCTATC-1_MM1graft	12881	9538	32986	6498	1	147	1933	5572	18822	9964	9964	13940	27173	0.649226414079985	NK	2	2	16729	8419	32.56
ACATGCATCCGCTCTA-1_MM1graft	12432	10090	36928	9659	7	190	2028	7554	17469	7485	7485	13335	26131	0.44779335866478	CD14 Mono	1	1	14318	7410	37.31
ACATGCATCCTCCCAA-1_MM1graft	13207	10516	40965	11413	6	148	1671	7233	20479	8513	8513	14385	28000	0.305924537421833	CD16 Mono	1	1	16623	8326	35.27
ACATGCATCGATATGC-1_MM1graft	17313	12722	44382	10702	6	197	1905	8580	22983	11878	11878	18560	36431	0.369548219480128	Other	2	2	20207	9115	42.62
ACATGCATCGCATACA-1_MM1graft	9185	6974	28221	5566	14	130	995	9813	11691	7167	7167	9520	18677	0.830197884520453	CD4 T	9	9	10995	6326	53.95
ACATGCATCGGAGTTT-1_MM1graft	13000	10548	38476	10391	4	156	1713	8974	17227	7597	7597	14046	27671	0.293103854755523	Other	0	0	13954	7564	44.8
ACATGCATCGGTCCGA-1_MM1graft	9404	6787	41357	11603	10	210	2433	13336	13737	7891	7891	10090	19630	0.515405793333785	NK	2	2	12301	6372	53.62
ACATGCATCTATCTTG-1_MM1graft	13337	11116	43388	10652	12	211	1862	11523	19124	6945	6945	14746	28963	0.322412676328068	CD14 Mono	0	0	14257	7672	56.88
ACATGCATCTCGGCGA-1_MM1graft	14123	10877	37025	11873	7	157	1740	4475	18771	8998	8998	15009	29400	0.5	CD16 Mono	7	7	16079	8011	20.62
ACATGCATCTCTTCCT-1_MM1graft	15396	11614	46872	11015	13	189	2110	8817	24716	10778	10778	17310	33811	0.399823192414729	Other	11	11	20154	9574	52.16
ACATGCATCTTCACTA-1_MM1graft	12435	9521	41763	11018	1	203	2549	8171	19800	9310	9310	13674	26638	0.448447512791548	NK	2	2	16477	8574	40.73
ACATGCATCTTCATAC-1_MM1graft	9271	7172	34025	7539	27	156	1215	12253	12833	7261	7261	9631	18807	0.619830301232443	CD8 T	9	9	11546	6711	63.82
ACATGGTAGAACAGGA-1_MM1graft	8736	6827	24217	7039	8	119	1894	3198	11937	6639	6639	9442	18444	0.777055161255262	NK	2	2	10885	6404	18.14
ACATGGTAGAAGCCTG-1_MM1graft	9970	8302	31010	7370	1	142	1517	6939	15014	6072	6072	10734	20996	0.48496419458092	CD14 Mono	1	1	11850	6934	36.8
ACATGGTAGCGAATAT-1_MM1graft	9361	6903	28774	7295	11	151	989	8718	11607	7440	7440	9730	19070	0.750811257775063	CD4 T	3	3	11227	6276	39.71
ACATGGTAGCGCATTT-1_MM1graft	9635	7201	32753	8150	16	147	2484	8932	12985	7672	7672	10189	19905	0.495465896226557	CD8 T	3	3	12197	6612	42.11
ACATGGTAGGCAGATC-1_MM1graft	8353	6718	22086	4743	4	92	1576	3091	12566	6798	6798	8987	17551	0.568907279026273	NK	4	4	11098	6609	19.93
ACATGGTAGTGTGTAA-1_MM1graft	12906	9609	40878	8607	13	176	2344	7942	21758	10252	10252	14102	27413	0.566111577515353	NK	2	2	18181	8940	44.54
ACATGGTCACAGTTCA-1_MM1graft	16674	13353	53778	14678	13	228	3066	10760	25017	9446	9446	18352	35951	0.474530483745267	Other	0	0	18751	9135	55.75
ACATGGTCACATCATG-1_MM1graft	10024	7895	32904	8872	7	163	1964	7244	14651	7688	7688	10908	21338	0.629545669543839	NK	5	5	13114	7475	35.01
ACATGGTCACTCGGAC-1_MM1graft	14304	10508	46762	8705	21	163	2383	13251	22220	10739	10739	15492	30171	0.455127684497256	NK	2	2	18827	9019	71.18
ACATGGTCACTTACAG-1_MM1graft	12171	9387	30716	9908	5	134	1330	3961	15376	7464	7464	12872	25271	0.484183670267219	CD16 Mono	7	7	13200	6803	17.92
ACATGGTCAGAACGAC-1_MM1graft	11655	9272	31004	6145	5	120	1648	7067	16005	7924	7924	12367	24315	0.405863067829982	Other	3	3	13611	7508	38.6
ACATGGTCAGCTTACA-1_MM1graft	10551	8405	32957	9126	5	156	1512	5939	16212	6995	6995	11346	22208	0.438651839515565	Other	0	0	12703	7328	30.37
ACATGGTCATCATAGC-1_MM1graft	10338	8747	41874	7753	16	210	1162	16223	16509	6783	6783	11713	22858	0.616772567543755	HSPC	10	10	12738	7389	83.65
ACATGGTGTAACCGAG-1_MM1graft	13120	10312	44898	9490	17	186	2211	12168	20755	8236	8236	14052	27507	0.490387845577193	Other	9	9	15426	7958	67.67
ACATGGTGTACGCCCA-1_MM1graft	11970	9623	35883	10675	1	157	1620	6877	16548	6645	6645	12870	25212	0.284337869324925	CD14 Mono	0	0	13066	6999	32.46
ACATGGTGTACGGTTT-1_MM1graft	12425	10176	36210	10966	6	139	1505	6251	17336	7216	7216	13486	26371	0.5	CD16 Mono	1	1	13751	7378	29.17
ACATGGTGTATCCCTC-1_MM1graft	13861	10603	41913	9281	14	163	2010	8189	22239	10092	10092	15586	30398	0.487260490193248	CD16 Mono	11	11	18577	8983	50.94
ACATGGTGTATCCTTT-1_MM1graft	10332	7894	29083	8195	0	123	2063	4352	14344	8141	8141	11042	21494	0.579210284244964	NK	4	4	13140	7350	22.26
ACATGGTGTATGGGTG-1_MM1graft	12663	9881	33094	10801	2	178	1980	3879	16241	7825	7825	13486	26435	0.5	CD16 Mono	7	7	14029	7228	2025-04-17
ACATGGTGTATGTTCG-1_MM1graft	11889	9229	33336	8436	5	146	2070	5907	16758	8873	8873	12933	25181	0.764609490303189	NK	2	2	14857	7814	29.98
ACATGGTGTCAGACGA-1_MM1graft	9083	7409	30950	7808	7	144	1516	6847	14618	6999	6999	10045	19440	0.573072644439354	NK	5	5	12485	7099	33.85
ACATGGTGTCGTCGCA-1_MM1graft	10666	8167	36042	8767	7	147	2200	7924	16981	8614	8614	11636	22532	0.707898764261516	NK	2	2	14642	7675	41.85
ACATGGTGTCTGGTCG-1_MM1graft	15344	12152	45718	12609	15	214	1834	9422	21622	8307	8307	16736	32715	0.341930275488155	CD4 T	1	1	16665	8021	48.5
ACATGGTGTGATAGAT-1_MM1graft	10540	8813	33233	8463	4	150	1420	7022	16156	6406	6406	11530	22523	0.495739118671073	CD16 Mono	1	1	12564	7289	35.8
ACATGGTGTGCAAGAC-1_MM1graft	11668	8685	31753	8480	1	155	1658	5883	15560	9240	9240	12525	24490	0.664711233731067	NK	5	5	14706	7524	30.13
ACATGGTGTTCACGTA-1_MM1graft	11529	8337	39566	10633	16	188	2251	10756	15703	8946	8946	12022	23518	0.577522741701566	CD8 T	3	3	14024	7498	46.78
ACATGGTTCAAAGTAG-1_MM1graft	13790	11073	43906	7586	11	211	2262	14466	19354	8513	8513	14815	29060	0.457784725542126	Other	3	3	15420	8152	75.16
ACATGGTTCACACGTA-1_MM1graft	15164	12020	45505	13192	12	209	2241	7713	22123	8210	8210	16614	32614	0.288265199869532	Other	0	0	16472	8176	37.25
ACATGGTTCCAGAATC-1_MM1graft	12474	10116	36905	9619	6	167	1481	7496	18132	7452	7452	13530	26492	0.43183925615691	CD16 Mono	1	1	14555	7724	36.17
ACATGGTTCCCTAAAG-1_MM1graft	10296	8186	34581	7516	15	166	2302	9113	15452	7959	7959	11231	21850	0.389527378809377	NK	2	2	13438	7744	48.27
ACATGGTTCCGCGATG-1_MM1graft	13819	11069	39297	10135	10	168	1807	8616	18556	8416	8416	14849	29163	0.5	DC	6	6	15095	8032	42.56
ACATGGTTCCTTGACC-1_MM1graft	9886	7732	37250	8546	8	170	1726	12333	14456	7219	7219	10356	20212	0.85855512617952	CD4 T	9	9	12118	6913	56.72
ACATGGTTCGCTGATA-1_MM1graft	15512	10828	45364	10847	13	238	2832	9804	21609	12143	12143	16571	32291	0.295605542210962	CD8 T	2	2	19864	9103	50.12
ACATGGTTCGGGAAAC-1_MM1graft	8813	7147	29754	7509	14	125	1122	7819	13159	5487	5487	9439	18569	0.444129544452741	Other	0	0	10158	6138	41.35
ACATGGTTCGGTTGTA-1_MM1graft	9622	7400	25811	7582	4	95	1440	3591	13086	7607	7607	10281	20061	0.568722790792419	NK	5	5	12168	6905	19.75
ACATGGTTCTCCACTG-1_MM1graft	13668	11078	44216	11244	10	227	2286	7707	22727	7584	7584	15290	29835	0.498911837991901	CD14 Mono	0	0	16694	8376	39.54
ACATGGTTCTCGTAGA-1_MM1graft	11750	9603	38352	9134	15	177	2826	5923	20254	7937	7937	12985	25238	0.5	DC	15	15	15614	8453	32.98
ACATGGTTCTCTGCAC-1_MM1graft	9731	7430	32285	9054	4	153	2440	7054	13552	7413	7413	10209	19985	0.910634854747298	CD4 T	3	3	12033	6990	31.04
ACATGGTTCTGTGTGA-1_MM1graft	16206	12559	50344	10303	16	200	2996	10867	25934	10820	10820	17569	34278	0.41034442632326	Other	8	8	20585	9644	60.76
ACCAAACAGAGTGGTC-1_MM1graft	7764	7036	20822	3111	8	82	922	4679	12019	3787	3787	8686	16944	0.5	CD14 Mono	0	0	8535	5526	2025-08-28
ACCAAACAGCTAACAA-1_MM1graft	14179	10981	42471	13651	10	195	1822	5931	20857	8915	8915	15278	29937	0.488069830122345	CD16 Mono	1	1	16825	8349	26.25
ACCAAACAGCTATCCA-1_MM1graft	13663	11159	44883	11700	9	187	2323	10806	19846	7149	7149	15009	29504	0.411168590608899	CD14 Mono	0	0	14831	7853	54.52
ACCAAACAGTCGTGAG-1_MM1graft	11797	9849	45987	10251	18	227	1716	16836	16931	5612	5612	13126	25889	0.5	CD14 Mono	0	0	12205	6847	79.19
ACCAAACAGTTTGGAA-1_MM1graft	9714	8121	34007	7838	7	108	1774	10192	14084	5218	5218	10567	20758	0.5	CD14 Mono	0	0	10321	6218	53.49
ACCAAACCACGCTGTG-1_MM1graft	9178	7556	23955	6895	6	98	1151	3258	12540	5886	5886	9828	19315	0.5	CD16 Mono	7	7	10306	6301	14.96
ACCAAACCACTGGGCT-1_MM1graft	8306	6734	29858	6747	14	149	1136	10048	11755	6145	6145	8678	16909	0.862746100163045	CD4 T	9	9	10157	6237	46.51
ACCAAACGTAACCATC-1_MM1graft	8653	6650	24846	5092	5	99	1686	6391	11561	7155	7155	9016	17651	0.486236787392754	CD8 T	3	3	10771	6455	34.41
ACCAAACGTACAAGCG-1_MM1graft	9990	7344	27339	9387	0	102	1245	3021	13566	7880	7880	10613	20889	0.558592251547515	NK	4	4	12570	6854	15.31
ACCAAACGTAGTCTGT-1_MM1graft	9905	7752	31241	8001	10	125	2231	6020	14833	7623	7623	10710	20890	0.576023147006247	NK	4	4	12766	7346	32.4
ACCAAACGTCAACTGT-1_MM1graft	13182	10740	43281	11590	8	153	2153	9103	20250	7332	7332	14518	28487	0.458889790404863	Other	0	0	14945	8063	44.51
ACCAAACGTCACAGGA-1_MM1graft	7638	5995	27746	7453	3	100	1673	4487	14016	6394	6394	9058	17614	0.771733057327218	CD4 T	11	11	11881	6774	25.76
ACCAAACGTCATTGCA-1_MM1graft	11310	9347	35225	7873	14	126	2084	7785	17327	7432	7432	12353	24107	0.5	DC	6	6	13838	7808	40.13
ACCAAACGTGACAAGC-1_MM1graft	12147	9807	33868	8664	5	125	1764	5701	17601	7236	7236	13129	25703	0.421457783737486	Other	0	0	13785	7494	31.54
ACCAAACGTGAGGGTT-1_MM1graft	15404	10981	38186	9678	8	173	1991	5869	20454	11476	11476	16482	32207	0.392875929939892	NK	2	2	18725	8762	29.57
ACCAAACGTGCACATT-1_MM1graft	11487	9577	37143	9395	7	129	1875	9207	16515	6422	6422	12523	24591	0.447881013794343	Other	0	0	12571	7260	47.8
ACCAAACGTGCGTCCA-1_MM1graft	9103	7686	27410	6407	2	105	1287	5306	14292	5608	5608	9808	19212	0.424993126177252	Other	0	0	10825	6707	29.73
ACCAAACGTTGCCTGG-1_MM1graft	12210	9037	34276	9164	5	176	1913	5806	17206	9302	9302	13208	25730	0.676481089611552	NK	2	2	15405	7928	27.52
ACCAAACGTTGCTTGA-1_MM1graft	12052	9700	37172	9350	14	142	1710	7627	18322	7509	7509	13109	25663	0.471828724036982	Other	0	0	14146	7889	39.94
ACCAAACTCATCGCCT-1_MM1graft	8500	6309	26770	6960	4	125	1629	7652	10386	6831	6831	8772	17245	0.725565532071331	CD4 T	3	3	10083	5948	33.32
ACCAAACTCCATATCT-1_MM1graft	10411	8463	37103	9696	11	177	1833	12069	13309	6202	6202	11113	21993	0.494567307782391	Other	1	1	10965	6601	54.69
ACCAAACTCCATGTTT-1_MM1graft	13503	9883	44221	9090	14	192	2901	12387	19620	10146	10146	14251	27830	0.682862069261649	CD4 T	14	14	17267	8621	65.33
ACCAAACTCCTTCGAC-1_MM1graft	14452	11460	44872	12158	12	198	1880	10749	19873	7514	7514	15782	31130	0.420491773893358	CD14 Mono	0	0	15044	7701	53.62
ACCAAACTCGAGTTAC-1_MM1graft	13684	11511	44642	10742	6	191	1550	12234	19913	7508	7508	15181	29792	0.45581305906906	CD14 Mono	0	0	15149	8049	56.6
ACCAAACTCGTGTGCG-1_MM1graft	9170	6802	29208	7106	7	150	1865	7633	12435	7335	7335	9531	18637	0.798047017769625	CD8 T	9	9	11442	6546	35.4
ACCAAACTCGTTCTAT-1_MM1graft	13550	10207	42523	9329	4	185	2320	9624	21034	10423	10423	14671	28527	0.291712075616359	CD8 T	2	2	18174	8929	48.98
ACCAAACTCTCATATC-1_MM1graft	13089	10857	40448	9075	12	150	1637	8925	20641	7345	7345	14459	28317	0.493310009941222	Other	0	0	15077	8178	52.02
ACCAAACTCTTACTCA-1_MM1graft	11841	9717	38235	9931	7	165	1504	9646	16973	6719	6719	12840	25213	0.451444323172794	Other	0	0	13192	7374	49.28
ACCAAACTCTTCATAC-1_MM1graft	13654	11062	39429	9763	9	168	1893	6945	20636	8241	8241	14814	28869	0.354584642202779	Other	0	0	15982	8267	37.87
ACCAAACTCTTGGCCT-1_MM1graft	18627	13351	65023	21959	21	312	2908	12037	27777	12173	12173	20104	39304	0.494061764273594	Other	0	0	22458	9728	49.29
ACCATCCAGAGTGGAA-1_MM1graft	10356	8470	40010	9681	4	159	3549	4822	21658	6441	6441	11385	22250	0.39497242161278	Other	1	1	13870	6866	24.66
ACCATCCAGAGTTTGA-1_MM1graft	12708	8857	35383	7607	10	154	1931	9194	16480	9823	9823	13231	26034	0.73412317445627	CD4 T	3	3	15437	7768	46.9
ACCATCCAGATATGTG-1_MM1graft	11610	8926	37737	10351	4	172	2620	5135	19440	9009	9009	12676	24501	0.593588448398443	NK	4	4	16297	8459	24.97
ACCATCCAGCCCATGC-1_MM1graft	11498	9559	38167	8362	5	140	1867	8461	19323	7400	7400	12567	24392	0.468460877903567	CD14 Mono	0	0	14517	8103	45.31
ACCATCCAGGCTTTAC-1_MM1graft	11153	8655	33082	8211	5	121	1859	5417	17458	8392	8392	12121	23607	0.605376965757952	NK	5	5	15151	8023	2025-06-27
ACCATCCAGTACGCGA-1_MM1graft	10783	8406	31164	8368	4	133	1869	5008	15758	8143	8143	11663	22695	0.648158807021294	NK	5	5	13970	7526	24.79
ACCATCCAGTCATCTG-1_MM1graft	11403	9335	31336	8601	6	113	1477	4659	16464	6385	6385	12379	24294	0.5	CD14 Mono	0	0	12676	7010	23.25
ACCATCCAGTCTGTGT-1_MM1graft	15072	12336	47699	10832	9	193	2205	8926	25527	9379	9379	16852	32672	0.5	DC	6	6	19197	9440	44.59
ACCATCCCAAATGCTC-1_MM1graft	13237	10864	37660	8818	10	139	1988	7469	19221	7332	7332	14381	28106	0.49234009972579	CD14 Mono	0	0	14658	7863	40.36
ACCATCCCAAATGTCC-1_MM1graft	9381	7420	34040	8560	9	147	1800	8354	15159	7248	7248	10340	20010	0.421141360800518	NK	2	2	12759	7436	41.28
ACCATCCCAACGCACC-1_MM1graft	9949	7435	30786	9019	9	127	2165	6854	12600	7379	7379	10351	20304	0.964846878369629	CD4 T	3	3	11854	6515	31.79
ACCATCCCAAGGACCA-1_MM1graft	18142	13461	63363	12370	26	237	4931	11102	34643	14041	14041	20126	38608	0.513561693172929	B	13	13	27264	11287	70.38
ACCATCCCAAGGTTCT-1_MM1graft	11195	8585	36087	10196	7	143	2046	6974	16710	8379	8379	12198	23719	0.753599541839289	NK	2	2	14717	7890	32.53
ACCATCCCACATTGCA-1_MM1graft	10645	9033	34240	8946	7	120	1851	6676	16625	6197	6197	11822	22972	0.377666391737938	DC	0	0	12410	7059	37.23
ACCATCCCAGCAGGTA-1_MM1graft	11051	9108	30226	8419	7	118	1525	4609	15536	6874	6874	12001	23536	0.491229307109306	CD16 Mono	1	1	12763	7231	22.67
ACCATCCCAGGGTAAC-1_MM1graft	9226	7400	32403	7900	6	114	2124	5809	16425	7092	7092	10155	19651	0.538663315790127	NK	4	4	13458	7709	31.94
ACCATCCCAGGTGTCC-1_MM1graft	14456	11828	48011	9934	11	210	2281	9323	26230	8237	8237	15950	30980	0.491110012511015	CD16 Mono	1	1	18828	9054	51.31
ACCATCCCATTATGGC-1_MM1graft	10844	8933	39380	8463	21	144	2142	10201	18388	6810	6810	11851	23074	0.499134446845911	CD14 Mono	0	0	13523	7831	56.71
ACCATCCGTAAGTCTC-1_MM1graft	9756	8021	31613	7572	8	123	1680	7106	15111	6122	6122	10426	20424	0.497434647384353	Other	1	1	11362	6820	36.78
ACCATCCGTAATGTGA-1_MM1graft	10553	8642	32074	8081	1	144	1299	7069	15477	6607	6607	11379	22260	0.366248093778637	Other	1	1	12442	7073	37.05
ACCATCCGTAGGGTTG-1_MM1graft	9300	7173	29484	7124	12	143	1960	7592	12636	7105	7105	9726	19004	0.851723907364176	CD4 T	3	3	11573	6665	33.93
ACCATCCGTAGTATCC-1_MM1graft	16758	12547	50269	17284	6	227	2025	7615	23099	10485	10485	18017	35194	0.490390085621081	CD16 Mono	1	1	19258	8760	34.22
ACCATCCGTATGGGTG-1_MM1graft	15270	11392	47846	9004	11	205	2762	9288	26556	11792	11792	16693	32318	0.511194338588987	B	13	13	21700	9877	61.81
ACCATCCGTCGAGAAC-1_MM1graft	9474	7997	25087	5848	0	132	991	5287	12827	4990	4990	10171	20013	0.5	CD14 Mono	0	0	9804	5885	26.77
ACCATCCGTCGATAGG-1_MM1graft	9021	7332	25638	6963	5	116	1422	2926	14200	6696	6696	9826	19192	0.575793264019395	NK	4	4	12086	7100	15.51
ACCATCCGTGAATACA-1_MM1graft	9311	7349	26098	6802	16	107	1753	4809	12601	6966	6966	10015	19579	0.650699943134437	NK	5	5	11537	6502	26.36
ACCATCCGTGCTGAAG-1_MM1graft	10450	8598	29484	7190	8	131	1457	6528	14133	6272	6272	11110	21877	0.401772058441901	Other	0	0	11458	6771	33.24
ACCATCCGTGGACGAT-1_MM1graft	16552	12770	46519	13896	6	208	1997	8668	21734	9355	9355	17836	35088	0.498844541920166	CD14 Mono	0	0	17546	8356	38.7
ACCATCCGTGTGAGGT-1_MM1graft	10058	8374	29671	7958	1	138	1186	6730	13653	5800	5800	11021	21602	0.494152202357802	CD16 Mono	1	1	10980	6445	32.19
ACCATCCGTTATCGAC-1_MM1graft	11605	9151	32053	9434	7	125	1338	5620	15519	7386	7386	12300	24179	0.413060052477596	Other	1	1	13062	7169	28.58
ACCATCCGTTCTTATC-1_MM1graft	14249	11258	40287	9410	2	179	2034	7740	20908	8395	8395	15403	30131	0.471096161047136	Other	0	0	16607	8281	39.72
ACCATCCGTTTCCTAT-1_MM1graft	12287	9315	34539	9200	5	149	2416	5685	17062	9251	9251	13258	25933	0.638331639333461	NK	5	5	15592	7945	30.68
ACCATCCGTTTCTACT-1_MM1graft	14301	11685	43534	10375	4	179	2272	9814	20876	8378	8378	15760	30889	0.5	DC	6	6	16320	8478	47.37
ACCATCCTCAATCGTG-1_MM1graft	14042	11162	41497	11223	15	179	1687	9688	18702	7780	7780	15067	29538	0.5	CD16 Mono	1	1	14840	7521	47.45
ACCATCCTCCAACCTC-1_MM1graft	12751	10336	45505	8878	4	185	2002	11728	22693	7600	7600	14058	27415	0.470810110708373	Other	1	1	15108	7772	63.61
ACCATCCTCCGTGCAG-1_MM1graft	11531	8853	37809	10606	5	176	2529	6566	17894	8998	8998	12568	24400	0.537036291929304	NK	5	5	15551	8131	32.02
ACCATCCTCGATATGC-1_MM1graft	12375	9785	37534	9704	4	173	1860	7397	18382	7766	7766	13362	26167	0.463876979783228	Other	0	0	14502	7916	37.16
ACCATCCTCGGAAAGC-1_MM1graft	12565	9455	35144	10237	7	157	2053	4596	18077	9243	9243	13661	26651	0.636212172864658	NK	4	4	16237	8031	22.54
ACCATCCTCGGTTAGT-1_MM1graft	15086	11714	53664	15064	4	259	2797	12756	22768	9978	9978	16483	32242	0.5	DC	6	6	18490	9033	54.02
ACCATCCTCTAGCAAC-1_MM1graft	14665	11456	47550	13424	20	218	1958	9737	22179	9000	9000	16011	31330	0.5	Other	1	1	17116	8705	47.4
ACCATCCTCTAGTCGA-1_MM1graft	12722	10445	42688	11003	13	167	1607	9550	20343	7495	7495	14027	27352	0.482109416152991	Other	0	0	15075	8180	53.8
ACCATCCTCTCTGTTA-1_MM1graft	9501	7856	34195	8871	11	145	1946	7751	15453	6907	6907	10409	20303	0.595577607508138	B	13	13	12181	7292	43.91
ACCATCCTCTGGGCGT-1_MM1graft	8682	6549	27902	6669	5	111	2103	7030	11968	6575	6575	9030	17694	0.804701681227082	CD4 T	3	3	10694	6269	33.22
ACCATCCTCTTCTCTC-1_MM1graft	12466	9358	37392	9600	8	166	1897	7105	18601	9424	9424	13641	26564	0.725899181336128	NK	2	2	16598	8222	34.57
ACCCAAAAGAACGTTA-1_MM1graft	11160	8988	43147	8707	22	209	2961	13888	17338	7707	7707	12287	23993	0.502187122462812	HSPC	10	10	13913	7869	71.49
ACCCAAAAGAGAGTAG-1_MM1graft	8894	7487	24840	6134	9	82	1075	6078	11458	5382	5382	9448	18647	0.351448055004977	Other	0	0	9506	6014	31.83
ACCCAAAAGCAGTAGC-1_MM1graft	11379	9157	27951	9096	1	99	1345	2610	14786	6857	6857	12116	23806	0.5	CD16 Mono	7	7	12414	6860	1966-11-01
ACCCAAAAGCATGATA-1_MM1graft	11566	9434	33381	10167	7	131	1220	6107	15745	6878	6878	12430	24396	0.5	CD16 Mono	1	1	12787	7083	26.92
ACCCAAAAGTACAACA-1_MM1graft	9826	7774	33911	9191	12	142	2356	4811	17384	7731	7731	10781	20818	0.583374571318108	NK	4	4	13995	7812	26.84
ACCCAAAAGTTCCCGG-1_MM1graft	11445	9378	29874	7888	4	122	1331	5663	14855	6917	6917	12127	23840	0.276845691519782	CD4 T	1	1	12347	6910	26.52
ACCCAAACAATGGCTT-1_MM1graft	12739	10161	43891	11647	5	174	2670	7056	22321	8780	8780	14036	27190	0.5	DC	15	15	17268	8825	34.29
ACCCAAACACAAGTGG-1_MM1graft	8184	6788	25106	5034	3	93	1474	3719	14776	6323	6323	9169	17718	0.550920682040366	NK	4	4	11851	7070	23.55
ACCCAAACACGTGAAG-1_MM1graft	11273	8579	37405	9076	11	151	2231	8343	17581	9133	9133	12272	23800	0.390434934610594	NK	2	2	15563	8254	40.38
ACCCAAACAGGCTACC-1_MM1graft	14274	10996	41938	10572	5	162	1858	8321	21010	8854	8854	15342	30000	0.489762317982348	Other	0	0	16630	8480	42.05
ACCCAAACAGGTCTGC-1_MM1graft	10909	8136	28443	8030	2	107	1838	4021	14428	8800	8800	11635	22803	0.8930503522284	Other T	8	8	13755	7243	20.32
ACCCAAACAGGTTATC-1_MM1graft	11052	9143	28107	7237	5	112	1065	4471	15216	6544	6544	11884	23293	0.5	CD14 Mono	1	1	12431	6993	2025-07-23
ACCCAAACAGTGCTCG-1_MM1graft	17895	13369	50595	9578	21	207	2999	11376	26388	11518	11518	19211	37546	0.485314549416452	Other	3	3	21108	9679	65.51
ACCCAAACATATACGC-1_MM1graft	13424	10682	38762	10574	10	148	1702	6233	20088	7819	7819	14373	28088	0.5	CD16 Mono	1	1	15470	7500	30.02
ACCCAAAGTAACTGAA-1_MM1graft	12054	8175	36186	8613	8	177	1487	11795	14102	9685	9685	12426	24536	0.668845756030054	CD8 T	3	3	14126	7070	55.53
ACCCAAAGTAATGCCT-1_MM1graft	8470	6346	29068	6668	6	156	1054	10966	10210	6935	6935	8798	17272	0.602269045556344	CD8 T	3	3	10029	6013	46.69
ACCCAAAGTACGACCC-1_MM1graft	13791	10717	41888	10977	4	196	1766	6111	22828	8724	8724	15042	29283	0.480756291777137	Other	1	1	17617	8581	30.34
ACCCAAAGTAGACACG-1_MM1graft	17709	12937	53188	12174	9	197	2806	10598	27392	12018	12018	18974	37014	0.456914407899207	Other	3	3	21840	9492	55.95
ACCCAAAGTAGTGATA-1_MM1graft	8755	6962	24273	6711	4	119	1306	3203	12928	6689	6689	9473	18447	0.592238581717976	NK	4	4	11620	6838	15.62
ACCCAAAGTATACGCT-1_MM1graft	11244	9168	39827	10568	2	180	1688	10772	16616	6800	6800	12259	23999	0.465896109982375	Other	1	1	13172	7239	51.13
ACCCAAAGTATCCTTT-1_MM1graft	14669	10200	40598	10609	3	198	2317	8175	19276	11730	11730	15495	30382	0.736648342187995	CD4 T	3	3	18208	8509	39.86
ACCCAAAGTGAGGTCA-1_MM1graft	11587	8797	35131	9401	5	144	1859	4507	19202	8521	8521	12794	24827	0.666747616794212	NK	4	4	16165	7904	23.43
ACCCAAAGTGTAGGAC-1_MM1graft	12516	9846	34010	11233	0	137	1754	4226	16648	7772	7772	13381	26269	0.5	CD16 Mono	7	7	13999	7457	2025-02-18
ACCCAAAGTTCAGAAA-1_MM1graft	13754	10935	40357	11248	4	172	2429	6743	19749	7603	7603	14884	29258	0.406960317844878	Other	0	0	14854	7812	31.66
ACCCAAAGTTTAAGCC-1_MM1graft	13197	10033	41053	8725	9	175	1815	10782	19541	9239	9239	13941	27285	0.486849583886699	Other	9	9	16047	8348	63.16
ACCCAAATCAAACCCA-1_MM1graft	11032	8090	33119	9156	1	141	2473	5989	15335	8814	8814	11662	22703	0.676602771150185	CD8 T	8	8	14288	7462	27.38
ACCCAAATCACGATTG-1_MM1graft	10902	8479	36843	9425	17	166	2225	7181	17812	8524	8524	11972	23164	0.510515753945552	NK	2	2	15336	8306	36.01
ACCCAAATCAGATACC-1_MM1graft	11277	9020	36612	10296	3	157	1584	7551	16961	7002	7002	12155	23790	0.386631478799265	Other	1	1	13263	7339	38.3
ACCCAAATCCAACAAC-1_MM1graft	12376	9549	42981	9854	11	186	3077	10458	19364	9392	9392	13581	26313	0.733071428904356	NK	2	2	16421	8443	55.13
ACCCAAATCCCACTTG-1_MM1graft	15624	12636	47049	12237	3	199	2735	7252	24598	8874	8874	17205	33556	0.479313313013251	CD14 Mono	0	0	18189	8991	37.58
ACCCAAATCCCGAAGC-1_MM1graft	11137	8404	45014	10413	8	190	1613	15798	16980	8637	8637	11661	22702	0.693749053219068	CD8 T	9	9	14242	7622	72.93
ACCCAAATCCCTACGT-1_MM1graft	13378	11003	44672	11922	5	203	2588	7588	22334	8134	8134	14698	28698	0.300942353182117	CD4 T	0	0	16460	8758	40.79
ACCCAAATCCGGCGAT-1_MM1graft	10411	8752	31514	7783	2	125	1195	6682	15722	5796	5796	11445	22383	0.482323554565797	CD16 Mono	1	1	11780	6809	32.46
ACCCAAATCCTCAAGA-1_MM1graft	14903	11611	36337	6306	10	126	2290	6918	20673	9953	9953	16062	31415	0.489808499996059	Other	5	5	17410	8754	42.92
ACCCAAATCGGTAGGA-1_MM1graft	17175	13258	49879	15065	7	214	1995	9105	23463	9664	9664	18430	36113	0.485756714388405	CD16 Mono	1	1	18426	8521	40.37
ACCCAAATCGTGAGTT-1_MM1graft	15375	12034	48038	10185	15	207	3110	9608	24889	9779	9779	16633	32467	0.480130520270609	Other	9	9	18591	9177	54.21
ACCCAAATCTATCTCA-1_MM1graft	12346	10115	37987	10019	6	138	1812	7151	18841	7232	7232	13426	26309	0.316509546876308	Other	0	0	14150	7747	36.9
ACCCAAATCTTTCGAT-1_MM1graft	12732	10118	39853	9718	9	157	2317	7509	20118	7719	7719	13822	27006	0.472164075054909	Other	0	0	15460	8096	38.33
ACCGAATAGAATACTG-1_MM1graft	14391	11175	45385	9914	18	180	1775	12698	20783	9568	9568	15411	30149	0.318004617234597	Other	9	9	16936	8574	71.32
ACCGAATAGACCGCAA-1_MM1graft	10551	7840	37809	7956	14	187	2760	11809	15071	8129	8129	11124	21782	0.664070742327477	CD8 T	3	3	13369	7192	64.91
ACCGAATAGACTTGAA-1_MM1graft	10478	8049	38750	10097	1	170	2274	10628	15569	8155	8155	11460	22396	0.709725475023472	NK	2	2	13841	7558	46.59
ACCGAATAGAGGCAGG-1_MM1graft	14770	10289	49551	18377	3	216	2573	6705	21663	11547	11547	15950	30943	0.530442768466742	NK	4	4	19626	8803	26.86
ACCGAATAGCAGAAAG-1_MM1graft	16636	13183	60634	10813	23	295	2740	19250	27498	10770	10770	18677	36453	0.5	HSPC	10	10	20751	9841	103.48
ACCGAATAGCCTTTGA-1_MM1graft	8602	6398	22324	6344	1	88	1299	3495	11088	7429	7429	8987	17554	0.695805795868078	CD4 T	8	8	11060	6264	18.31
ACCGAATAGCGAGCTA-1_MM1graft	11937	9646	36462	9004	8	177	1753	7669	17839	7198	7198	12858	25179	0.39833225226338	Other	0	0	13637	7520	39.64
ACCGAATAGCGCACAA-1_MM1graft	9446	7347	36923	8777	12	184	1261	13505	13175	7433	7433	9866	19229	0.841675669571893	CD4 T	9	9	11990	6906	57.92
ACCGAATAGCTATCCA-1_MM1graft	14270	10792	42865	9356	11	176	2282	10711	20310	9682	9682	15255	29961	0.435340872910433	Other	0	0	16779	8650	58.27
ACCGAATAGGAAACTT-1_MM1graft	8480	6702	29997	7378	11	136	2015	7781	12656	6517	6517	9053	17651	0.453734331098971	CD4 T	9	9	11001	6625	38.19
ACCGAATAGGATTGCG-1_MM1graft	15287	11833	44777	13018	7	193	2036	7420	22067	9224	9224	16326	31912	0.368384054245828	Other	1	1	17084	8145	32.39
ACCGAATAGGCGTCCT-1_MM1graft	10181	8158	33626	6859	10	123	1570	7701	17350	7679	7679	11142	21565	0.59601024700171	NK	2	2	14160	7907	41.54
ACCGAATAGGCTTCGC-1_MM1graft	15529	12075	40170	8029	3	168	2076	6327	23550	10433	10433	16860	32820	0.488689201268295	Other	5	5	19361	9292	36.94
ACCGAATAGGTCTTTG-1_MM1graft	15505	11660	45690	9094	13	161	2402	12170	21834	10580	10580	16462	32281	0.456033617857902	Other	0	0	18378	9027	65.99
ACCGAATAGTAATGTG-1_MM1graft	13105	10500	38158	9901	7	152	1695	7129	19262	8398	8398	14071	27443	0.294822904699189	CD4 T	1	1	15436	8106	37.28
ACCGAATAGTAGTTCC-1_MM1graft	11053	8887	35386	9084	13	136	1694	8669	15779	6719	6719	11848	23265	0.332784521007562	CD14 Mono	0	0	12616	7099	40.24
ACCGAATAGTCCAGAG-1_MM1graft	16317	12629	48830	10793	11	216	2367	11051	24376	9740	9740	17793	34907	0.443730819758441	Other	1	1	18996	8971	60.27
ACCGAATCAACGTAGG-1_MM1graft	11465	8964	35165	8541	10	137	2240	6522	17696	8661	8661	12641	24647	0.742951516579173	NK	2	2	15090	8134	35.51
ACCGAATCAATCACTG-1_MM1graft	12089	9841	34405	8527	6	138	1864	7111	16742	6943	6943	13017	25521	0.326946976207382	CD14 Mono	0	0	13230	7346	36.96
ACCGAATCACATATCG-1_MM1graft	8758	7516	24353	5948	6	106	985	5675	11621	4961	4961	9462	18670	0.5	CD16 Mono	1	1	9268	5911	29.19
ACCGAATCACATTCTT-1_MM1graft	12937	10536	47001	12661	16	211	2513	10102	21476	7084	7084	14404	28275	0.471284335682889	Other	0	0	14925	8143	53.73
ACCGAATCAGATGGCA-1_MM1graft	11213	8734	35483	9279	6	157	2176	6338	17500	8405	8405	12225	23726	0.597374170766869	NK	4	4	14949	8006	33.78
ACCGAATCAGGGTAAC-1_MM1graft	15090	10965	43319	9541	17	219	2283	10473	20772	10747	10747	15833	31043	0.494727245314285	Other	9	9	17948	8782	54.61
ACCGAATCAGTAGGCA-1_MM1graft	9427	7719	32334	7782	13	146	1464	8331	14582	6148	6148	10251	20121	0.42589787715491	Other	1	1	11443	6944	39.9
ACCGAATCAGTTACAC-1_MM1graft	12686	9961	41521	11609	4	152	2325	8778	18620	8141	8141	13670	26864	0.493826568636929	Other	0	0	14797	7953	42.32
ACCGAATCATCCCTCA-1_MM1graft	12767	9582	41346	12686	17	192	2473	7089	18865	9229	9229	14081	27531	0.730923516012909	NK	4	4	16296	8056	31.27
ACCGAATGTACAACGG-1_MM1graft	11454	9410	32490	8054	5	165	1376	6723	16160	7002	7002	12322	24193	0.490549885467246	Other	1	1	12910	7316	33.66
ACCGAATGTAGACACG-1_MM1graft	12302	9297	45167	9075	24	224	2296	13405	20109	9107	9107	13391	26071	0.38100314128389	NK	4	4	16414	8515	71.68
ACCGAATGTATTCTGG-1_MM1graft	11667	9453	46046	9146	14	196	2708	12303	21657	8347	8347	12916	24977	0.665760909983094	B	13	13	16691	8544	71.16
ACCGAATGTGCCCTAG-1_MM1graft	13102	9784	44941	9622	7	195	3281	8598	23209	10177	10177	14264	27665	0.932638687303757	CD4 T	8	8	19037	8880	49.04
ACCGAATGTGCGTAGA-1_MM1graft	10357	7964	26666	4843	2	137	1627	6364	13685	8003	8003	10952	21449	0.317944153889215	Other	5	5	12739	7019	37.18
ACCGAATGTTACCCAA-1_MM1graft	11695	8989	33454	9004	3	146	1589	7544	15164	7154	7154	12301	24162	0.287276408054316	Other	0	0	12682	6787	34.56
ACCGAATGTTAGAGAT-1_MM1graft	12590	10386	35400	8311	8	177	1662	8005	17229	6951	6951	13627	26734	0.337659382112207	Other	0	0	13470	7353	43.15
ACCGAATGTTCCAGTA-1_MM1graft	13430	10379	36584	9000	7	162	2039	7402	17958	8972	8972	14219	27803	0.5	CD16 Mono	7	7	15247	8010	37.2
ACCGAATGTTCCTATT-1_MM1graft	10021	8128	34477	8478	8	171	1283	9264	15267	6328	6328	10946	21490	0.5	Other	1	1	11950	6991	45.91
ACCGAATGTTCTGAAC-1_MM1graft	10218	8012	33927	9144	6	161	1868	7470	15250	6696	6696	11009	21598	0.372659968857194	Other	1	1	12007	6966	37.67
ACCGAATGTTGGGAAC-1_MM1graft	9075	7233	35097	7950	10	159	1174	13236	12565	6655	6655	9552	18642	0.877922664775762	CD4 T	9	9	10954	6477	62.57
ACCGAATTCAGTCACA-1_MM1graft	11178	8404	36383	9129	12	191	2357	9232	15447	8503	8503	11738	22950	0.631392836775037	CD8 T	3	3	13717	7508	40.26
ACCGAATTCCCAGTAA-1_MM1graft	9987	7902	29767	7377	4	117	2023	5006	15221	7695	7695	10960	21265	0.706869283728929	NK	2	2	13284	7447	26.92
ACCGAATTCCTGGAAT-1_MM1graft	13513	9716	42661	12821	3	204	3132	7075	19408	10898	10898	14528	28339	0.532535675324074	NK	4	4	17745	8500	32.33
ACCGAATTCGGATCGC-1_MM1graft	15261	11884	37730	7838	7	135	1970	7109	20661	9193	9193	16505	32329	0.391858293292888	Other	0	0	17078	8463	41.69
ACCGAATTCGTGAACT-1_MM1graft	16792	12938	48000	10985	10	199	2041	10269	24484	10214	10214	18118	35580	0.5	Other	1	1	19186	9157	54.82
ACCGAATTCGTGCTTC-1_MM1graft	11145	9664	30217	6211	4	115	1352	6329	16196	5846	5846	12314	24116	0.5	CD14 Mono	0	0	12184	6983	34.65
ACCGAATTCGTGTGCG-1_MM1graft	16626	11569	54923	11962	18	258	3721	13042	25886	12814	12814	17917	34925	0.442753739348861	Other	3	3	21980	9770	69.98
ACCGCAGAGAAATCTG-1_MM1graft	9612	7795	26647	6818	4	115	1407	5939	12356	5925	5925	10143	19961	0.496312406702516	Other	0	0	10393	6169	29.98
ACCGCAGAGAGGCAGG-1_MM1graft	13315	10213	37511	8909	6	165	1999	7499	18913	9161	9161	14309	27933	0.545579262467559	NK	4	4	16104	8224	42.4
ACCGCAGAGATATGTG-1_MM1graft	14894	11080	41343	10792	7	181	2325	5815	22207	10606	10606	16073	31426	0.530175383633079	NK	4	4	18933	9077	30.49
ACCGCAGAGATCGATA-1_MM1graft	7750	5766	24440	6432	9	114	1129	4759	11990	6859	6859	9007	17723	0.614009168357549	CD4 T	11	11	11132	6513	29.31
ACCGCAGAGCAACTGG-1_MM1graft	10795	8272	30866	8318	3	126	1584	4497	16335	8449	8449	11691	22759	0.646391179197536	NK	2	2	14423	7750	22.26
ACCGCAGAGCCGCTGT-1_MM1graft	9104	7547	29476	6661	5	127	1791	3279	17597	6932	6932	10137	19593	0.56903946197857	NK	4	4	13718	7882	19.76
ACCGCAGAGCGAGAAA-1_MM1graft	11798	9672	36244	8771	8	151	2057	7238	17926	6752	6752	12864	25154	0.43728653404303	Other	0	0	13306	7482	38.19
ACCGCAGAGGATTGCG-1_MM1graft	11599	9387	38094	9205	6	179	1982	8598	18095	7407	7407	12630	24744	0.459860412283367	Other	0	0	14055	7810	44.59
ACCGCAGAGGCCAGTA-1_MM1graft	12972	10298	38668	11589	5	157	1473	8009	17435	7416	7416	13929	27442	0.343482202019163	CD4 T	0	0	13824	7366	36.32
ACCGCAGAGGCTCAGA-1_MM1graft	13922	9913	44669	9575	10	210	2982	8388	23472	11151	11151	15176	29469	0.532302187883055	NK	4	4	19481	9228	47.28
ACCGCAGAGGTAGGAA-1_MM1graft	12082	10026	34957	9266	5	184	1900	6206	17393	6577	6577	13195	25890	0.368366393229432	Other	0	0	13203	7407	30.53
ACCGCAGAGTAATCAG-1_MM1graft	13083	9913	42699	10288	13	225	2952	9251	19940	10025	10025	14329	27753	0.773425598615693	NK	2	2	17319	8606	48.11
ACCGCAGAGTCCGGAA-1_MM1graft	9840	7609	23695	6744	1	99	1307	2934	12599	7666	7666	10345	20286	0.451762012560885	CD8 T	8	8	12105	6804	15.57
ACCGCAGAGTGTGTAA-1_MM1graft	15443	11739	43820	8663	9	217	2292	10349	22277	10559	10559	16641	32598	0.484538165796769	Other	0	0	18409	9068	59.71
ACCGCAGAGTTACACC-1_MM1graft	14333	10553	45060	10017	2	191	2507	9542	22785	10724	10724	15695	30495	0.681162713437644	NK	2	2	18932	9054	50.09
ACCGCAGAGTTAGAGT-1_MM1graft	12804	10596	52761	9901	20	256	2379	17791	22404	9078	9078	14797	28623	0.643484068759892	HSPC	10	10	17071	9003	90.93
ACCGCAGCAACGGGTA-1_MM1graft	10534	8791	32493	7848	9	172	1565	9425	13459	6056	6056	11262	22256	0.320346254458124	Other	0	0	10993	6572	44.53
ACCGCAGCAAGGTCGA-1_MM1graft	14510	11470	41558	11520	4	172	2051	7724	20081	8780	8780	15735	30851	0.5	DC	6	6	16389	8214	37.46
ACCGCAGCACATGATC-1_MM1graft	10624	8785	33264	8278	2	123	2025	7130	15698	6127	6127	11462	22503	0.302522628701852	CD4 T	0	0	11998	6958	36.21
ACCGCAGCACCATTCC-1_MM1graft	16182	12435	45809	15128	19	194	1707	7485	21267	9273	9273	17300	34038	0.482103111617658	CD16 Mono	1	1	17550	8280	32.37
ACCGCAGCACCGAATT-1_MM1graft	11879	9951	34703	8700	8	146	1619	7639	16582	6260	6260	13093	25733	0.441574801870373	CD14 Mono	0	0	12479	7185	38.13
ACCGCAGCACCTATTT-1_MM1graft	14649	11416	38557	13113	4	157	2079	3694	19495	8868	8868	15723	30776	0.494535533709877	CD16 Mono	7	7	16268	7954	15.53
ACCGCAGCAGAATGCG-1_MM1graft	8659	6745	28678	8156	7	110	1737	3418	15245	7644	7644	10164	19828	0.385492412318542	HSPC	11	11	13422	7453	2025-07-21
ACCGCAGGTACGACCC-1_MM1graft	12168	8857	31575	8266	3	101	1537	5340	16319	9611	9611	12980	25387	0.559919742117556	NK	4	4	15078	7731	27.88
ACCGCAGGTAGACGCA-1_MM1graft	11790	9913	40263	7859	7	188	2426	9431	20330	7603	7603	13165	25574	0.5	DC	6	6	15071	8354	52.78
ACCGCAGGTAGCATGG-1_MM1graft	9510	7444	28764	6112	8	121	1934	6413	14162	7226	7226	9972	19518	0.902491409872426	CD4 T	3	3	11941	6970	33.72
ACCGCAGGTAGTAACA-1_MM1graft	9964	7808	29056	7187	6	127	1980	4490	15251	7872	7872	10764	20956	0.638179197385475	NK	5	5	13324	7468	2025-02-23
ACCGCAGGTCAGACGA-1_MM1graft	11977	8916	37014	6778	17	157	2018	9909	18118	9204	9204	13072	25577	0.680406624715602	NK	2	2	15480	8006	59.31
ACCGCAGGTCCACCAG-1_MM1graft	8951	7316	27049	6763	7	116	1845	6212	12093	6010	6010	9573	18873	0.499026715906267	Other	0	0	10282	6365	32.65
ACCGCAGGTGAGGTCA-1_MM1graft	8147	6392	23142	6417	6	89	1812	3496	11310	6415	6415	8737	17081	0.79119469508124	NK	2	2	10399	6151	16.98
ACCGCAGGTGATGCGA-1_MM1graft	13910	11093	36297	9757	5	183	1477	5663	19200	8391	8391	14971	29314	0.490887846719896	CD16 Mono	1	1	15805	8109	26.78
ACCGCAGGTGCCCGAT-1_MM1graft	9957	8109	26605	9092	1	94	1334	3547	12527	5399	5399	10621	20901	0.479056575992241	CD16 Mono	7	7	10142	5848	15.24
ACCGCAGGTTACGGAG-1_MM1graft	13719	10536	44413	11676	4	169	2859	6480	23215	10023	10023	15257	29678	0.810418773667743	NK	2	2	18685	9181	31.71
ACCGCAGGTTAGAGAT-1_MM1graft	11018	7958	32122	6950	9	176	1794	9460	13729	8680	8680	11434	22498	0.79043262277817	CD4 T	3	3	13112	7021	47.47
ACCGCAGTCACGATTG-1_MM1graft	9177	7014	26646	7990	11	118	1655	4968	11885	6816	6816	9580	18787	0.872465478827576	CD4 T	3	3	10997	6255	22.13
ACCGCAGTCACTAGGT-1_MM1graft	11497	8776	38331	9672	12	181	2509	9045	16895	8976	8976	12534	24369	0.667745436969086	NK	2	2	15028	7936	42.32
ACCGCAGTCAGGCGCT-1_MM1graft	12551	10102	45245	8893	8	206	1759	13211	21157	7550	7550	13727	26813	0.401675315288817	Other	0	0	15323	8112	70.32
ACCGCAGTCAGTACAC-1_MM1graft	15619	12035	48397	13971	18	221	2435	8449	23286	9047	9047	17189	33622	0.454506975226229	Other	1	1	18129	8344	38.87
ACCGCAGTCCCAGCGA-1_MM1graft	17125	12284	46039	11174	28	206	3008	8032	23565	12139	12139	18352	35904	0.466607421085278	Other	5	5	20728	9426	44.5
ACCGCAGTCCTAAAGC-1_MM1graft	13913	11339	50287	12219	7	198	2322	13495	22027	8225	8225	15284	29900	0.474992620535272	Other	0	0	16474	8586	66.01
ACCGCAGTCGCCCTTA-1_MM1graft	14238	11228	49379	13315	13	260	2662	11757	21355	8250	8250	15462	30298	0.450458608134875	Other	0	0	16121	8360	52.69
ACCGCAGTCGCGTTCT-1_MM1graft	9855	7528	25465	5691	9	125	1245	5581	12810	7728	7728	10257	20070	0.94497971467641	CD4 T	3	3	11932	6750	28.86
ACCGCAGTCGCTGATA-1_MM1graft	15714	11757	41046	7179	9	200	2195	9685	21764	10853	10853	16904	33013	0.436678839590468	Other	1	1	19033	8700	56.62
ACCGCAGTCTATAGGC-1_MM1graft	13571	11006	38933	10658	6	177	1922	6305	19857	8174	8174	14790	28862	0.478149229170273	CD16 Mono	1	1	15824	7985	29.45
ACCGCAGTCTTCATAC-1_MM1graft	15405	12225	55063	16447	22	227	2488	11606	24261	8294	8294	16928	33117	0.492254484832614	CD14 Mono	1	1	17446	7696	53.01
ACCGGGTAGAGAATTC-1_MM1graft	10533	8654	27206	5812	7	148	1182	5693	14362	6644	6644	11225	22073	0.484871084183524	Other	0	0	11838	6882	33.2
ACCGGGTAGCAATAAC-1_MM1graft	12441	9448	38240	9966	2	166	2569	6686	18833	9549	9549	13527	26348	0.707100456439263	NK	2	2	16574	8437	32.32
ACCGGGTAGCATGATA-1_MM1graft	8870	7487	26428	6730	13	113	970	6155	12441	5058	5058	9501	18612	0.48818156093649	CD16 Mono	1	1	9602	6069	32.54
ACCGGGTAGCGGACAT-1_MM1graft	11500	9640	34041	8169	7	139	1680	6106	17933	6346	6346	12651	24730	0.45872773574124	CD14 Mono	0	0	13306	7453	35.64
ACCGGGTAGTATACGA-1_MM1graft	15553	12104	42198	10139	8	182	1610	9820	20429	8581	8581	16703	32933	0.375111436907831	CD14 Mono	0	0	16251	8063	51.73
ACCGGGTAGTTAGAGT-1_MM1graft	14396	11296	40975	11392	1	180	1767	7516	20103	8680	8680	15561	30448	0.438251970830735	Other	1	1	16451	8121	35.86
ACCGGGTCAAAGCTTC-1_MM1graft	11197	8501	34211	7984	19	145	2232	7498	16311	8682	8682	12111	23548	0.545950464809299	NK	5	5	14397	7753	43.32
ACCGGGTCAAGCAGGT-1_MM1graft	12569	9042	48941	9925	21	216	2705	14929	21087	9920	9920	13679	26594	0.616414778227222	NK	2	2	17021	8303	77.28
ACCGGGTCAAGCGAAC-1_MM1graft	13699	11397	43223	9578	7	191	2236	8861	22330	8081	8081	15174	29556	0.315671071662848	CD14 Mono	0	0	16538	8768	46.53
ACCGGGTCAATTCTCT-1_MM1graft	16981	12385	51412	10874	9	182	3539	9702	27075	12643	12643	18583	36141	0.456364797630995	NK	8	8	22903	10161	58.06
ACCGGGTCACCATTCC-1_MM1graft	12132	9610	36085	11044	5	161	1555	6490	16828	7674	7674	12933	25417	0.472840470788732	Other	1	1	13709	7557	2025-06-30
ACCGGGTCACCCTTTG-1_MM1graft	12954	10685	37908	10418	3	153	1742	7531	18054	7293	7293	14113	27647	0.466320597720923	CD16 Mono	1	1	14143	7676	35.63
ACCGGGTCAGTGCGAA-1_MM1graft	14437	11245	48434	12293	7	205	2389	9919	23607	9091	9091	15784	30691	0.437774866747008	Other	0	0	17929	8871	48.65
ACCGGGTCATCTCTCG-1_MM1graft	13349	10716	50635	12463	2	208	3587	6272	28058	9994	9994	15208	29126	0.552076364915314	NK	5	5	20319	9900	36.42
ACCGGGTCATGCCTTC-1_MM1graft	10670	8390	33328	7579	9	144	2219	7898	15466	8045	8045	11650	22682	0.774472775732944	NK	2	2	13729	7637	41.8
ACCGGGTCATGTAGAA-1_MM1graft	16837	13381	53972	15983	9	211	2651	8537	26567	9312	9312	18505	36012	0.5	CD14 Mono	0	0	19412	9203	42.73
ACCGGGTCATTGAACC-1_MM1graft	15528	11961	50134	15650	13	216	1994	10345	21906	9359	9359	16932	33142	0.489697780187958	CD16 Mono	1	1	17543	8542	47.25
ACCGGGTGTAAACGTA-1_MM1graft	13603	10704	48967	12729	12	349	3571	7873	24330	8221	8221	14881	29086	0.37344602155462	Other	1	1	17139	8213	38.83
ACCGGGTGTCACATTG-1_MM1graft	10216	7758	28173	8439	9	124	1413	4133	14045	7926	7926	11058	21579	0.78034202806155	NK	2	2	12892	7086	2025-08-20
ACCGGGTGTCGAGGTA-1_MM1graft	9280	6999	27612	7208	8	179	1638	5877	12693	7611	7611	9768	19111	0.898279364159044	CD4 T	8	8	12118	6790	2025-01-29
ACCGGGTGTCTAACCA-1_MM1graft	10251	7970	32604	8644	7	166	2202	5356	16204	8151	8151	11081	21529	0.495026218676543	NK	5	5	14115	7803	28.44
ACCGGGTGTGAGAGTC-1_MM1graft	8461	7127	20347	2812	4	70	995	5293	11165	5328	5328	8985	17645	0.486459082084073	CD14 Mono	0	0	9279	5879	33.91
ACCGGGTGTGGTAAGC-1_MM1graft	10101	8178	29777	7705	3	113	1561	6050	14331	6460	6460	10878	21315	0.452911362625036	Other	1	1	11597	6803	2025-03-29
ACCGGGTGTGGTCGAA-1_MM1graft	13082	10301	34292	11271	3	156	1832	3159	17853	8425	8425	14033	27429	0.491536343579974	CD16 Mono	7	7	14971	7740	14.61
ACCGGGTGTTAGGCTT-1_MM1graft	12039	9561	37146	9590	6	189	1972	8246	17115	7474	7474	12894	25264	0.398623914937872	Other	0	0	13798	7514	40.19
ACCGGGTGTTCACGTA-1_MM1graft	14507	11295	44970	12958	23	188	2343	9551	19900	8914	8914	15564	30526	0.295659899862006	CD14 Mono	0	0	16230	8045	47.22
ACCGGGTGTTCAGTTG-1_MM1graft	11301	8523	39773	10225	8	172	2322	10478	16552	8668	8668	11836	23010	0.86067347441158	CD4 T	9	9	14148	7535	49.91
ACCGGGTGTTTGCCCT-1_MM1graft	13060	10285	43671	11764	11	194	1788	11276	18632	8184	8184	14116	27639	0.472380042594545	CD16 Mono	1	1	15253	7959	52.35
ACCGGGTTCATCGCAA-1_MM1graft	9924	7837	33925	9194	9	146	1985	6733	15840	7635	7635	10826	21044	0.588310461511389	NK	5	5	13516	7615	30.74
ACCGGGTTCCAATAGC-1_MM1graft	11784	8951	36642	9676	6	161	2682	4739	19343	9295	9295	12863	24967	0.543751148389835	NK	4	4	16368	8649	25.52
ACCGGGTTCCCAATGA-1_MM1graft	9048	7121	30306	7890	2	107	2323	6930	13028	6735	6735	9859	19273	0.652273775381603	NK	2	2	11312	6538	34.86
ACCGGGTTCCCATAGA-1_MM1graft	11369	9664	35531	8606	10	162	1861	7139	17741	6310	6310	12491	24482	0.495231751124586	CD14 Mono	0	0	12353	7143	39.39
ACCGGGTTCTCATCCG-1_MM1graft	10557	8158	38327	9976	6	168	2287	7524	18347	8231	8231	11539	22355	0.399655317152335	NK	5	5	15355	8301	39.45
ACCTGCTAGACCTATC-1_MM1graft	13142	11002	39466	8560	7	171	2109	8205	20403	7397	7397	14628	28591	0.442965167326565	CD14 Mono	0	0	15090	8266	46.01
ACCTGCTAGATCGAGC-1_MM1graft	10660	8307	32760	8155	4	149	1877	5902	16667	8306	8306	11619	22602	0.41580775755196	NK	2	2	14411	7922	28.19
ACCTGCTAGCAACGGT-1_MM1graft	10447	8608	34609	8907	13	155	1425	9241	14860	6434	6434	11331	22242	0.331110605596946	Other	1	1	12103	6917	47.54
ACCTGCTAGCATTCCA-1_MM1graft	16781	11997	41745	10220	6	200	2540	6887	21883	12136	12136	17699	34705	0.657444141715123	CD4 T	3	3	19671	9028	35.49
ACCTGCTAGGGTATCG-1_MM1graft	9557	7905	28575	7532	14	165	1584	6170	13092	6127	6127	10296	20225	0.368762760932085	CD16 Mono	1	1	10914	6578	34.03
ACCTGCTCAATTGCCA-1_MM1graft	14483	11346	45343	12075	6	206	2603	8318	22114	8103	8103	15784	30899	0.498681091577632	CD14 Mono	0	0	16607	7802	41.17
ACCTGCTCACGATATC-1_MM1graft	13415	10856	39106	9165	4	154	1808	5823	22138	8163	8163	14651	28614	0.375981423249468	CD4 T	1	1	16169	7892	32.19
ACCTGCTCACTGTCGG-1_MM1graft	10537	8212	32960	7143	9	156	1677	7631	16338	8097	8097	11415	22132	0.55119264200128	NK	4	4	14136	7683	41.73
ACCTGCTCAGGTTATC-1_MM1graft	12915	9550	37102	8250	8	140	2061	4693	21928	10452	10452	14147	27348	0.549454253103412	NK	4	4	18224	8809	27.99
ACCTGCTCAGTTGGAG-1_MM1graft	10180	8124	38982	8279	11	163	2737	8535	19225	7973	7973	11324	21835	0.474344652515449	NK	2	2	14752	8242	47.98
ACCTGCTCATAAAGTG-1_MM1graft	9269	6910	30851	7127	10	155	1845	10429	11270	7603	7603	9616	18891	0.798237853372487	CD8 T	3	3	11228	6336	45.91
ACCTGCTCATGTGGGA-1_MM1graft	10932	8579	33747	8871	2	182	2263	5932	16473	8193	8193	11900	23102	0.659265740423238	NK	5	5	14652	7891	29.55
ACCTGCTGTAACGGAC-1_MM1graft	14631	11182	39886	9175	6	179	2229	7917	20367	9843	9843	15693	30768	0.469612455410913	Other	5	5	17220	8728	43.76
ACCTGCTGTAGCATGG-1_MM1graft	10492	8529	29576	7305	7	154	1498	3631	16975	6727	6727	11376	22259	0.465447133889794	Other	0	0	13094	7473	18.78
ACCTGCTGTATCTCAG-1_MM1graft	9343	7181	33802	8388	10	174	1488	11253	12474	7168	7168	9734	19000	0.833830334327007	CD4 T	9	9	11422	6523	49.9
ACCTGCTGTATTCGAC-1_MM1graft	11043	8807	32178	9216	7	172	1468	6414	14896	6759	6759	11821	23259	0.459015383998054	Other	0	0	12207	7049	30.91
ACCTGCTGTCATAGAA-1_MM1graft	10319	7673	33735	8657	16	180	2394	8516	13951	8298	8298	10806	21101	0.754539280192649	CD4 T	9	9	13101	7230	37.61
ACCTGCTGTGTTAGAA-1_MM1graft	12822	10190	35569	10124	3	142	1755	6270	17259	6518	6518	13759	27035	0.495964433723035	CD14 Mono	0	0	13022	6792	29.86
ACCTGCTGTTAACCAC-1_MM1graft	13137	10610	40637	9949	9	177	2249	8606	19638	8138	8138	14257	27799	0.372528841090976	Other	0	0	15485	8206	43.07
ACCTGCTGTTCATTTC-1_MM1graft	14915	11641	48683	12718	12	249	2463	11137	22089	9048	9048	16164	31504	0.486242949058035	Other	1	1	17142	8386	54.32
ACCTGCTGTTGTGACT-1_MM1graft	12258	10047	38294	9898	3	174	1643	8457	18117	6986	6986	13304	26028	0.5	CD16 Mono	1	1	13792	7381	41.52
ACCTGCTTCAAACCAC-1_MM1graft	13043	10313	39757	10804	9	168	1923	8883	17958	7902	7902	14019	27566	0.479291512764236	Other	1	1	14370	7609	43.21
ACCTGCTTCAACTTGG-1_MM1graft	15614	12061	47404	9264	22	253	3142	10544	24164	10808	10808	16923	33011	0.474565791211342	Other	4	4	19601	9450	63.51
ACCTGCTTCCAAGAGG-1_MM1graft	8519	6270	25892	7059	6	95	1565	6841	10316	6937	6937	8788	17291	0.815699921009555	CD4 T	3	3	10114	5889	28.72
ACCTGCTTCCGTTAGA-1_MM1graft	9301	7187	25952	6985	4	119	1465	4515	12856	7456	7456	9971	19444	0.586444534813874	NK	5	5	12012	6691	24.33
ACCTGCTTCGCTCGGA-1_MM1graft	12206	9858	31821	8110	1	156	1153	5693	16696	7068	7068	13211	25843	0.451269866920963	CD16 Mono	1	1	13691	7015	28.16
ACCTGCTTCGTCCCTA-1_MM1graft	11250	9108	36268	9132	6	178	1425	9540	15973	7038	7038	12144	23783	0.3584757481754	CD16 Mono	1	1	12940	7300	47.19
ACCTGCTTCGTGATAC-1_MM1graft	8229	6480	31890	6385	14	116	1267	9718	14389	6301	6301	9054	17697	0.620988106367414	NK	2	2	11466	6836	60.22
ACCTGCTTCTATAGGC-1_MM1graft	8980	7459	28478	6805	9	105	1452	6910	13193	5395	5395	9723	19085	0.461934919131895	Other	0	0	10235	6340	38.88
ACCTGCTTCTCCAACC-1_MM1graft	8578	6508	34274	6660	18	201	2169	14377	10822	6591	6591	8989	17665	0.377676911931293	Other T	3	3	10324	5958	67.02
ACCTGCTTCTTCAGAG-1_MM1graft	12758	10277	43012	11001	14	152	1885	12721	17229	6630	6630	13771	27104	0.429349281427281	CD14 Mono	0	0	12923	6836	63.22
ACGGATTAGAGAATTC-1_MM1graft	9107	7347	26846	5789	4	108	1667	5606	13662	7003	7003	9899	19311	0.485652087230489	NK	2	2	11948	7154	30.48
ACGGATTAGATCTCAC-1_MM1graft	9289	7667	27123	8057	7	108	1097	5610	12235	5529	5529	9915	19506	0.5	CD14 Mono	0	0	10099	6048	25.17
ACGGATTAGCCCATGC-1_MM1graft	10987	9092	28197	6987	8	102	1162	4509	15422	6659	6659	11914	23282	0.496602958480929	CD16 Mono	1	1	12506	6894	23.81
ACGGATTAGCCTTTGA-1_MM1graft	12514	9625	42880	9384	4	165	2525	7645	23140	9423	9423	13943	26970	0.641506912481979	NK	2	2	18640	8989	40.9
ACGGATTAGCTAGTTC-1_MM1graft	9000	7204	23880	5180	14	92	1441	4973	12158	6710	6710	9672	18900	0.798814387581507	NK	2	2	11097	6530	27.91
ACGGATTAGGAGTAGA-1_MM1graft	11759	9531	38056	10021	9	203	2137	6487	19194	6862	6862	12707	24952	0.434921529231805	Other	0	0	13914	7401	31.74
ACGGATTAGGATTAAC-1_MM1graft	18306	13761	51513	11594	15	236	2688	10025	26930	12094	12094	19875	38851	0.5	DC	6	6	22299	9962	55.63
ACGGATTAGGTAGGCT-1_MM1graft	14382	11646	46526	11103	8	208	2111	10494	22589	8152	8152	15833	30874	0.487618592425159	Other	0	0	16865	8541	57.94
ACGGATTAGTGGACGT-1_MM1graft	12934	10388	34074	9040	11	177	1322	5860	17661	7931	7931	13960	27344	0.461308612677502	CD16 Mono	1	1	14440	7719	29.54
ACGGATTCAACGTACT-1_MM1graft	15070	12342	49008	11238	10	204	2408	11243	23890	8197	8197	16752	32676	0.304022173544356	CD4 T	0	0	17322	8748	57.69
ACGGATTCAAGATTAG-1_MM1graft	10463	7902	29805	8965	2	140	1794	4081	14809	8034	8034	11255	21969	0.57326524114622	NK	4	4	13433	7170	20.38
ACGGATTCAATGACTC-1_MM1graft	9462	7512	31169	6809	5	119	2345	5351	16510	7467	7467	10376	20150	0.577298623006762	NK	4	4	13148	7433	2025-03-30
ACGGATTCACTCCCAT-1_MM1graft	15622	12312	46952	9324	2	202	3173	11353	22872	10107	10107	17078	33493	0.5	DC	6	6	18548	9175	59.72
ACGGATTCAGCAATGG-1_MM1graft	8545	7375	27765	6178	6	107	1493	7248	12726	4867	4867	9339	18278	0.5	CD14 Mono	0	0	9677	6070	36.65
ACGGATTCAGTAACGG-1_MM1graft	11841	9510	40125	9674	6	161	2223	9949	18090	7362	7362	12929	25335	0.481618647784599	Other	0	0	13914	7787	50.23
ACGGATTCAGTCAGAG-1_MM1graft	11315	8735	40822	10284	5	214	2826	12395	15083	8154	8154	11899	23290	0.544473336802474	CD8 T	3	3	13535	7302	58.55
ACGGATTCATCGCCTT-1_MM1graft	13138	8965	52708	14679	20	270	2757	18280	16700	10637	10637	13676	26733	0.584416472092321	CD8 T	3	3	16007	7818	71.22
ACGGATTCATTGAACC-1_MM1graft	11620	9534	32578	8621	8	167	1748	6081	15941	6428	6428	12481	24549	0.424184001520517	CD14 Mono	0	0	12159	6963	31.71
ACGGATTGTAGCCATT-1_MM1graft	17631	13975	49940	9704	10	218	2007	12382	25608	9484	9484	19427	38140	0.448828595257597	Other	0	0	19121	9127	68.08
ACGGATTGTCAAGACG-1_MM1graft	8274	6638	22598	6116	1	85	1170	4218	11001	6252	6252	8865	17355	0.679873924507347	NK	5	5	10221	6163	19.98
ACGGATTGTCGACTGC-1_MM1graft	9196	7651	26971	6896	8	132	1094	6362	12474	5855	5855	9794	19250	0.453506227713111	Other	1	1	10380	6354	34.76
ACGGATTGTCTCTGGG-1_MM1graft	13589	9500	40436	9756	10	197	2166	8691	19596	10644	10644	14685	28662	0.718200134607536	NK	2	2	17552	8000	44.72
ACGGATTGTCTGGTTA-1_MM1graft	16037	12217	48768	13186	2	180	2033	9978	23380	10123	10123	17273	33682	0.458358794260613	Other	1	1	19115	8906	47.49
ACGGATTGTGCGCATC-1_MM1graft	9817	8218	25394	5348	1	105	1441	6003	12491	5765	5765	10409	20459	0.339953369602425	Other	0	0	10227	6271	31.49
ACGGATTGTGGATTTC-1_MM1graft	10290	8400	30119	7933	2	116	1323	5243	15493	6504	6504	11183	21881	0.473226494648161	Other	1	1	12219	7103	26.78
ACGGATTGTGGTACTT-1_MM1graft	9411	8133	28193	7098	8	127	1322	5276	14352	5339	5339	10282	20141	0.5	CD14 Mono	0	0	10873	6492	28.17
ACGGATTGTGTGCTTA-1_MM1graft	9721	7571	24739	6894	7	116	1461	3069	13182	7329	7329	10393	20300	0.621382555560593	NK	5	5	12060	6811	2025-12-15
ACGGATTGTTAGGAGC-1_MM1graft	10322	8563	27936	6856	2	114	1114	5514	14326	6142	6142	11044	21696	0.451184126512504	Other	1	1	11551	6878	28.15
ACGGATTGTTGCCGCA-1_MM1graft	8528	7460	24407	4518	18	113	1161	5688	12906	4822	4822	9412	18364	0.5	CD14 Mono	0	0	9779	6180	34.36
ACGGATTTCAAGAGGC-1_MM1graft	9343	7327	35397	6845	14	181	2187	11407	14742	7143	7143	9935	19317	0.812201910166296	CD4 T	3	3	12283	7254	59.48
ACGGATTTCAATGCAC-1_MM1graft	8442	6739	35098	6310	21	180	1846	14845	11874	6137	6137	8766	17104	0.5	B	14	14	10353	6173	71.29
ACGGATTTCACTGATG-1_MM1graft	11487	9300	30464	7924	17	161	1567	5145	15634	7193	7193	12312	24129	0.351110107021644	Other	0	0	12843	7306	25.29
ACGGATTTCCCAATGA-1_MM1graft	13923	10904	42129	8578	10	179	1951	10923	20476	9112	9112	15015	29342	0.436216856909044	Other	0	0	16319	8455	59.04
ACGGATTTCCCGAAGC-1_MM1graft	11132	9034	30822	7706	2	133	1938	4456	16562	7464	7464	12001	23465	0.474725893590288	CD16 Mono	1	1	13524	7677	24.35
ACGGATTTCGGCAATT-1_MM1graft	8796	6812	30466	6648	14	139	1302	11064	11288	6844	6844	9137	17864	0.455255990238869	CD8 T	9	9	10632	6237	53.7
ACGGATTTCGGGAATG-1_MM1graft	12594	9604	44413	11120	7	208	3237	9190	20614	9733	9733	13813	26730	0.386599963200187	NK	2	2	17264	8835	49
ACGGATTTCGGTGATT-1_MM1graft	9372	7264	34001	8714	5	201	1479	11136	12458	7006	7006	9777	19116	0.834433312445506	CD4 T	9	9	11106	6454	54.57
ACGGATTTCGTTTGAG-1_MM1graft	12132	9260	43931	11828	31	209	1598	13723	16532	7663	7663	12929	25474	0.5	Other	1	1	13609	7368	61.09
ACGGATTTCTATATCC-1_MM1graft	13163	10646	41716	10031	12	186	2517	7070	21889	8592	8592	14465	28114	0.5	DC	6	6	16770	8733	37.25
ACGGATTTCTCCAACC-1_MM1graft	9581	7381	26741	7939	13	123	1495	4110	13055	7550	7550	10216	19937	0.588735276582139	NK	4	4	12120	6859	20.18
ACGTGGCAGACTAGGC-1_MM1graft	8672	6427	27695	8338	6	160	2170	5095	11910	6838	6838	9277	18191	0.581958851354323	NK	4	4	11016	6142	24.23
ACGTGGCAGATTGACA-1_MM1graft	9465	7450	28262	7378	7	153	1720	6237	12754	7141	7141	10205	19950	0.753166508370101	NK	5	5	11854	6672	29.76
ACGTGGCAGCAACTGG-1_MM1graft	12543	9903	35212	9348	6	168	1555	5906	18227	7833	7833	13486	26354	0.5	Other	1	1	14781	7844	28.63
ACGTGGCAGCTCGGCT-1_MM1graft	9604	8015	27585	7102	7	122	1068	5724	13558	5632	5632	10382	20423	0.31161516579238	CD4 T	1	1	10775	6584	29.99
ACGTGGCAGCTTACCA-1_MM1graft	10496	8185	37305	9987	8	155	2317	7698	17119	7812	7812	11607	22531	0.489005907213359	NK	2	2	14349	7815	40.53
ACGTGGCAGGCACCTC-1_MM1graft	13996	11027	43424	10591	10	151	1957	7405	23298	9144	9144	15180	29464	0.304666006782528	Other	1	1	17861	8858	39.04
ACGTGGCAGGCTGGAT-1_MM1graft	11823	9341	31402	10000	1	126	1338	4888	15048	7254	7254	12570	24689	0.489885053700232	CD16 Mono	1	1	12688	6925	23.27
ACGTGGCAGTAGTGTA-1_MM1graft	12782	10528	35564	9625	2	159	1582	5395	18796	7566	7566	13904	27167	0.49275086403674	CD16 Mono	1	1	14803	8117	26.24
ACGTGGCAGTCTGCTA-1_MM1graft	10757	7751	37749	9581	17	208	2414	11686	13824	8669	8669	11242	21966	0.659658632767797	CD8 T	3	3	13371	7055	49.47
ACGTGGCCAACCTCCT-1_MM1graft	9249	6887	32954	7521	4	150	2008	11649	11610	7254	7254	9629	18850	0.751117228968564	CD8 T	3	3	11062	6241	49.58
ACGTGGCCAACTCAAC-1_MM1graft	11740	9316	37696	10692	11	171	1483	8478	16853	6979	6979	12677	24921	0.487481801014773	Other	1	1	13211	7364	39.38
ACGTGGCCAATAGTGA-1_MM1graft	12182	10013	37579	9706	16	140	2114	6446	19147	7541	7541	13318	26064	0.379068137995577	Other	1	1	14912	7991	33.29
ACGTGGCCACGCTGTG-1_MM1graft	8018	7018	22605	4881	7	77	981	5059	11593	4341	4341	8725	17135	0.5	CD14 Mono	0	0	8611	5661	30.85
ACGTGGCCAGAAGTGC-1_MM1graft	15029	11789	44383	11393	6	154	2601	8284	21925	9598	9598	16380	31979	0.5	DC	6	6	17858	8850	41.53
ACGTGGCCAGAGCCAA-1_MM1graft	15464	10261	55316	17033	13	226	3067	11349	23598	12765	12765	16864	32968	0.760654068228749	Other T	11	11	21618	9343	52.44
ACGTGGCCAGGTCTGC-1_MM1graft	9874	8204	26237	6248	9	91	1014	5443	13427	6204	6204	10590	20814	0.483293935583924	CD16 Mono	1	1	11353	6751	29.86
ACGTGGCCAGGTGTGA-1_MM1graft	10169	8385	39630	9399	14	172	2496	8343	19180	7593	7593	11335	22016	0.602450714249198	B	13	13	14617	8185	50.57
ACGTGGCCATGGTTTG-1_MM1graft	11993	9392	36246	10823	13	149	1548	6521	17187	7973	7973	12906	25269	0.426438458967254	Other	1	1	14396	7726	31.02
ACGTGGCCATTTCTTG-1_MM1graft	14725	11040	46779	10021	8	191	3423	6499	26611	11290	11290	16252	31480	0.540574103807111	NK	4	4	21110	9819	37.88
ACGTGGCGTCCAAGAG-1_MM1graft	11703	9312	42688	11177	9	192	2699	10082	18512	7380	7380	12754	24992	0.478387691847764	Other	0	0	14029	7848	52.62
ACGTGGCGTGATAGAT-1_MM1graft	11890	9390	35148	8600	6	155	1822	5920	18635	9045	9045	13117	25404	0.80609726472538	NK	2	2	16156	8403	34.27
ACGTGGCGTGGTAAGC-1_MM1graft	8861	7209	29362	5896	7	134	1814	7767	13742	6610	6610	9766	19032	0.610536668259518	NK	2	2	11697	7041	41.06
ACGTGGCGTTAGCTCA-1_MM1graft	10497	8476	27151	8123	0	125	1102	3451	14340	6838	6838	11137	21823	0.5	CD16 Mono	7	7	12159	6943	16.57
ACGTGGCGTTCACGTA-1_MM1graft	13629	10698	40978	10814	11	190	1531	10222	18208	8097	8097	14620	28763	0.259325507852682	Other	1	1	15027	7677	48.15
ACGTGGCGTTCCGCGA-1_MM1graft	9491	7771	27298	6697	2	95	1734	4511	14240	6958	6958	10326	20042	0.598566368186448	NK	4	4	12386	7080	25.66
ACGTGGCGTTGAAGCG-1_MM1graft	12641	8926	42400	8286	17	192	2103	12749	19030	10680	10680	13873	27206	0.440270614336491	Other	11	11	17214	8543	75.98
ACGTGGCGTTGGCGAA-1_MM1graft	14797	11749	43823	7906	15	204	2002	12785	20899	9350	9350	15856	30993	0.395192634243734	Other	9	9	16964	8521	75
ACGTGGCTCAAATGGA-1_MM1graft	9010	7130	32289	7421	18	156	1571	10281	12837	6556	6556	9505	18651	0.656646494949692	CD4 T	3	3	10715	6369	50.49
ACGTGGCTCAGAATGA-1_MM1graft	13034	10051	36839	8165	18	151	1422	9972	17101	8643	8643	13739	26994	0.472872705559412	Other	9	9	14610	7692	50.84
ACGTGGCTCAGGTTTG-1_MM1graft	12047	9581	41739	10731	8	177	2367	9681	18767	7670	7670	13078	25631	0.474710268422942	Other	0	0	14549	7962	47.58
ACGTGGCTCAGTCAAC-1_MM1graft	12659	8874	35100	10092	12	121	1812	4947	18104	9881	9881	13378	26198	0.497290086367675	CD8 T	8	8	16447	7912	25.41
ACGTGGCTCATCGCCT-1_MM1graft	9033	7514	26751	7527	8	110	1328	5920	11849	5437	5437	9614	18931	0.479864403754945	Other	0	0	9795	6051	2025-07-30
ACGTGGCTCCAACCTC-1_MM1graft	11939	9701	34444	9087	9	147	1278	6590	17330	7025	7025	12852	25175	0.458626933330849	CD16 Mono	1	1	13634	7476	34.35
ACGTGGCTCCACGGCA-1_MM1graft	11013	9323	34906	7954	7	144	1887	8655	16248	6083	6083	12059	23563	0.480799811098121	CD14 Mono	0	0	12447	7138	48.88
ACGTGGCTCCAGAGAG-1_MM1graft	12597	9987	53149	11704	7	226	1848	20685	18659	8932	8932	14269	27812	0.584570661830191	HSPC	10	10	15481	8274	97.37
ACGTGGCTCCGATTGA-1_MM1graft	10076	8264	27656	7728	4	116	1395	5583	12816	5949	5949	10686	21120	0.399631255838054	Other	0	0	10570	6257	27.71
ACGTGGCTCGTGTGCG-1_MM1graft	9338	7752	23045	6563	8	115	1130	2435	12778	5846	5846	9957	19537	0.489907013098295	CD16 Mono	7	7	10461	6332	1964-11-01
ACGTTAGAGAACTAAC-1_MM1graft	13587	10517	40970	7185	11	178	2074	11070	20438	9756	9756	14577	28417	0.398554457170651	Other	5	5	17106	8753	65.38
ACGTTAGAGAATGCTA-1_MM1graft	9465	7474	26152	6537	4	129	1418	5213	12848	6927	6927	10266	20143	0.703992995861935	NK	2	2	11629	6805	2025-01-26
ACGTTAGAGACACTTC-1_MM1graft	8195	6081	31369	8188	2	126	1565	4194	17287	8111	8111	9697	18777	0.479589034480346	CD4 T	11	11	14102	7157	2025-08-24
ACGTTAGAGACAGCTG-1_MM1graft	9447	8120	28281	5910	9	142	1251	6638	14322	5364	5364	10285	20186	0.428187396578966	CD14 Mono	1	1	10827	6465	35.18
ACGTTAGAGACTTCCA-1_MM1graft	12182	10105	36560	8986	9	142	1692	7308	18411	6862	6862	13435	26283	0.481739837068398	Other	0	0	13943	7686	38.52
ACGTTAGAGAGGAATG-1_MM1graft	13366	10621	43225	11745	15	185	1961	10283	19030	7907	7907	14420	28324	0.429789161637496	Other	0	0	15061	8000	51.22
ACGTTAGAGCGTAGCA-1_MM1graft	12183	9826	39743	6726	11	185	2438	12910	17456	7790	7790	13048	25598	0.468726014811329	Other	0	0	14212	7893	74.25
ACGTTAGAGCTTACCA-1_MM1graft	11156	8921	33812	9586	7	143	1393	6598	16080	7158	7158	11971	23495	0.28685489584623	Other	1	1	13162	7397	29.92
ACGTTAGAGGCTAAAT-1_MM1graft	12603	9843	30572	10257	1	102	1466	2413	16329	8078	8078	13418	26325	0.5	CD16 Mono	7	7	13961	7406	1933-10-01
ACGTTAGAGGGCTTCC-1_MM1graft	12921	10193	33805	6877	8	137	1518	7206	18043	7917	7917	13917	27360	0.495136507828652	Other	0	0	14546	7772	42.88
ACGTTAGAGGGTAATT-1_MM1graft	11850	9604	33220	8627	7	146	1530	5868	17026	6655	6655	12839	25213	0.456451317634199	Other	0	0	13025	7190	31.81
ACGTTAGAGGTACATA-1_MM1graft	8868	7384	23692	6112	10	94	1381	2259	13834	6522	6522	9805	18981	0.589054156663658	NK	4	4	12131	6967	2018-12-01
ACGTTAGAGGTCCTCG-1_MM1graft	11017	8879	32886	9139	0	142	1540	6430	15619	7117	7117	11910	23315	0.394882284068627	CD16 Mono	1	1	13035	7271	30.57
ACGTTAGAGTACCACT-1_MM1graft	11708	8417	52411	12518	19	251	4319	19006	16256	8941	8941	12254	23950	0.750192241908255	CD4 T	3	3	14332	7580	77.84
ACGTTAGAGTCGACCC-1_MM1graft	11020	8918	32700	8082	7	179	1874	6811	15737	6626	6626	11802	23184	0.306592088248868	CD14 Mono	0	0	12123	6823	33.88
ACGTTAGCACAACGGA-1_MM1graft	10141	7495	31490	7462	12	632	1900	9084	12388	7720	7720	10616	20842	0.616049419204842	Other T	3	3	11923	6515	45.16
ACGTTAGCACATTCTT-1_MM1graft	14031	11060	46378	9469	16	183	2540	12394	21763	9633	9633	15209	29704	0.540156612422944	B	13	13	17516	8905	75.11
ACGTTAGCACCTACCT-1_MM1graft	10139	8043	38357	8942	11	190	2118	10940	16147	7166	7166	11056	21549	0.5	CD4 T	6	6	13254	7410	53.16
ACGTTAGCAGAACAGC-1_MM1graft	8549	7030	30843	6577	12	143	1657	8425	14015	6401	6401	9455	18393	0.764206253626642	NK	2	2	11427	6724	41.82
ACGTTAGCAGTCCTGG-1_MM1graft	17497	13406	56882	11218	12	211	4340	10614	30443	12216	12216	19269	37432	0.5	DC	6	6	23609	10552	61.71
ACGTTAGCATCGTGAT-1_MM1graft	12246	9990	40586	10376	9	167	2694	7151	20172	7067	7067	13296	26029	0.468534350828059	CD16 Mono	1	1	14419	7226	35.59
ACGTTAGCATGCGTTA-1_MM1graft	10673	8883	32742	7476	1	136	1531	8613	14964	6471	6471	11584	22682	0.403526111909276	CD14 Mono	0	0	11879	7045	44.46
ACGTTAGGTACAAGCG-1_MM1graft	10620	8259	36200	8426	10	159	2519	8103	16960	8176	8176	11578	22496	0.330997408100961	NK	2	2	14604	8016	41.28
ACGTTAGGTATCACAC-1_MM1graft	8273	6511	30803	6073	15	137	2438	10655	11453	6343	6343	8659	16945	0.616430234359477	CD4 T	3	3	10230	6281	51.1
ACGTTAGGTCAGTGTT-1_MM1graft	10710	9011	37536	9459	1	162	2077	7894	17916	6002	6002	11862	23305	0.464049959492496	Other	0	0	12385	7209	43.47
ACGTTAGGTCCAAGAG-1_MM1graft	11364	8831	45170	11082	13	202	2796	11657	19406	9005	9005	12309	23820	0.588768234760708	B	13	13	16282	8503	58.15
ACGTTAGGTCTGTTGA-1_MM1graft	10419	7942	32873	7446	14	147	1944	6691	16603	8056	8056	11374	22176	0.558311755947164	NK	4	4	14088	7740	40.37
ACGTTAGGTTACCCAA-1_MM1graft	9756	8411	50967	8434	27	213	2262	20386	19627	6608	6608	11380	22137	0.62135783265162	HSPC	10	10	13339	7863	97.82
ACGTTAGGTTAGAGAT-1_MM1graft	10077	8217	28967	8730	8	113	1295	5416	13400	6415	6415	10762	21208	0.5	CD16 Mono	1	1	11472	6704	24.76
ACGTTAGGTTCCCGGA-1_MM1graft	8891	7505	25649	5936	8	121	1149	6233	12199	5197	5197	9567	18850	0.5	Other	1	1	9689	6182	34.19
ACGTTAGGTTTCACCC-1_MM1graft	11858	9738	34170	9420	16	135	1318	7061	16220	6448	6448	12782	25094	0.374685728502495	CD14 Mono	0	0	12551	6921	37.19
ACGTTAGGTTTCGTTT-1_MM1graft	14856	12119	52156	13511	7	200	2939	10031	25438	9145	9145	16827	32839	0.5	DC	6	6	18919	9337	50.3
ACGTTAGTCACTGGTA-1_MM1graft	13067	9611	48712	8744	11	197	3305	16404	20034	9867	9867	14089	27430	0.406472484848917	NK	3	3	17066	8680	86.05
ACGTTAGTCAGATACC-1_MM1graft	10793	8381	34091	9076	5	169	2054	5570	17202	8427	8427	11707	22682	0.534856068898373	NK	5	5	15140	8178	28.87
ACGTTAGTCATCGCTC-1_MM1graft	9121	7720	37654	6349	17	152	2315	11529	17269	6722	6722	10753	20898	0.627587236040241	HSPC	12	12	13096	7682	59.62
ACGTTAGTCCCACTAC-1_MM1graft	9297	7915	29096	6290	18	137	1378	7758	13509	5913	5913	10139	19762	0.5	DC	6	6	11159	6809	40.64
ACGTTAGTCCGTTAGA-1_MM1graft	11281	9366	31966	6021	6	147	1595	5990	18200	6909	6909	12277	23985	0.5	Other	0	0	13641	7682	36.69
ACGTTAGTCGCATACA-1_MM1graft	9305	7513	28387	8234	7	134	1053	7058	11891	5392	5392	9929	19570	0.484873646298662	CD16 Mono	1	1	9670	5777	32.64
ACGTTAGTCGCGCCAA-1_MM1graft	12921	9708	41526	10824	14	186	2395	9208	18878	9652	9652	14128	27457	0.80089186417217	NK	2	2	16861	8267	44.92
ACGTTAGTCTCTATTG-1_MM1graft	15102	11958	48063	13136	18	226	2296	9085	23286	8446	8446	16377	32155	0.485095739618099	Other	0	0	17200	8644	44.28
ACGTTAGTCTCTTCCT-1_MM1graft	16281	12224	42218	10638	5	181	1874	7519	21992	10959	10959	17313	33893	0.484973137741805	CD16 Mono	1	1	19041	8881	38.92
ACGTTAGTCTTCATAC-1_MM1graft	9651	7970	23778	7427	5	94	1033	3030	12186	5709	5709	10240	20079	0.5	CD16 Mono	7	7	10261	5964	14.34
ACGTTAGTCTTGCGCT-1_MM1graft	12005	8082	40410	9736	16	191	1370	14236	14857	9830	9830	12389	24318	0.688985805184597	CD4 T	3	3	14426	7161	68.06
ACTAACGAGACTCGGA-1_MM1graft	15637	11921	48385	8555	23	229	3116	14477	21960	10576	10576	16729	32740	0.5	Other	9	9	18376	8916	82.82
ACTAACGAGAGGTCCA-1_MM1graft	9729	7384	34115	8171	12	152	1655	10129	13981	7395	7395	10403	20435	0.904937945002158	CD4 T	8	8	12511	6769	47.87
ACTAACGAGATTACGA-1_MM1graft	9094	6858	28500	7323	3	134	2101	6124	12796	7236	7236	9722	19037	0.557941227593673	NK	4	4	11734	6616	30.67
ACTAACGAGCGAGAAA-1_MM1graft	9299	6952	27239	6750	14	116	1209	6971	12178	7692	7692	9744	19029	0.76196250384404	CD4 T	3	3	11646	6553	32.76
ACTAACGAGGGCTCTC-1_MM1graft	11587	8776	29079	5677	6	135	1767	6301	15189	8746	8746	12325	24122	0.428208753255409	NK	3	3	14034	7451	36.23
ACTAACGAGGTGAACC-1_MM1graft	11749	9532	32669	8329	5	133	1881	5438	16879	7307	7307	12584	24653	0.452600516979781	Other	0	0	13512	7561	30.53
ACTAACGAGGTGATGC-1_MM1graft	10533	8549	33853	9239	3	139	1234	8472	14762	6256	6256	11403	22345	0.475112887311049	CD16 Mono	1	1	11749	6569	38.1
ACTAACGAGGTTAGTA-1_MM1graft	12239	10159	33721	7534	5	150	1462	7009	17555	6823	6823	13305	26063	0.499415890406547	CD16 Mono	1	1	13655	7433	37.28
ACTAACGAGTAGGAAG-1_MM1graft	12180	9855	38275	10505	12	172	1790	8338	17446	7568	7568	13150	25749	0.41038566793737	CD4 T	1	1	13982	7731	41.42
ACTAACGAGTTATGAG-1_MM1graft	9706	7412	29625	6986	6	136	2125	7587	12756	7426	7426	10147	19842	0.603055216411879	CD4 T	3	3	11814	6821	36
ACTAACGCAACGAGGT-1_MM1graft	9642	7204	32194	9402	14	138	1364	8019	13246	7307	7307	10180	19955	0.882867759017899	Other T	8	8	12069	6853	35.69
ACTAACGCAAGGATGC-1_MM1graft	8195	6639	29993	6715	10	151	1466	10073	11569	6028	6028	8659	16952	0.862293761050924	CD4 T	9	9	10141	6292	46.53
ACTAACGCAATGGCAG-1_MM1graft	17017	12929	53338	14416	7	246	2520	12773	23366	10222	10222	18099	35415	0.481806200670893	CD14 Mono	1	1	19013	8744	59.09
ACTAACGCACAAGGGT-1_MM1graft	11067	8396	32694	8499	4	120	2055	4818	17165	8892	8892	12045	23352	0.549081330467358	NK	5	5	15180	8079	25.82
ACTAACGCACACACAT-1_MM1graft	8804	6657	35190	8587	3	166	2010	9339	15055	6984	6984	9604	18694	0.573715875135413	NK	4	4	12116	6534	46.23
ACTAACGCACACTAGT-1_MM1graft	12144	9613	40662	10823	7	169	1875	9854	17920	7272	7272	13107	25683	0.428551614398249	Other	0	0	13840	7507	49.72
ACTAACGCACGCCGAT-1_MM1graft	14558	11863	38899	7794	4	145	1854	7255	21836	8401	8401	15857	31015	0.306763335470051	CD4 T	1	1	16752	8605	41.66
ACTAACGCACGCGTTG-1_MM1graft	9909	7437	34545	8300	12	170	2548	9992	13496	7862	7862	10467	20478	0.537443144128597	Other T	3	3	12213	6778	48.05
ACTAACGCACTAGGAG-1_MM1graft	9913	7661	32351	7717	11	153	2290	9438	12732	7326	7326	10420	20398	0.671771031069176	CD8 T	3	3	11678	6697	46.28
ACTAACGCAGCAACCC-1_MM1graft	12815	9194	40803	11072	11	172	2217	8251	19064	9913	9913	13504	26336	0.805362311348399	CD4 T	3	3	16089	7978	37.89
ACTAACGCAGGTTATC-1_MM1graft	8532	7302	27818	6511	8	93	1152	7251	12787	4779	4779	9333	18333	0.482586762300766	CD16 Mono	1	1	9580	6040	40.72
ACTAACGCATCCCGGA-1_MM1graft	11547	9315	36549	9399	8	144	1512	7954	17524	7054	7054	12484	24407	0.478895339297672	Other	0	0	13707	7626	38.83
ACTAACGCATCTCACC-1_MM1graft	12354	9803	34375	9724	5	118	1364	6810	16350	7213	7213	13109	25653	0.499042879052577	CD14 Mono	0	0	13377	7215	32.34
ACTAACGCATGTGGGA-1_MM1graft	9359	7409	27218	7302	9	135	1663	4837	13265	6911	6911	9848	19317	0.876477715985397	CD4 T	3	3	11424	6943	2025-03-23
ACTAACGGTAGAGAGA-1_MM1graft	11420	8506	31250	6303	17	144	1567	8892	14321	8652	8652	11831	23229	0.687056160867548	CD4 T	3	3	13518	7284	47.43
ACTAACGGTAGATTAG-1_MM1graft	12264	9522	36560	8466	11	163	1362	10368	16178	8137	8137	13005	25516	0.5	CD16 Mono	3	3	14012	7490	53.3
ACTAACGGTATGAAGT-1_MM1graft	11018	8795	32176	8593	5	122	1406	6877	15170	6743	6743	11892	23361	0.489490853621783	Other	1	1	12389	6997	33.67
ACTAACGGTCATGAGG-1_MM1graft	9991	7717	32960	8518	8	148	2251	6297	15721	7787	7787	10880	21202	0.580483919552728	NK	4	4	13454	7261	32.96
ACTAACGGTCCAAGAG-1_MM1graft	8942	6946	31567	8300	0	169	1737	8784	12569	6825	6825	9498	18548	0.87325046886951	CD4 T	8	8	11443	6464	41.14
ACTAACGGTCCTATTT-1_MM1graft	11188	9018	37879	9562	8	178	2184	8962	16977	6941	6941	12147	23844	0.493005516767333	Other	0	0	13057	7455	45.32
ACTAACGGTCGAGGTA-1_MM1graft	8088	6465	25654	5765	5	111	2087	5281	12381	6396	6396	8700	16906	0.933078611449889	Other T	8	8	10914	6560	30.42
ACTAACGGTCTCTGGG-1_MM1graft	15711	11962	40831	8739	8	210	2441	6535	22880	10074	10074	16859	32951	0.481771778066922	Other	0	0	18653	8995	38.12
ACTAACGGTGTGACCC-1_MM1graft	8722	7036	24600	6114	8	90	1341	4561	12477	6461	6461	9452	18457	0.606403476234065	NK	2	2	11177	6618	24.79
ACTAACGGTTGGCTAT-1_MM1graft	17046	11683	57013	12104	22	262	3557	13655	27378	13717	13717	18805	36582	0.38612302808311	Other	11	11	23873	10030	78.65
ACTAACGGTTTAAGGA-1_MM1graft	10181	8197	35419	8540	5	154	2443	6803	17458	7865	7865	11402	22114	0.421867003140812	NK	2	2	14194	8062	36.6
ACTAACGGTTTCACCC-1_MM1graft	8265	6569	32309	6557	5	148	2100	10444	13036	6555	6555	8943	17407	0.280109053518633	NK	2	2	11181	6784	52.42
ACTAACGGTTTCAGCA-1_MM1graft	10011	7817	32945	7131	22	157	1635	10328	13652	7593	7593	10422	20416	0.840797072905246	CD4 T	9	9	12215	7128	55.73
ACTAACGTCAAAGTAG-1_MM1graft	12936	9511	43716	8254	16	174	1865	14494	18902	9825	9825	13508	26328	0.826236718404124	CD4 T	9	9	16506	8195	84.97
ACTAACGTCAGGAAGC-1_MM1graft	12635	10154	34398	9455	2	138	1844	4364	18583	7030	7030	13690	26826	0.286847623620434	CD14 Mono	0	0	14306	7533	2025-05-21
ACTAACGTCCGGGCAT-1_MM1graft	8884	7335	30351	7430	5	131	969	9873	11938	5154	5154	9559	18786	0.381811531193582	Other	0	0	9586	5850	46.92
ACTAACGTCCTAAGTG-1_MM1graft	9422	7547	32927	7984	2	154	2490	4902	17373	7363	7363	10494	20240	0.564497730069972	NK	4	4	13906	7892	26.34
ACTAACGTCCTTACGC-1_MM1graft	13628	10161	43241	10589	5	173	2390	7966	22109	10234	10234	15057	29250	0.639434666131313	NK	2	2	18647	9008	41.57
ACTAACGTCGACTATG-1_MM1graft	13401	10684	41374	11395	9	203	2028	6072	21656	7978	7978	14705	28760	0.468339699872909	Other	0	0	16216	8295	31.13
ACTAACGTCGCATAAC-1_MM1graft	13169	10786	43530	10780	13	204	2105	10542	19867	7720	7720	14360	28160	0.397649106074027	Other	0	0	15013	8119	55.13
ACTAACGTCGGGATCC-1_MM1graft	9249	7559	31396	6512	3	137	2220	6735	15760	7309	7309	10096	19576	0.551825996571949	NK	5	5	13244	7670	36.32
ACTAACGTCGGTCCGA-1_MM1graft	11953	9250	38494	10434	1	161	2457	5841	19590	8546	8546	13211	25604	0.61675101617678	NK	4	4	16243	8233	29.65
ACTAACGTCTTGTGCC-1_MM1graft	11866	9932	36318	6834	8	143	2224	8006	19089	7151	7151	13009	25356	0.491491723718986	CD14 Mono	0	0	14338	7967	44.72
ACTACCCAGACCCATT-1_MM1graft	11051	9103	34709	9446	6	140	1333	7651	16126	6573	6573	11989	23428	0.433905750870509	CD16 Mono	1	1	12631	7177	36.18
ACTACCCAGCTCCGGT-1_MM1graft	11719	9354	34439	9908	2	148	1360	6172	16841	7492	7492	12551	24529	0.5	Other	1	1	13747	7475	32.25
ACTACCCAGCTGAATA-1_MM1graft	13987	11410	40036	10208	11	184	1653	7801	20177	8491	8491	15104	29488	0.42043430089718	Other	0	0	15875	8363	39.21
ACTACCCAGGCCAATG-1_MM1graft	9328	6974	37940	12652	26	153	1614	12081	11406	6862	6862	9750	19227	0.921901571155728	CD4 T	3	3	10637	5994	39.57
ACTACCCAGTAACATG-1_MM1graft	12021	9596	36898	9809	9	156	1993	7617	17304	7496	7496	12887	25208	0.5	Other	0	0	13736	7585	40.33
ACTACCCCAACCTCTC-1_MM1graft	13562	10927	40978	10040	7	166	2337	7340	21069	8327	8327	14612	28484	0.463260010660708	Other	0	0	16286	8512	39.02
ACTACCCCACAACGGA-1_MM1graft	8570	6905	33132	7060	19	228	1230	12620	11973	6459	6459	8985	17517	0.691151818562642	CD8 T	9	9	10547	6259	61.98
ACTACCCCAGGATAGC-1_MM1graft	9276	7821	31569	7945	8	108	1482	6793	15217	5533	5533	10238	20014	0.486725857218294	CD16 Mono	1	1	11251	6795	36.16
ACTACCCCAGTAAGCG-1_MM1graft	13584	9803	39439	11278	3	166	2293	6275	19414	10962	10962	14601	28393	0.543263617811895	NK	4	4	18001	8496	29.67
ACTACCCCAGTTGCAT-1_MM1graft	14818	11132	41623	9811	12	168	2419	7652	21547	10624	10624	16009	31247	0.444594069372495	Other	5	5	18782	8999	42.09
ACTACCCCATACCCGG-1_MM1graft	16970	13117	51147	15819	11	182	3261	8086	23758	10442	10442	18199	35546	0.37520126410945	CD14 Mono	6	6	19152	9181	38
ACTACCCCATCCGTGG-1_MM1graft	9800	8311	30327	5380	12	135	2172	6899	15720	6537	6537	10818	21114	0.5	DC	6	6	12458	7500	39.51
ACTACCCCATCCTCGT-1_MM1graft	11572	9515	34107	8735	6	120	1146	7909	16187	6272	6272	12553	24611	0.461044692386227	CD14 Mono	0	0	12542	6937	36.38
ACTACCCGTAGTTTGC-1_MM1graft	9854	7369	34468	6530	3	137	1780	12178	13828	7836	7836	10571	20695	0.48999915435343	NK	2	2	12224	7074	65.22
ACTACCCGTATCGCGC-1_MM1graft	10957	8725	27549	8182	13	93	1294	3989	13965	6918	6918	11712	23031	0.49318439440264	CD16 Mono	7	7	11975	6716	19.42
ACTACCCGTCAGCAAG-1_MM1graft	14237	10477	44062	9431	16	223	1922	14436	18023	10198	10198	14978	29500	0.45254331819142	Other	3	3	16322	8111	72.9
ACTACCCGTGCTTCCT-1_MM1graft	9726	7696	28727	7467	8	131	1749	4833	14527	7287	7287	10526	20466	0.563420144563152	NK	4	4	12416	7214	2025-04-27
ACTACCCGTGGACAGT-1_MM1graft	10718	8997	33183	7475	5	156	1736	7253	16536	6674	6674	11710	22825	0.5	DC	6	6	12935	7561	39.44
ACTACCCGTGTCTCGG-1_MM1graft	13419	10914	36094	5890	11	129	2170	6183	21701	8655	8655	14768	28793	0.497975758055585	Other	0	0	16741	8822	41.42
ACTACCCGTTACCCAA-1_MM1graft	8435	6078	26913	7661	14	117	1279	7659	10171	7128	7128	8723	17100	0.754447787273664	Other T	3	3	10400	5924	34.39
ACTACCCGTTAGTAGA-1_MM1graft	8473	7138	30139	6845	12	117	1645	6802	14678	5601	5601	9337	18252	0.374488313730229	CD16 Mono	1	1	10946	6832	35.7
ACTACCCTCAATTGGC-1_MM1graft	14332	11579	45364	11792	10	172	1769	9765	21845	7997	7997	15693	30677	0.329018397004092	Other	0	0	16118	8365	51.61
ACTACCCTCACGTCAA-1_MM1graft	13186	10107	44139	10989	6	186	3255	6234	23441	10214	10214	14599	28193	0.608004309284333	NK	4	4	18890	9084	31.99
ACTACCCTCATGCTTT-1_MM1graft	13504	10815	38662	10708	12	169	1696	6948	19119	7813	7813	14506	28443	0.48719651130567	Other	0	0	14985	7877	34.65
ACTACCCTCCCGTAGG-1_MM1graft	11253	8834	33718	8622	5	128	2184	8006	14759	7043	7043	12016	23608	0.393816671082957	Other	0	0	12363	6854	40.25
ACTACCCTCCTATCCG-1_MM1graft	11071	9256	37878	9161	13	126	2255	7658	18644	6687	6687	12214	23922	0.378517676511159	Other	0	0	13514	7734	42.26
ACTACCCTCCTGTAGA-1_MM1graft	11089	8525	34667	7357	9	148	1756	8617	16774	8569	8569	11824	23048	0.535250578974139	NK	4	4	14686	7923	46.51
ACTACCCTCGAGGTCC-1_MM1graft	13248	10535	39274	10760	10	150	1618	7332	19402	8146	8146	14375	28087	0.367450850709682	CD16 Mono	1	1	15356	8038	38.43
ACTACCCTCGCACCTT-1_MM1graft	8979	6861	32364	7930	2	177	2127	10242	11873	6882	6882	9361	18252	0.876007962490889	CD4 T	3	3	10960	6219	44.36
ACTACCCTCGCGCTGA-1_MM1graft	9643	7155	34760	8327	20	142	2489	10750	13009	7487	7487	10081	19729	0.419086715239746	Other T	3	3	11894	6573	52.21
ACTACCCTCGCTTACC-1_MM1graft	10103	7637	40063	8484	20	199	2416	15294	13628	7239	7239	10521	20655	0.789003655925624	CD4 T	3	3	11705	6678	69.26
ACTACCCTCTACATCT-1_MM1graft	10906	8444	34434	9593	2	164	2877	4786	16991	8206	8206	11942	23205	0.54634328898636	NK	5	5	14665	7862	23.34
ACTACCCTCTATCTCA-1_MM1graft	11156	8801	37390	8834	10	144	2653	8991	16736	8489	8489	12089	23482	0.622187256451887	B	13	13	14440	7776	50.67
ACTACGAAGAAACGCC-1_MM1graft	12902	9888	34757	7780	7	113	1648	5246	19952	9741	9741	14156	27381	0.761509595669068	NK	2	2	17278	8637	29.56
ACTACGAAGAATATCG-1_MM1graft	12124	9182	38655	9601	8	166	2990	7406	18451	9725	9725	13104	25472	0.566108148611197	NK	4	4	16196	8375	36.95
ACTACGAAGATGAGGA-1_MM1graft	13007	10708	36906	9701	14	137	1630	7868	17546	7550	7550	14036	27577	0.290052520018356	Other	0	0	14198	7662	40.87
ACTACGAAGCACCATT-1_MM1graft	11187	9047	35992	9646	7	163	2177	7876	16106	7470	7470	12042	23611	0.460431780569841	CD4 T	0	0	13143	7522	40.01
ACTACGAAGCATACCT-1_MM1graft	12878	10100	38782	10862	9	199	1659	8231	17812	8323	8323	13822	27084	0.291657737377297	CD16 Mono	1	1	15065	7911	38.6
ACTACGAAGCGGACAT-1_MM1graft	10878	8887	34209	8172	4	166	1970	8508	15374	6778	6778	11704	23035	0.494263413360895	Other	0	0	12308	7243	46.07
ACTACGAAGGAAGGTA-1_MM1graft	8677	6960	28753	6902	16	173	1673	6199	13770	6735	6735	9365	18233	0.542682236880037	NK	2	2	11593	6965	33.77
ACTACGAAGGAGTACC-1_MM1graft	9776	8189	31097	7443	9	144	1304	7283	14897	6147	6147	10622	20764	0.485661160443073	CD16 Mono	1	1	11743	6946	38.99
ACTACGAAGGCCTAAG-1_MM1graft	14629	11088	38069	13112	10	144	1829	3216	19746	9367	9367	15551	30485	0.5	CD16 Mono	7	7	16641	8198	14.63
ACTACGAAGGTAAGTT-1_MM1graft	13852	10711	35578	8837	8	148	2074	4820	19675	9510	9510	14944	29235	0.499391820542871	CD16 Mono	7	7	16898	8582	25.16
ACTACGAAGGTCTTGT-1_MM1graft	14633	11696	47589	11064	17	199	2536	11182	22571	8657	8657	16051	31329	0.480233315844518	Other	0	0	16994	8652	60.71
ACTACGAAGGTTGTTC-1_MM1graft	10419	8627	24615	4830	5	89	1355	3843	14483	6822	6822	11268	22019	0.425520606889597	Other	4	4	12059	7091	24.53
ACTACGAAGTCATCTG-1_MM1graft	8727	6882	31490	6731	12	164	2163	10374	12026	6221	6221	9220	18063	0.869655226893683	CD4 T	3	3	10366	6212	48.53
ACTACGAAGTGAGTGC-1_MM1graft	13832	11346	37412	7373	5	176	1528	8759	19565	8221	8221	15012	29498	0.409622644724465	Other	1	1	15333	7912	50.68
ACTACGAAGTGCTGAG-1_MM1graft	9121	7172	25614	6334	6	124	1544	5119	12477	6853	6853	9606	18793	0.959292607846669	CD4 T	3	3	11315	6598	22.95
ACTACGACAACAACTC-1_MM1graft	9270	7372	22769	6151	1	90	1033	1912	13578	7021	7021	10006	19493	0.606778459112989	NK	4	4	12110	6987	2023-10-01
ACTACGACAACCTCCT-1_MM1graft	9756	7305	28305	7663	2	132	1973	4459	14058	7783	7783	10424	20344	0.55249265256364	NK	4	4	12642	6940	23.48
ACTACGACAAGAGCGT-1_MM1graft	15515	12840	50405	11248	5	196	2980	9935	26013	9388	9388	17409	33827	0.5	DC	6	6	19317	9499	53.57
ACTACGACAATGGTCT-1_MM1graft	10545	8735	32386	8401	8	108	1537	6238	16094	6098	6098	11483	22433	0.5	CD16 Mono	1	1	12470	6506	33.58
ACTACGACACAGTAGG-1_MM1graft	10665	8789	28043	6350	7	109	1161	5646	14757	6316	6316	11492	22430	0.5	CD14 Mono	1	1	11708	6708	33.5
ACTACGACACCTACCT-1_MM1graft	10121	7672	32915	8313	16	152	2285	8917	13223	7725	7725	10562	20725	0.769083757637451	CD8 T	3	3	12306	6981	40.36
ACTACGACATGCGACC-1_MM1graft	8309	6895	22532	7639	2	92	1104	2490	11198	5139	5139	8834	17465	0.440284011725653	Other	0	0	9083	5829	2023-12-01
ACTACGACATTTGTTC-1_MM1graft	15127	11767	44032	8989	18	167	2785	9931	22115	10092	10092	16459	32122	0.394550117679157	Other	0	0	18163	9040	55.87
ACTACGAGTAAAGCTA-1_MM1graft	12659	9086	37064	10036	15	134	2020	4467	20372	9791	9791	13652	26575	0.537834128747645	NK	5	5	17460	8361	23.17
ACTACGAGTACAAATG-1_MM1graft	14235	11640	42650	10240	8	160	2354	7830	22037	8661	8661	15519	30228	0.378489101857111	CD14 Mono	0	0	16814	8727	43.3
ACTACGAGTCAAACAA-1_MM1graft	9128	6952	29975	7719	15	152	1543	7907	12636	7056	7056	9605	18749	0.905178240088398	Other T	8	8	11446	6518	38.02
ACTACGAGTCAGAAAT-1_MM1graft	16140	13219	55346	12522	26	242	3366	13235	25928	8911	8911	18103	35260	0.5	CD14 Mono	0	0	19300	9193	73.57
ACTACGAGTCGACTGC-1_MM1graft	11815	9591	40597	10229	12	143	2933	7946	19318	7723	7723	12977	25205	0.5	DC	15	15	15040	8041	39.7
ACTACGAGTCTCTGCT-1_MM1graft	11683	9749	38076	9620	11	167	1543	9321	17412	6299	6299	12908	25379	0.5	CD14 Mono	0	0	12898	7364	48.48
ACTACGAGTGCGTCCA-1_MM1graft	12342	9784	33054	6547	6	161	1749	8313	16272	8032	8032	13114	25737	0.462417188808924	Other	3	3	13893	7590	45.04
ACTACGAGTGGCCTTG-1_MM1graft	11067	8534	35384	9525	7	136	1964	7246	16494	8229	8229	12176	23754	0.784455824558535	NK	2	2	14478	7691	34.92
ACTACGAGTTATGCAC-1_MM1graft	10394	8677	31849	8008	8	164	2066	5947	15644	5848	5848	11292	22165	0.354920530658057	Other	0	0	11640	6905	2025-05-30
ACTACGAGTTCCGGCA-1_MM1graft	15185	11741	43803	7858	19	179	2439	11420	21866	9642	9642	16262	31833	0.430544586444243	Other	0	0	17512	8833	68.62
ACTACGAGTTCTACCC-1_MM1graft	12558	10166	40980	10790	15	162	1811	9307	18883	7416	7416	13755	26970	0.297127834026867	CD16 Mono	1	1	14657	7856	45.72
ACTACGAGTTTAAGCC-1_MM1graft	11919	9744	34268	8598	8	146	1309	7388	16808	6934	6934	12993	25424	0.467598125031623	CD16 Mono	1	1	13605	7121	37.39
ACTACGAGTTTCTACT-1_MM1graft	10952	9036	36855	9485	8	137	2069	7233	17899	6579	6579	12051	23639	0.489434758098277	Other	0	0	13089	7662	40.36
ACTACGAGTTTCTCTA-1_MM1graft	8193	6935	21406	4574	2	87	971	5109	10661	5157	5157	8783	17249	0.5	DC	6	6	9105	5704	2025-12-28
ACTACGATCAAACCCA-1_MM1graft	17667	13524	60306	15687	12	296	3248	13070	27970	11511	11511	19291	37502	0.5	DC	6	6	22268	10099	61.96
ACTACGATCAATGCAC-1_MM1graft	9618	7355	37543	8512	14	142	1291	14266	13317	7440	7440	10042	19653	0.849208758858385	CD4 T	9	9	11827	6834	71.23
ACTACGATCACGTCAA-1_MM1graft	11490	8969	34809	9473	6	166	1999	7126	16022	8563	8563	12640	24730	0.603166030870768	NK	2	2	14327	7724	33.41
ACTACGATCAGAGTGG-1_MM1graft	9262	7742	27702	6043	5	133	1198	6115	14206	5818	5818	10032	19666	0.5	Other	1	1	11093	6751	32.93
ACTACGATCAGTGTAC-1_MM1graft	14014	10828	38847	10365	13	186	2143	6205	19918	9498	9498	15127	29560	0.343370407847829	Other	4	4	16567	8373	31.49
ACTACGATCAGTGTGT-1_MM1graft	11924	8562	32856	7069	6	152	2088	8203	15328	9286	9286	12526	24562	0.353424480837471	Other	2	2	14504	7367	43.08
ACTACGATCCAAACCA-1_MM1graft	17909	13622	55838	11898	17	235	2962	12649	28059	11718	11718	19694	38518	0.498944478048349	Other	5	5	22059	10077	73.14
ACTACGATCGGGAAAC-1_MM1graft	9131	7400	26313	7644	5	109	1483	2055	15011	7151	7151	9990	19258	0.590122945276366	NK	4	4	12997	7371	1939-11-01
ACTACGATCGGTTAGT-1_MM1graft	15083	12182	60663	13178	15	316	2489	18308	26353	10617	10617	17565	34170	0.623419124686698	HSPC	10	10	19993	9661	87.99
ACTACGATCTGACTTT-1_MM1graft	13253	10471	40996	11220	8	178	1709	10677	17195	7181	7181	14182	27902	0.5	CD14 Mono	1	1	13477	7081	47.74
ACTACGATCTGTCGGG-1_MM1graft	15510	11417	43557	10187	17	200	2158	11118	19862	10654	10654	16327	32103	0.42721133004239	Other	8	8	17689	8526	55.63
ACTACGATCTTGGCCT-1_MM1graft	13818	11192	39891	10198	6	191	1792	7261	20425	8123	8123	15072	29443	0.5	CD14 Mono	0	0	15972	8403	36.59
ACTAGGTAGATATGTG-1_MM1graft	8516	7106	33810	8011	6	185	1455	11566	12574	5020	5020	9139	17962	0.485402514898571	CD16 Mono	1	1	9541	5609	52.45
ACTAGGTAGATCGAGC-1_MM1graft	12899	10100	59719	7246	27	309	3040	29066	19996	8897	8897	13721	26863	0.5	B	14	14	15867	8572	156.04
ACTAGGTAGCACACCC-1_MM1graft	12288	9794	37432	10485	9	131	1745	7422	17609	7838	7838	13179	25798	0.486192315703326	Other	1	1	14157	7657	38.25
[truncated: 72,326 more rows]
