# Supplementary material for: Dynamics of clonal hematopoiesis and cellular responses to stress-induced toxicity in autologous stem cell transplantation
Source: Leukemia. 2025 Dec 19;40(2):314–24. doi: 10.1038/s41375-025-02823-z (PMC12875865; doi:10.1038/s41375-025-02823-z)
Supplement: Supplementary file 4 — Supplemental TableS10 [file 41375_2025_2823_MOESM4_ESM.xlsx]

## Sheet: Sheet 1
Gene	baseMean	log2FoldChange	lfcSE	stat	pvalue	padj	cell_type
DEFB125	77.4741	-0.187324	0.474263	-0.394979	0.692858	0.99976	All
DEFB126	33.9574	-0.16598	0.59247	-0.280149	0.779363	0.99976	All
DEFB127	31.5997	0.337113	0.653565	0.515806	0.60599	0.99976	All
DEFB128	28.8194	-0.145412	0.640589	-0.226997	0.820426	0.99976	All
DEFB129	217.894	0.243972	0.334335	0.729723	0.46556	0.99976	All
DEFB132	153.475	-0.0507581	0.391515	-0.129645	0.896847	0.99976	All
C20orf96	3539.15	-0.0856583	0.17061	-0.502071	0.615617	0.99976	All
ZCCHC3	3849.79	-0.119849	0.142292	-0.842276	0.399634	0.99976	All
SOX12	6998.25	-0.199701	0.165611	-1.20584	0.227878	0.99976	All
NRSN2	2709.77	0.0534035	0.151627	0.352202	0.724687	0.99976	All
TRIB3	5028.58	-0.0892028	0.2269	-0.393136	0.694219	0.99976	All
RBCK1	3759.86	-0.0994503	0.151791	-0.655181	0.512351	0.99976	All
TBC1D20	5278.12	0.121509	0.14113	0.860975	0.389252	0.99976	All
CSNK2A1	9573.21	0.165032	0.11736	1.4062	0.159666	0.99976	All
TCF15	296.69	-0.676379	0.328965	-2.05608	0.0397745	0.99976	All
SRXN1	2921.9	-0.050225	0.218118	-0.230266	0.817885	0.99976	All
RP5-850E9.3	5506.98	-0.166619	0.271564	-0.613555	0.53951	0.99976	All
SCRT2	1379.29	-0.301472	0.351257	-0.858265	0.390746	0.99976	All
SLC52A3	548.78	-0.273397	0.351169	-0.778536	0.436253	0.99976	All
FAM110A	13167.6	0.0583844	0.134066	0.435489	0.663208	0.99976	All
ANGPT4	3541.84	-0.177636	0.341949	-0.51948	0.603426	0.99976	All
RSPO4	1402.1	-0.182691	0.294357	-0.620643	0.534834	0.99976	All
PSMF1	7163.68	0.0103077	0.106095	0.0971555	0.922603	0.99976	All
TMEM74B	370.655	0.000465661	0.309025	0.00150687	0.998798	0.999948	All
C20orf202	121.951	-0.163777	0.444557	-0.368404	0.712572	0.99976	All
RAD21L1	4488.19	-0.264202	0.167387	-1.57839	0.114475	0.99976	All
SNPH	2363.59	-0.15786	0.222412	-0.709763	0.477851	0.99976	All
SDCBP2	8032.29	-0.0421325	0.163628	-0.25749	0.796801	0.99976	All
RP11-314N13.10	15697.5	0.0213087	0.143273	0.148728	0.881768	0.99976	All
FKBP1A	6669.27	0.0918375	0.125645	0.730929	0.464823	0.99976	All
NSFL1C	6615.84	0.0913602	0.154948	0.589617	0.555448	0.99976	All
SIRPB2	3873.93	0.0809774	0.37519	0.21583	0.82912	0.99976	All
SIRPD	3577.29	0.0463955	0.41232	0.112523	0.910409	0.99976	All
RP4-576H24.4	4067.67	-0.0964588	0.376604	-0.256128	0.797852	0.99976	All
SIRPB1	3010.88	-0.0977494	0.393022	-0.248712	0.803583	0.99976	All
SIRPG	2087.06	-0.118432	0.278722	-0.424909	0.670903	0.99976	All
SIRPA	2734.3	-0.00957743	0.399634	-0.0239655	0.98088	0.99976	All
PDYN	276.696	-0.0692137	0.387928	-0.178419	0.858394	0.99976	All
STK35	8909.03	0.13183	0.109285	1.20629	0.227706	0.99976	All
TGM3	4981.18	-0.0933802	0.403097	-0.231657	0.816804	0.99976	All
TGM6	1225.55	-0.161154	0.236664	-0.680938	0.495911	0.99976	All
SNRPB	7267.18	0.0116721	0.125541	0.0929744	0.925924	0.99976	All
RP4-734P14.4	11834.6	0.036694	0.121122	0.302951	0.761927	0.99976	All
ZNF343	7092.62	0.0384079	0.12134	0.316531	0.751599	0.99976	All
TMC2	1415.89	0.340482	0.23991	1.41921	0.155839	0.99976	All
NOP56	5060.85	0.0172425	0.177926	0.0969084	0.922799	0.99976	All
IDH3B	4018.26	0.0702987	0.125166	0.561643	0.574359	0.99976	All
EBF4	6952.74	0.175808	0.197168	0.891663	0.372574	0.99976	All
CPXM1	636.589	-0.28436	0.354912	-0.801213	0.423008	0.99976	All
RP5-860F19.8	133.344	-0.179274	0.444529	-0.403289	0.686736	0.99976	All
C20orf141	58.4938	-0.636368	0.496972	-1.28049	0.200373	0.99976	All
TMEM239	147.303	-0.154108	0.429275	-0.358997	0.719598	0.99976	All
PCED1A	2641.46	-0.00732183	0.159258	-0.0459747	0.96333	0.99976	All
VPS16	6105.77	0.447481	0.314591	1.42242	0.154903	0.99976	All
PTPRA	13068.4	0.235984	0.163824	1.44047	0.149734	0.99976	All
GNRH2	1975.59	0.121315	0.220093	0.551201	0.581496	0.99976	All
MRPS26	4385.4	0.0625467	0.160626	0.389394	0.696984	0.99976	All
OXT	676.285	-0.331794	0.267979	-1.23814	0.215666	0.99976	All
AVP	328.422	-0.550798	0.324934	-1.69511	0.0900553	0.99976	All
UBOX5	5105.32	-0.0826433	0.151374	-0.545954	0.585097	0.99976	All
FASTKD5	3166.43	-0.0297108	0.141048	-0.210643	0.833166	0.99976	All
LZTS3	3487.97	-0.165427	0.17193	-0.96218	0.335959	0.99976	All
DDRGK1	3515.2	-0.111911	0.13707	-0.816456	0.414239	0.99976	All
ITPA	2120.98	-0.0835455	0.129052	-0.647378	0.517387	0.99976	All
SLC4A11	871.006	-0.178263	0.205155	-0.868918	0.384892	0.99976	All
C20orf194	10753.6	0.0691145	0.174883	0.395205	0.692692	0.99976	All
ATRN	4792.69	0.26107	0.161329	1.61825	0.105609	0.99976	All
GFRA4	211.613	-0.475358	0.544645	-0.872786	0.38278	0.99976	All
ADAM33	916.012	-0.170364	0.303938	-0.560521	0.575124	0.99976	All
SIGLEC1	402.759	-0.222185	0.338143	-0.657075	0.511133	0.99976	All
HSPA12B	2453.05	-0.134806	0.226331	-0.595613	0.551434	0.99976	All
C20orf27	10004.3	-0.0446931	0.138791	-0.322017	0.74744	0.99976	All
SPEF1	2072.33	-0.00405453	0.159503	-0.0254198	0.97972	0.99976	All
CENPB	2559.51	-0.185332	0.176905	-1.04764	0.294804	0.99976	All
CDC25B	8349.77	-0.106265	0.153804	-0.690916	0.489619	0.99976	All
AP5S1	6141.21	-0.0298884	0.14861	-0.20112	0.840605	0.99976	All
MAVS	3610.73	-0.0663145	0.120439	-0.550606	0.581904	0.99976	All
PANK2	11722.1	-0.0206172	0.128391	-0.160582	0.872423	0.99976	All
RNF24	10503.3	-0.0500797	0.174014	-0.287791	0.773506	0.99976	All
SMOX	4356.03	-0.512847	0.315221	-1.62694	0.103749	0.99976	All
ADRA1D	712.21	-0.512102	0.425625	-1.20318	0.228907	0.99976	All
PRNP	4896.96	-0.129848	0.13459	-0.964763	0.334663	0.99976	All
PRND	4403.52	0.0266433	0.194572	0.136933	0.891084	0.99976	All
PRNT	534.605	0.100504	0.230785	0.435487	0.663209	0.99976	All
RASSF2	13411.8	0.072484	0.217623	0.333072	0.73908	0.99976	All
SLC23A2	8339.01	-0.00816978	0.149551	-0.0546286	0.956434	0.99976	All
TMEM230	16639.2	0.0943574	0.182022	0.518385	0.604189	0.99976	All
PCNA	22454.4	-0.0486527	0.137072	-0.354943	0.722632	0.99976	All
CDS2	17393.5	-0.0378431	0.120347	-0.314451	0.753178	0.99976	All
PROKR2	81.3227	-0.306571	0.49683	-0.617053	0.5372	0.99976	All
GPCPD1	17668.2	0.0938843	0.155912	0.602162	0.547066	0.99976	All
C20orf196	9780.18	0.0415417	0.158963	0.261329	0.793839	0.99976	All
CHGB	856.722	-0.126949	0.253023	-0.50173	0.615857	0.99976	All
TRMT6	7107.31	0.158046	0.199059	0.793968	0.427214	0.99976	All
MCM8	7518.57	0.340522	0.178646	1.90613	0.056634	0.99976	All
CRLS1	4244.04	0.111727	0.17113	0.652879	0.513834	0.99976	All
LRRN4	239.957	-0.151474	0.319095	-0.474699	0.635002	0.99976	All
FERMT1	821.765	-0.339897	0.340308	-0.998791	0.317896	0.99976	All
BMP2	553.993	-0.0646885	0.393373	-0.164445	0.86938	0.99976	All
HAO1	1207.12	0.207673	0.304714	0.681535	0.495533	0.99976	All
TMX4	8019.1	0.227626	0.148044	1.53756	0.124157	0.99976	All
PLCB4	7649.63	0.0109561	0.335558	0.0326503	0.973953	0.99976	All
LAMP5	614.471	0.0764383	0.380895	0.200681	0.840948	0.99976	All
PAK5	3127.71	0.0391066	0.282483	0.138439	0.889894	0.99976	All
ANKEF1	5189.2	0.115166	0.125829	0.915259	0.360055	0.99976	All
SNAP25	1922.86	-0.0231829	0.259965	-0.0891771	0.928941	0.99976	All
MKKS	9799.11	0.165212	0.124505	1.32695	0.184525	0.99976	All
SLX4IP	23181.4	0.111053	0.160508	0.691883	0.489011	0.99976	All
JAG1	5575.31	0.0767706	0.272081	0.28216	0.77782	0.99976	All
BTBD3	1467.31	0.0114077	0.227705	0.0500987	0.960044	0.99976	All
SPTLC3	2450.31	-0.302402	0.265521	-1.1389	0.254745	0.99976	All
ISM1	4045.88	-0.356035	0.268528	-1.32588	0.18488	0.99976	All
TASP1	8281.15	-0.000621053	0.132101	-0.00470135	0.996249	0.99976	All
ESF1	4793.75	0.171152	0.128731	1.32953	0.183674	0.99976	All
NDUFAF5	4588.42	0.199565	0.140407	1.42133	0.155221	0.99976	All
SEL1L2	1865.82	-0.0240401	0.367356	-0.0654408	0.947823	0.99976	All
FLRT3	109.999	-0.300012	0.33469	-0.896388	0.370046	0.99976	All
KIF16B	5611.45	0.167427	0.254241	0.658533	0.510195	0.99976	All
AL049794.1	38.8076	-0.0143762	0.664407	-0.0216377	0.982737	0.99976	All
SNRPB2	4283.4	0.122652	0.131183	0.934969	0.349804	0.99976	All
OTOR	430.778	0.236636	0.220802	1.07171	0.283849	0.99976	All
PCSK2	1163.48	-0.119204	0.237461	-0.501995	0.615671	0.99976	All
BFSP1	11182.4	0.14706	0.201276	0.730638	0.465001	0.99976	All
AL031664.1	4359.29	0.331513	0.264532	1.25321	0.210131	0.99976	All
DSTN	5468.27	0.106939	0.202586	0.527866	0.597592	0.99976	All
RRBP1	15848.6	0.113402	0.191396	0.592501	0.553515	0.99976	All
BANF2	635.197	0.00663063	0.348941	0.0190021	0.984839	0.99976	All
SNX5	14852.9	0.0525433	0.123603	0.425097	0.670766	0.99976	All
OVOL2	18267.7	0.0730937	0.104955	0.696432	0.486159	0.99976	All
MGME1	11888.7	0.0627776	0.131315	0.47807	0.6326	0.99976	All
PET117	3521.95	0.176955	0.171309	1.03295	0.301625	0.99976	All
KAT14	3995.44	0.186572	0.15787	1.18181	0.237282	0.99976	All
ZNF133	7340.25	0.157241	0.178578	0.88052	0.378578	0.99976	All
DZANK1	7182.72	0.111502	0.115756	0.963253	0.33542	0.99976	All
POLR3F	5553.07	0.10753	0.148037	0.726374	0.467609	0.99976	All
RBBP9	1650.28	0.12741	0.222407	0.57287	0.566733	0.99976	All
SEC23B	16102.5	0.164246	0.168578	0.974305	0.329905	0.99976	All
LINC00493	4256.66	0.0526407	0.191029	0.275564	0.782883	0.99976	All
DTD1	11570.2	0.14341	0.153855	0.932106	0.351282	0.99976	All
SCP2D1	21.9787	-0.104543	0.688286	-0.151889	0.879275	0.99976	All
RIN2	13489.7	0.12754	0.343815	0.370957	0.71067	0.99976	All
NAA20	3761.16	0.101853	0.117995	0.863194	0.388031	0.99976	All
CRNKL1	7052.92	0.202888	0.143823	1.41068	0.15834	0.99976	All
CFAP61	19557.6	0.339166	0.163025	2.08045	0.0374846	0.99976	All
INSM1	183.27	-0.231535	0.391015	-0.592138	0.553758	0.99976	All
RALGAPA2	17329.9	0.22255	0.135052	1.64789	0.0993761	0.99976	All
KIZ	9128.86	0.124422	0.152879	0.813858	0.415726	0.99976	All
XRN2	9270.85	0.126795	0.156544	0.809966	0.41796	0.99976	All
NKX2-4	475.709	0.382491	0.213984	1.78747	0.0738608	0.99976	All
NKX2-2	179.183	-0.648123	0.340222	-1.905	0.0567798	0.99976	All
PAX1	73.6964	-0.784604	0.555796	-1.41168	0.158045	0.99976	All
FOXA2	81.8406	-2.04036	0.488004	-4.18103	2.90197e-05	0.0598387	All
SSTR4	62.6034	-0.344877	0.584518	-0.59002	0.555177	0.99976	All
THBD	2148.46	-0.0910795	0.344763	-0.26418	0.791641	0.99976	All
CD93	1667.92	0.0983488	0.299979	0.327852	0.743023	0.99976	All
NXT1	11738	-0.00363257	0.160363	-0.0226521	0.981928	0.99976	All
GZF1	11316.9	0.0173589	0.140139	0.123869	0.901419	0.99976	All
NAPB	6971.06	0.163873	0.136955	1.19655	0.231483	0.99976	All
CSTL1	590.161	0.341581	0.23149	1.47557	0.140059	0.99976	All
CST11	93.0876	0.00583301	0.515854	0.0113075	0.990978	0.99976	All
CST8	97.0602	0.373034	0.475807	0.784004	0.433038	0.99976	All
CST9L	75.375	-0.173928	0.478486	-0.363496	0.716235	0.99976	All
CST9	1291.95	0.275604	0.255351	1.07932	0.280447	0.99976	All
CST3	1017.17	0.129955	0.390991	0.332374	0.739607	0.99976	All
CST4	36.0255	-0.736924	0.771941	-0.954638	0.339761	0.99976	All
CST1	30.3909	-0.434474	0.692971	-0.626973	0.530677	0.99976	All
CST2	32.1381	-0.42222	0.6517	-0.647875	0.517066	0.99976	All
CST5	49.9429	0.00644524	0.497116	0.0129652	0.989656	0.99976	All
GGTLC1	59.0348	-0.203006	0.553236	-0.366942	0.713662	0.99976	All
SYNDIG1	1150.62	-0.404411	0.261344	-1.54743	0.12176	0.99976	All
CST7	6370.88	0.580347	0.326878	1.77542	0.0758281	0.99976	All
APMAP	9255.23	0.196016	0.157552	1.24414	0.21345	0.99976	All
ACSS1	7692.43	0.155664	0.178339	0.872855	0.382742	0.99976	All
VSX1	695.256	-0.060518	0.253579	-0.238655	0.811373	0.99976	All
ENTPD6	3768.05	0.0494484	0.156402	0.316161	0.75188	0.99976	All
PYGB	4337.5	0.0907527	0.160595	0.565102	0.572004	0.99976	All
ABHD12	13857.8	0.143673	0.163267	0.879985	0.378868	0.99976	All
GINS1	2105.8	0.175701	0.15908	1.10448	0.269384	0.99976	All
NINL	1747.79	-0.101215	0.177249	-0.571035	0.567976	0.99976	All
NANP	3321.22	0.0282248	0.154881	0.182236	0.855398	0.99976	All
ZNF337	5802.79	0.104422	0.230021	0.453966	0.649853	0.99976	All
FAM182B	3015.51	0.175705	0.313066	0.561238	0.574635	0.99976	All
DEFB115	12.2543	-1.18665	0.93983	-1.26262	0.206724	0.99976	All
DEFB116	22.1104	-0.375569	0.907359	-0.413915	0.678937	0.99976	All
DEFB118	19.043	-0.64451	0.792473	-0.81329	0.416052	0.99976	All
DEFB119	48.037	-0.855918	0.750667	-1.14021	0.254199	0.99976	All
DEFB121	61.0087	-0.58723	0.530435	-1.10707	0.268263	0.99976	All
DEFB123	89.3418	-0.165045	0.453103	-0.364256	0.715667	0.99976	All
DEFB124	452.763	-0.0512861	0.366065	-0.140101	0.88858	0.99976	All
REM1	488.307	-0.0375593	0.381872	-0.0983558	0.92165	0.99976	All
HM13	16268.3	-0.0477841	0.176762	-0.27033	0.786906	0.99976	All
ID1	5272.83	-0.163827	0.141281	-1.15958	0.24622	0.99976	All
COX4I2	203.661	0.0593863	0.37858	0.156866	0.875351	0.99976	All
BCL2L1	16989.2	0.149821	0.14265	1.05027	0.293595	0.99976	All
MYLK2	1143.53	-0.0444517	0.219862	-0.202181	0.839776	0.99976	All
FOXS1	516.344	0.0497248	0.249627	0.199196	0.842109	0.99976	All
DUSP15	2233.46	0.014415	0.192817	0.0747602	0.940406	0.99976	All
TTLL9	6778.8	0.0983525	0.149124	0.659536	0.509551	0.99976	All
PDRG1	3337.65	0.0831932	0.127385	0.653085	0.513701	0.99976	All
XKR7	1762.96	-0.178984	0.236178	-0.757836	0.448549	0.99976	All
CCM2L	1824.72	-0.0765201	0.204035	-0.375034	0.707635	0.99976	All
HCK	9709.27	0.0856574	0.357326	0.239718	0.810549	0.99976	All
TM9SF4	10656.3	0.144895	0.218512	0.663098	0.507268	0.99976	All
PLAGL2	5199.15	-0.0407426	0.137261	-0.296827	0.766599	0.99976	All
POFUT1	5145.53	-0.0409363	0.122484	-0.334217	0.738216	0.99976	All
KIF3B	5330.4	0.126915	0.161074	0.78793	0.430738	0.99976	All
ASXL1	13011.6	0.128408	0.163382	0.785939	0.431903	0.99976	All
NOL4L	23827	-0.0400466	0.149178	-0.268449	0.788353	0.99976	All
AL034550.1	23579.3	-0.0400099	0.148667	-0.269124	0.787835	0.99976	All
COMMD7	3325.76	-0.0347386	0.150213	-0.231262	0.817111	0.99976	All
DNMT3B	3491.93	-0.218866	0.155071	-1.41139	0.158128	0.99976	All
MAPRE1	9453.59	-0.0116709	0.127643	-0.0914338	0.927148	0.99976	All
EFCAB8	2288.43	-0.175664	0.186073	-0.944059	0.345139	0.99976	All
SUN5	546.544	-0.329788	0.234668	-1.40534	0.15992	0.99976	All
BPIFB2	215.996	-0.416309	0.363307	-1.14589	0.251842	0.99976	All
BPIFB6	126.091	-0.45457	0.390243	-1.16484	0.244084	0.99976	All
BPIFB3	271.828	-0.522511	0.42197	-1.23826	0.215618	0.99976	All
BPIFB4	451.447	-0.429805	0.284819	-1.50905	0.131287	0.99976	All
BPIFA2	195.361	-0.202286	0.369484	-0.547484	0.584046	0.99976	All
BPIFA3	96.1161	-0.167471	0.45249	-0.370111	0.7113	0.99976	All
BPIFA1	83.156	-0.515458	0.474561	-1.08618	0.277401	0.99976	All
BPIFB1	984.606	-0.253458	0.239105	-1.06003	0.289133	0.99976	All
CDK5RAP1	6531.54	0.102193	0.209302	0.488256	0.625369	0.99976	All
SNTA1	4347.17	-0.282257	0.233051	-1.21114	0.225843	0.99976	All
CBFA2T2	14633.4	-0.00165714	0.151139	-0.0109643	0.991252	0.99976	All
NECAB3	8849.82	-0.151166	0.171213	-0.882912	0.377284	0.99976	All
C20orf144	2278.81	-0.156757	0.17354	-0.903289	0.366372	0.99976	All
ACTL10	5483.12	-0.142873	0.189483	-0.754016	0.45084	0.99976	All
PXMP4	6655.53	0.175602	0.13969	1.25708	0.208724	0.99976	All
ZNF341	6965.57	-0.0493241	0.140951	-0.349938	0.726385	0.99976	All
CHMP4B	11715.8	0.0658562	0.138877	0.474207	0.635352	0.99976	All
RALY	21881.1	0.0255206	0.123703	0.206305	0.836553	0.99976	All
EIF2S2	8389.89	0.0496584	0.113014	0.4394	0.660372	0.99976	All
ASIP	3917.02	-0.0950372	0.323222	-0.294031	0.768735	0.99976	All
AHCY	8982.82	-0.0397541	0.110893	-0.358492	0.719975	0.99976	All
ITCH	10138.7	0.179521	0.137647	1.30421	0.192162	0.99976	All
AL109923.1	3041.65	0.282565	0.184606	1.53064	0.125859	0.99976	All
DYNLRB1	5359.96	0.0199967	0.142539	0.14029	0.888431	0.99976	All
MAP1LC3A	5178.23	-0.258706	0.142349	-1.81741	0.069155	0.99976	All
PIGU	12677.5	0.0140038	0.110468	0.126767	0.899124	0.99976	All
NCOA6	15922.7	-0.170465	0.121973	-1.39756	0.162244	0.99976	All
TP53INP2	10124.1	-0.255212	0.134651	-1.89536	0.0580448	0.99976	All
GGT7	2441.31	-0.141231	0.174667	-0.808575	0.41876	0.99976	All
ACSS2	12964.3	-0.111359	0.229824	-0.48454	0.628003	0.99976	All
GSS	5584.43	-0.0964424	0.109538	-0.880446	0.378618	0.99976	All
MYH7B	754.356	0.133301	0.300684	0.443326	0.65753	0.99976	All
TRPC4AP	7496.61	0.0906586	0.121258	0.747652	0.45467	0.99976	All
EDEM2	5041.49	-0.132691	0.163228	-0.812922	0.416263	0.99976	All
PROCR	1652.57	0.0719378	0.174491	0.412272	0.68014	0.99976	All
MMP24-AS1	9709.98	0.28646	0.166228	1.72329	0.0848355	0.99976	All
MMP24	3606.4	0.599444	0.264153	2.26931	0.0232497	0.99976	All
RP4-614O4.11	5813.09	0.0756353	0.15579	0.485496	0.627325	0.99976	All
EIF6	1888.44	-0.00942297	0.148537	-0.0634387	0.949417	0.99976	All
FAM83C	339.545	-0.516973	0.300544	-1.72012	0.08541	0.99976	All
UQCC1	6301.99	-0.0202865	0.133534	-0.151921	0.87925	0.99976	All
GDF5OS	93.5396	-0.681246	0.492389	-1.38355	0.166496	0.99976	All
GDF5	6732.08	0.00268024	0.152482	0.0175774	0.985976	0.99976	All
CEP250	9348.86	0.0625446	0.151247	0.413527	0.67922	0.99976	All
C20orf173	252.953	-0.121587	0.284123	-0.427938	0.668696	0.99976	All
ERGIC3	4125.94	-0.0530581	0.139164	-0.381264	0.703008	0.99976	All
SPAG4	18012.8	-0.0172165	0.140952	-0.122145	0.902784	0.99976	All
CPNE1	7794.79	-0.0974288	0.144781	-0.672941	0.500985	0.99976	All
RP1-309K20.6	7761.88	-0.0948922	0.147729	-0.642341	0.520652	0.99976	All
RBM12	7111.58	-0.110526	0.155434	-0.711082	0.477034	0.99976	All
NFS1	3785.39	-0.019455	0.111449	-0.174565	0.861422	0.99976	All
ROMO1	2958.72	-0.0534787	0.132791	-0.402729	0.687148	0.99976	All
RBM39	21186	0.0652378	0.130992	0.498027	0.618465	0.99976	All
PHF20	18289.8	0.0186722	0.115616	0.161502	0.871698	0.99976	All
SCAND1	9929.04	-0.00352628	0.166308	-0.0212033	0.983083	0.99976	All
CNBD2	13600.4	-0.0365488	0.107954	-0.338559	0.734942	0.99976	All
EPB41L1	6626.65	-0.221264	0.233628	-0.947079	0.343598	0.99976	All
AAR2	1852.4	0.200142	0.176125	1.13637	0.255803	0.99976	All
DLGAP4	13068.5	-0.155237	0.118899	-1.30562	0.191683	0.99976	All
MYL9	390.553	-0.0623011	0.311981	-0.199695	0.841719	0.99976	All
TGIF2	6670.1	-0.116894	0.198664	-0.588399	0.556264	0.99976	All
TGIF2-C20orf24	20104.7	-0.027175	0.145794	-0.186393	0.852137	0.99976	All
C20orf24	9353.98	-0.0019424	0.129033	-0.0150535	0.98799	0.99976	All
SLA2	6297.22	0.289802	0.227998	1.27108	0.203701	0.99976	All
NDRG3	7478.06	0.026022	0.0996202	0.261212	0.793929	0.99976	All
DSN1	6483.24	0.0104192	0.123391	0.0844402	0.932706	0.99976	All
SOGA1	12109.3	-0.0455988	0.232389	-0.196218	0.84444	0.99976	All
TLDC2	1938.79	0.476246	0.181143	2.62911	0.00856078	0.99976	All
SAMHD1	12394.8	0.228284	0.129026	1.76929	0.0768453	0.99976	All
RBL1	12652.7	0.117688	0.133603	0.880875	0.378385	0.99976	All
MROH8	8404.1	0.0410483	0.119213	0.344327	0.730601	0.99976	All
RPN2	11011.1	0.0981416	0.124994	0.785174	0.432352	0.99976	All
GHRH	268.142	0.111018	0.358078	0.310038	0.756532	0.99976	All
MANBAL	6406.19	0.0437656	0.197882	0.22117	0.82496	0.99976	All
SRC	5918.44	-0.0851521	0.282215	-0.301728	0.76286	0.99976	All
BLCAP	6430.05	0.14474	0.127485	1.13535	0.256227	0.99976	All
NNAT	219.756	-0.089574	0.338629	-0.264519	0.79138	0.99976	All
CTNNBL1	11034.9	0.0898554	0.150302	0.59783	0.549953	0.99976	All
VSTM2L	941.217	-0.0992829	0.342811	-0.289614	0.772112	0.99976	All
TTI1	7676.72	0.228495	0.158165	1.44467	0.148551	0.99976	All
RPRD1B	10007.4	0.0924998	0.125624	0.736321	0.461535	0.99976	All
TGM2	5159.6	0.0682524	0.367084	0.185931	0.852499	0.99976	All
KIAA1755	2424.61	0.207731	0.370812	0.560205	0.575339	0.99976	All
BPI	5334.96	0.126049	0.635635	0.198304	0.842807	0.99976	All
LBP	1074.02	0.197209	0.335998	0.586935	0.557247	0.99976	All
RALGAPB	6228.51	0.0159169	0.142661	0.111571	0.911163	0.99976	All
ADIG	134.676	0.247495	0.449955	0.550044	0.582289	0.99976	All
ARHGAP40	2338.07	-0.10985	0.166435	-0.660015	0.509244	0.99976	All
SLC32A1	495.55	-0.439905	0.251142	-1.75162	0.0798398	0.99976	All
ACTR5	8575.94	-0.0286661	0.14205	-0.201802	0.840072	0.99976	All
PPP1R16B	17631.1	0.297314	0.253803	1.17144	0.241422	0.99976	All
FAM83D	6197.21	-0.00697004	0.114517	-0.0608646	0.951467	0.99976	All
DHX35	8037.97	0.0261367	0.12791	0.204336	0.838091	0.99976	All
MAFB	4361.35	-0.0184373	0.345764	-0.0533233	0.957474	0.99976	All
TOP1	16141.5	0.0113436	0.132458	0.0856391	0.931753	0.99976	All
PLCG1	10696.7	-0.00440016	0.231108	-0.0190394	0.98481	0.99976	All
ZHX3	9051.87	0.0304219	0.154962	0.196319	0.844361	0.99976	All
LPIN3	1341.91	-0.21959	0.166967	-1.31517	0.188453	0.99976	All
EMILIN3	93.1592	-0.847747	0.496434	-1.70767	0.087697	0.99976	All
CHD6	12225.9	0.208668	0.107337	1.94404	0.0518907	0.99976	All
SRSF6	9912.42	0.0643224	0.150341	0.427844	0.668765	0.99976	All
L3MBTL1	7357.89	0.166583	0.175527	0.949046	0.342597	0.99976	All
RP1-138B7.6	1024.29	0.150445	0.281923	0.533638	0.593592	0.99976	All
SGK2	714.284	-0.269008	0.282504	-0.95223	0.34098	0.99976	All
IFT52	5343.62	0.0342774	0.124548	0.275215	0.783151	0.99976	All
MYBL2	2655.81	-0.118848	0.192727	-0.616662	0.537457	0.99976	All
GTSF1L	223.789	-0.0805407	0.523556	-0.153834	0.877741	0.99976	All
TOX2	14494.1	0.344285	0.194083	1.77391	0.0760786	0.99976	All
JPH2	2073.11	0.0538439	0.273733	0.196702	0.844061	0.99976	All
OSER1	9343.51	-0.0232203	0.139065	-0.166974	0.86739	0.99976	All
GDAP1L1	429.036	-0.177149	0.283959	-0.623855	0.532723	0.99976	All
FITM2	3836.01	0.113563	0.120549	0.942056	0.346164	0.99976	All
R3HDML	142.088	-0.281949	0.393672	-0.716203	0.473866	0.99976	All
HNF4A	2078.2	-0.0403645	0.162308	-0.248691	0.8036	0.99976	All
TTPAL	3124.88	0.131492	0.163101	0.806195	0.42013	0.99976	All
SERINC3	9016.31	0.104629	0.164357	0.636598	0.524386	0.99976	All
PKIG	8000.03	0.0958346	0.114805	0.83476	0.403853	0.99976	All
ADA	6423.42	-0.170451	0.134471	-1.26757	0.204953	0.99976	All
WISP2	325.443	0.0131115	0.345326	0.0379686	0.969713	0.99976	All
KCNK15	661.653	-0.176785	0.271153	-0.651974	0.514418	0.99976	All
RIMS4	690.739	-0.333002	0.306225	-1.08744	0.276841	0.99976	All
YWHAB	7989.62	0.0317822	0.13981	0.227324	0.820172	0.99976	All
PABPC1L	2866.43	-0.0489578	0.145502	-0.336475	0.736513	0.99976	All
TOMM34	3678.02	-0.114705	0.176205	-0.650975	0.515063	0.99976	All
STK4	19402.5	0.0990235	0.186795	0.530119	0.596029	0.99976	All
KCNS1	1061.19	0.0784923	0.178525	0.439671	0.660175	0.99976	All
WFDC5	190.27	-0.214666	0.328339	-0.653794	0.513244	0.99976	All
WFDC12	33.758	-0.11915	0.640139	-0.186132	0.852341	0.99976	All
PI3	50.5735	-0.220009	0.543564	-0.404752	0.68566	0.99976	All
SEMG1	30.8033	0.0642504	0.663001	0.0969085	0.922799	0.99976	All
SEMG2	36.9704	-0.401919	0.630558	-0.637403	0.523862	0.99976	All
SLPI	581.224	-0.280135	0.465041	-0.602389	0.546915	0.99976	All
MATN4	1449.32	-0.227462	0.234331	-0.970684	0.331706	0.99976	All
RBPJL	479.874	-0.216181	0.298466	-0.724306	0.468878	0.99976	All
SDC4	1766.11	-0.139959	0.40021	-0.349713	0.726554	0.99976	All
SYS1	10883	0.0232831	0.11569	0.201254	0.8405	0.99976	All
SYS1-DBNDD2	12527.7	0.0458771	0.119462	0.38403	0.700956	0.99976	All
TP53TG5	3638.48	0.145875	0.12524	1.16477	0.244112	0.99976	All
DBNDD2	1202.36	0.158818	0.196052	0.810083	0.417893	0.99976	All
PIGT	4375.35	0.117898	0.168253	0.700721	0.483477	0.99976	All
WFDC2	291.346	-0.0200542	0.364089	-0.0550805	0.956074	0.99976	All
SPINT3	43.3506	-0.112824	0.629954	-0.179099	0.85786	0.99976	All
WFDC6	46.2738	-0.409097	0.724669	-0.56453	0.572394	0.99976	All
EPPIN-WFDC6	101.701	-0.2111	0.514177	-0.41056	0.681395	0.99976	All
EPPIN	79.7943	-0.226948	0.522902	-0.434017	0.664276	0.99976	All
WFDC8	166.874	-0.163602	0.42723	-0.382936	0.701767	0.99976	All
WFDC9	450.722	0.103478	0.388813	0.266137	0.790134	0.99976	All
WFDC10A	326.521	0.111382	0.436978	0.254891	0.798808	0.99976	All
WFDC11	107.76	-0.201565	0.326051	-0.6182	0.536443	0.99976	All
WFDC10B	101.781	-0.406636	0.396583	-1.02535	0.305198	0.99976	All
WFDC13	49.8879	-0.14691	0.50535	-0.290709	0.771274	0.99976	All
SPINT4	32.0935	-0.452762	0.717888	-0.630685	0.528246	0.99976	All
WFDC3	5128.22	-0.00298857	0.152769	-0.0195626	0.984392	0.99976	All
DNTTIP1	4690.62	-0.0213565	0.133097	-0.160458	0.872521	0.99976	All
UBE2C	6367.56	0.289035	0.143459	2.01475	0.0439305	0.99976	All
TNNC2	2519.74	-0.31186	0.278618	-1.11931	0.263008	0.99976	All
SNX21	2418.79	-0.217628	0.274059	-0.794091	0.427142	0.99976	All
ACOT8	8268.17	0.19612	0.12655	1.54975	0.121202	0.99976	All
ZSWIM3	8089.23	0.186753	0.130257	1.43373	0.151649	0.99976	All
ZSWIM1	6030.39	0.0316961	0.198709	0.15951	0.873267	0.99976	All
SPATA25	87.3531	-0.134144	0.396868	-0.338006	0.735359	0.99976	All
NEURL2	2680	-0.0890236	0.148305	-0.600273	0.548325	0.99976	All
CTSA	2820.79	-0.102493	0.147439	-0.695156	0.486957	0.99976	All
PLTP	5110.13	-0.026597	0.160718	-0.165488	0.86856	0.99976	All
PCIF1	11777.5	0.101851	0.158604	0.642174	0.52076	0.99976	All
ZNF335	10608.5	0.0858354	0.134063	0.640261	0.522003	0.99976	All
MMP9	2228.19	0.0308348	0.198022	0.155714	0.876258	0.99976	All
SLC12A5	2367.41	-0.102127	0.180933	-0.564448	0.57245	0.99976	All
NCOA5	6013.01	0.0708027	0.11702	0.605046	0.545149	0.99976	All
CD40	1740.55	0.0118474	0.251637	0.0470815	0.962448	0.99976	All
CDH22	5263.16	-0.121774	0.299322	-0.406834	0.68413	0.99976	All
SLC35C2	5617.02	-0.0962253	0.196647	-0.489331	0.624607	0.99976	All
ELMO2	13997.3	0.102694	0.136828	0.750535	0.452933	0.99976	All
ZNF334	290.789	-0.214225	0.352573	-0.607604	0.54345	0.99976	All
OCSTAMP	1727.37	-0.07543	0.703071	-0.107286	0.914562	0.99976	All
SLC13A3	4139.13	0.00106057	0.293928	0.00360826	0.997121	0.99976	All
TP53RK	8742.76	0.219706	0.13858	1.58541	0.112874	0.99976	All
SLC2A10	391.843	-0.228084	0.325937	-0.699779	0.484065	0.99976	All
EYA2	6317.44	0.144277	0.362774	0.397704	0.690848	0.99976	All
ZMYND8	10646.9	0.0934135	0.110912	0.842233	0.399658	0.99976	All
NCOA3	10322.1	0.0632252	0.166258	0.380284	0.703735	0.99976	All
SULF2	17317.8	0.181215	0.311905	0.580993	0.561245	0.99976	All
PREX1	37792.4	0.0228842	0.146204	0.156522	0.875621	0.99976	All
ARFGEF2	7731.43	-0.140571	0.13755	-1.02196	0.306799	0.99976	All
CSE1L	10612.1	0.0223193	0.112339	0.198679	0.842514	0.99976	All
STAU1	9221.66	0.00146912	0.129338	0.0113587	0.990937	0.99976	All
DDX27	8656.36	0.00640626	0.131769	0.0486173	0.961224	0.99976	All
ZNFX1	15491.2	-0.00581456	0.117038	-0.049681	0.960377	0.99976	All
KCNB1	7250.9	-0.22935	0.223059	-1.0282	0.303854	0.99976	All
PTGIS	3023.87	0.217496	0.218278	0.996416	0.319048	0.99976	All
B4GALT5	14670.4	0.381745	0.187537	2.03558	0.0417929	0.99976	All
SLC9A8	8994.15	0.050115	0.199218	0.251558	0.801382	0.99976	All
SPATA2	6866.89	-0.0332989	0.135546	-0.245665	0.805942	0.99976	All
RNF114	4674.41	0.015004	0.12857	0.116699	0.907098	0.99976	All
SNAI1	2940.4	-0.181555	0.177084	-1.02524	0.305248	0.99976	All
UBE2V1	13823.7	0.141542	0.139628	1.01371	0.310723	0.99976	All
TMEM189-UBE2V1	24364.7	0.0781487	0.11489	0.680202	0.496376	0.99976	All
TMEM189	10540.3	-0.00480636	0.157237	-0.0305676	0.975614	0.99976	All
CEBPB	5474.89	-0.144894	0.169371	-0.855486	0.392282	0.99976	All
PTPN1	17780.3	-0.083017	0.158645	-0.523287	0.600775	0.99976	All
FAM65C	2775.63	0.0749913	0.24908	0.301074	0.763358	0.99976	All
PARD6B	8503.24	-0.0408197	0.213122	-0.191532	0.848109	0.99976	All
BCAS4	6727.52	-0.137661	0.129309	-1.06459	0.287063	0.99976	All
ADNP	9541.13	0.059913	0.112944	0.530469	0.595787	0.99976	All
DPM1	5721.34	0.0799734	0.167811	0.476569	0.633669	0.99976	All
MOCS3	5243.35	0.0788829	0.158289	0.498347	0.618239	0.99976	All
KCNG1	707.835	-1.54182	0.421608	-3.657	0.000255181	0.263091	All
NFATC2	29745.3	0.0826205	0.270597	0.305327	0.760117	0.99976	All
ATP9A	7061.8	0.243745	0.218507	1.1155	0.264635	0.99976	All
SALL4	494.472	0.339444	0.41026	0.827388	0.408017	0.99976	All
ZFP64	5037.25	0.186722	0.221416	0.843309	0.399056	0.99976	All
ZNF217	18305.2	-0.143498	0.148078	-0.969073	0.332509	0.99976	All
BCAS1	7284.67	0.188747	0.133417	1.41471	0.157153	0.99976	All
CYP24A1	389.934	-0.0370335	0.331892	-0.111583	0.911154	0.99976	All
PFDN4	3382.99	0.128312	0.131953	0.972408	0.330848	0.99976	All
AL133335.1	16.5014	-0.487839	0.771942	-0.631963	0.527411	0.99976	All
DOK5	1306.64	-0.387489	0.307356	-1.26072	0.207411	0.99976	All
CBLN4	25.0802	-0.986627	0.929463	-1.0615	0.288462	0.99976	All
MC3R	98.9862	-0.586704	0.417411	-1.40558	0.15985	0.99976	All
FAM210B	2661.89	-0.0565801	0.168058	-0.336671	0.736365	0.99976	All
AURKA	12663.4	0.161844	0.134685	1.20165	0.229501	0.99976	All
CSTF1	10868	0.171686	0.135237	1.26952	0.204255	0.99976	All
CASS4	8926.98	0.125762	0.21419	0.587151	0.557102	0.99976	All
RTFDC1	6794.14	0.166784	0.168309	0.990938	0.321716	0.99976	All
GCNT7	808.225	0.249299	0.191261	1.30345	0.19242	0.99976	All
FAM209A	255.787	0.0436022	0.268692	0.162276	0.871089	0.99976	All
FAM209B	119.978	0.792189	0.500214	1.5837	0.113262	0.99976	All
TFAP2C	131.548	-1.10945	0.399183	-2.7793	0.00544769	0.910795	All
BMP7	561.164	-0.487643	0.279206	-1.74654	0.0807179	0.99976	All
SPO11	221.074	0.40275	0.269126	1.49651	0.134521	0.99976	All
RAE1	4342.3	0.1677	0.160788	1.04298	0.296956	0.99976	All
MTRNR2L3	58.6033	0.179387	0.45988	0.390073	0.696482	0.99976	All
RBM38	14106.5	0.177646	0.254532	0.697931	0.48522	0.99976	All
CTCFL	1538.12	0.0765257	0.305125	0.250801	0.801968	0.99976	All
PCK1	90.3129	-0.31797	0.472972	-0.672282	0.501404	0.99976	All
ZBP1	7912.45	0.289104	0.239436	1.20744	0.227264	0.99976	All
PMEPA1	4571.51	-0.36762	0.214449	-1.71425	0.0864822	0.99976	All
C20orf85	74.9857	-0.618281	0.444567	-1.39075	0.164302	0.99976	All
ANKRD60	448.52	-0.046878	0.223797	-0.209466	0.834084	0.99976	All
RAB22A	5903.91	0.0370731	0.13532	0.273966	0.78411	0.99976	All
VAPB	9116.67	0.0238787	0.138617	0.172264	0.86323	0.99976	All
APCDD1L	466.923	-0.171867	0.256329	-0.670495	0.502542	0.99976	All
STX16	8598.06	-0.109353	0.139295	-0.785044	0.432428	0.99976	All
STX16-NPEPL1	11890.2	-0.0684428	0.121409	-0.563737	0.572933	0.99976	All
NPEPL1	3205.47	0.0144243	0.232952	0.0619193	0.950627	0.99976	All
GNAS	13606.6	-0.141498	0.149839	-0.944339	0.344997	0.99976	All
NELFCD	3749.56	0.106759	0.199463	0.535232	0.592489	0.99976	All
CTSZ	4889.93	0.137445	0.286337	0.480012	0.631219	0.99976	All
TUBB1	237.822	-0.0592503	0.308806	-0.191869	0.847845	0.99976	All
ATP5E	7789.26	0.0860772	0.164348	0.52375	0.600452	0.99976	All
PRELID3B	4042.95	-0.115854	0.131324	-0.882201	0.377668	0.99976	All
ZNF831	21595.1	0.280348	0.267214	1.04915	0.294109	0.99976	All
EDN3	241.334	-0.445294	0.306793	-1.45145	0.146655	0.99976	All
PHACTR3	3814.87	-0.240567	0.407553	-0.590271	0.555009	0.99976	All
SYCP2	1970.33	0.140847	0.153645	0.916704	0.359298	0.99976	All
FAM217B	6727.21	0.03289	0.111005	0.296293	0.767006	0.99976	All
PPP1R3D	5178.28	-0.00439448	0.109264	-0.0402188	0.967919	0.99976	All
CDH26	2514.04	0.419065	0.295497	1.41817	0.156141	0.99976	All
TAF4	6293.74	0.18423	0.161922	1.13777	0.255215	0.99976	All
LSM14B	8418.98	-0.0145937	0.125451	-0.11633	0.907391	0.99976	All
PSMA7	5349.21	-0.0725498	0.139772	-0.519057	0.603721	0.99976	All
SS18L1	5733.95	-0.0894492	0.152213	-0.587656	0.556763	0.99976	All
MTG2	4048.39	-0.0177462	0.145547	-0.121928	0.902956	0.99976	All
HRH3	437.855	-0.295521	0.270349	-1.09311	0.274346	0.99976	All
OSBPL2	11579.9	0.032762	0.139129	0.23548	0.813837	0.99976	All
ADRM1	8841.18	-0.00826418	0.135631	-0.0609315	0.951414	0.99976	All
LAMA5	1911.82	-0.318304	0.284062	-1.12055	0.262481	0.99976	All
RPS21	4097.82	0.00348476	0.122172	0.0285233	0.977245	0.99976	All
CABLES2	4709.19	0.00354091	0.134495	0.0263275	0.978996	0.99976	All
RBBP8NL	449.625	-0.492413	0.301657	-1.63236	0.102603	0.99976	All
GATA5	202.479	-0.79527	0.464113	-1.71353	0.0866159	0.99976	All
SLCO4A1	9187.15	-0.138151	0.208752	-0.661795	0.508103	0.99976	All
NTSR1	8373.15	0.0609971	0.128639	0.474174	0.635376	0.99976	All
MRGBP	6251.09	-0.0946439	0.146729	-0.645027	0.51891	0.99976	All
OGFR	3044.95	-0.139013	0.184835	-0.752091	0.451997	0.99976	All
COL9A3	3287.41	-0.193106	0.314939	-0.613152	0.539776	0.99976	All
TCFL5	6130.04	-0.0753646	0.140844	-0.535092	0.592586	0.99976	All
DIDO1	15291.9	-0.00537543	0.104044	-0.0516649	0.958796	0.99976	All
GID8	5166.09	-0.00470659	0.123755	-0.0380316	0.969663	0.99976	All
SLC17A9	5267.97	-0.0293096	0.145235	-0.201808	0.840067	0.99976	All
BHLHE23	191.942	-0.606221	0.328708	-1.84425	0.0651461	0.99976	All
YTHDF1	4061.78	-0.0172579	0.160655	-0.107422	0.914454	0.99976	All
BIRC7	261.956	-0.591061	0.369486	-1.59968	0.109669	0.99976	All
NKAIN4	3465.82	-0.0915663	0.166016	-0.55155	0.581256	0.99976	All
ARFGAP1	3490.96	-0.0406109	0.157261	-0.25824	0.796222	0.99976	All
COL20A1	1154.09	-0.19841	0.263236	-0.753734	0.451009	0.99976	All
CHRNA4	382.221	-0.766837	0.367263	-2.08798	0.0367999	0.99976	All
KCNQ2	2339.78	-0.328791	0.181018	-1.81634	0.0693181	0.99976	All
EEF1A2	1197.44	-0.38529	0.210826	-1.82753	0.0676208	0.99976	All
PPDPF	4180.48	-0.336558	0.168559	-1.99668	0.0458601	0.99976	All
PTK6	6473.01	-0.0646307	0.177901	-0.363296	0.716384	0.99976	All
SRMS	344.675	-0.64884	0.325537	-1.99313	0.0462467	0.99976	All
FNDC11	6522.8	-0.18766	0.256096	-0.73277	0.463699	0.99976	All
HELZ2	5982.07	0.0502343	0.202364	0.248237	0.803951	0.99976	All
GMEB2	7708.86	-0.0391442	0.193408	-0.202392	0.83961	0.99976	All
STMN3	10261.3	-0.0613346	0.141194	-0.4344	0.663998	0.99976	All
RTEL1	6691.84	0.203314	0.240459	0.845522	0.397819	0.99976	All
RTEL1-TNFRSF6B	7040.54	0.180103	0.235422	0.765023	0.444258	0.99976	All
TNFRSF6B	472.25	-0.2445	0.278677	-0.877361	0.380291	0.99976	All
ARFRP1	3285.3	-0.17319	0.145915	-1.18692	0.235258	0.99976	All
ZGPAT	5192.7	-0.0901803	0.131807	-0.684182	0.49386	0.99976	All
RP4-583P15.15	8625.75	-0.000387538	0.162458	-0.00238547	0.998097	0.999807	All
LIME1	3588.29	0.120449	0.213781	0.563424	0.573146	0.99976	All
RP4-583P15.14	5296.68	-0.149178	0.189037	-0.789145	0.430027	0.99976	All
SLC2A4RG	3031.96	-0.50765	0.180246	-2.81643	0.00485602	0.878964	All
ZBTB46	7063.05	0.0501754	0.175351	0.286143	0.774768	0.99976	All
ABHD16B	407.837	0.144103	0.409263	0.352104	0.72476	0.99976	All
TPD52L2	12078	-0.0114751	0.195233	-0.0587762	0.95313	0.99976	All
DNAJC5	9314.27	-0.0470607	0.161086	-0.292147	0.770174	0.99976	All
UCKL1	11995	-0.190216	0.128928	-1.47537	0.140114	0.99976	All
ZNF512B	1784.32	-0.30544	0.139739	-2.18578	0.0288314	0.99976	All
SAMD10	6782.5	-0.0968299	0.110904	-0.873093	0.382612	0.99976	All
PRPF6	6829.27	-0.0997778	0.133876	-0.745298	0.456091	0.99976	All
LINC00176	1775.47	-0.281588	0.152741	-1.84356	0.0652469	0.99976	All
SOX18	208.059	-0.854154	0.346774	-2.46314	0.0137724	0.99976	All
TCEA2	6837.65	-0.0530412	0.146393	-0.362319	0.717113	0.99976	All
RGS19	4661.47	-0.227462	0.160415	-1.41796	0.156202	0.99976	All
OPRL1	5002.6	-0.261061	0.171726	-1.52022	0.128456	0.99976	All
LKAAEAR1	818.816	-0.386474	0.19365	-1.99574	0.0459624	0.99976	All
NPBWR2	319.975	-0.392934	0.287852	-1.36506	0.172235	0.99976	All
MYT1	1438.32	-0.0821853	0.353313	-0.232613	0.816062	0.99976	All
PCMTD2	3166.49	0.0784207	0.185768	0.422144	0.67292	0.99976	All
OR4F5	1.99946	0.195384	2.00934	0.0972378	0.922538	0.99976	All
FO538757.2	317.73	0.114786	0.397735	0.2886	0.772888	0.99976	All
FO538757.1	214.667	0.563893	0.272369	2.07033	0.0384218	0.99976	All
SAMD11	1195.72	-0.422271	0.196912	-2.14446	0.031996	0.99976	All
NOC2L	4229.82	-0.00535991	0.139778	-0.0383458	0.969412	0.99976	All
KLHL17	4001.3	-0.0235375	0.134104	-0.175517	0.860673	0.99976	All
PLEKHN1	1217.29	-0.303393	0.174955	-1.73412	0.0828967	0.99976	All
PERM1	499.11	-0.397035	0.515322	-0.770461	0.441027	0.99976	All
HES4	2259.84	-0.444139	0.241123	-1.84196	0.0654811	0.99976	All
ISG15	6847.14	-0.109342	0.194719	-0.561541	0.574429	0.99976	All
AGRN	7238.88	-0.251467	0.157899	-1.59258	0.111254	0.99976	All
RNF223	128.484	-0.572103	0.487839	-1.17273	0.240905	0.99976	All
C1orf159	9687.58	-0.0188662	0.140705	-0.134083	0.893337	0.99976	All
TTLL10	1010.82	-0.40591	0.286578	-1.4164	0.156657	0.99976	All
TNFRSF18	1325.35	-0.54903	0.311351	-1.76338	0.0778359	0.99976	All
TNFRSF4	1370.01	0.199272	0.427918	0.465678	0.641446	0.99976	All
SDF4	6427	-0.0183373	0.150901	-0.121519	0.90328	0.99976	All
B3GALT6	5451.02	-0.0464194	0.128097	-0.362379	0.717069	0.99976	All
FAM132A	199.412	-0.249841	0.43251	-0.577655	0.563497	0.99976	All
UBE2J2	3212.63	-0.0356965	0.142688	-0.250172	0.802455	0.99976	All
SCNN1D	781.147	-0.263612	0.394936	-0.667479	0.504466	0.99976	All
ACAP3	7471.48	-0.131737	0.119905	-1.09868	0.271908	0.99976	All
PUSL1	6108.33	-0.103594	0.12723	-0.814227	0.415515	0.99976	All
CPSF3L	3183.66	-0.121614	0.141641	-0.858606	0.390558	0.99976	All
CPTP	2982.41	-0.136003	0.135918	-1.00063	0.317008	0.99976	All
TAS1R3	160.869	0.0165718	0.483636	0.0342651	0.972666	0.99976	All
DVL1	2406.21	-0.188475	0.180712	-1.04296	0.296967	0.99976	All
MXRA8	635.039	-0.319933	0.227154	-1.40844	0.159	0.99976	All
AURKAIP1	7404.86	-0.0328043	0.13699	-0.239465	0.810745	0.99976	All
CCNL2	7558.72	0.0494337	0.120802	0.409213	0.682384	0.99976	All
MRPL20	4120.97	-0.0107	0.119432	-0.0895915	0.928612	0.99976	All
ANKRD65	135.593	-0.658247	0.419029	-1.57089	0.116209	0.99976	All
TMEM88B	150.087	-0.712304	0.365937	-1.94652	0.0515919	0.99976	All
VWA1	972.06	-0.58796	0.217936	-2.69786	0.00697868	0.982708	All
ATAD3C	475.748	-0.428681	0.292146	-1.46735	0.14228	0.99976	All
ATAD3B	3809.08	-0.0547831	0.160345	-0.341658	0.732608	0.99976	All
ATAD3A	4840.12	-0.0102101	0.137119	-0.074462	0.940643	0.99976	All
TMEM240	406.516	-0.437953	0.286633	-1.52792	0.126531	0.99976	All
SSU72	5789.55	0.080106	0.130377	0.61442	0.538938	0.99976	All
AL645728.1	55.9478	-0.103746	0.580495	-0.17872	0.858158	0.99976	All
FNDC10	604.106	-0.275821	0.293156	-0.940867	0.346773	0.99976	All
MIB2	14862.6	0.121205	0.174119	0.696106	0.486363	0.99976	All
MMP23B	4028.32	0.197407	0.271338	0.727532	0.4669	0.99976	All
CDK11B	4633.35	0.0294339	0.120373	0.244522	0.806827	0.99976	All
SLC35E2B	6376.31	0.0657375	0.227253	0.28927	0.772375	0.99976	All
CDK11A	5723.91	-0.0393352	0.11219	-0.350612	0.725879	0.99976	All
SLC35E2	3124.03	0.151864	0.237989	0.638112	0.523401	0.99976	All
NADK	7777.23	-0.0881324	0.190918	-0.461624	0.644351	0.99976	All
GNB1	11432.3	0.0803703	0.146028	0.550375	0.582062	0.99976	All
CALML6	101.787	-0.534241	0.431228	-1.23889	0.215388	0.99976	All
TMEM52	7822.47	-0.191103	0.138554	-1.37926	0.167813	0.99976	All
CFAP74	1859.1	-0.28182	0.30714	-0.917563	0.358847	0.99976	All
GABRD	384.118	-0.532457	0.287518	-1.85191	0.0640392	0.99976	All
PRKCZ	20175.3	-0.073127	0.143425	-0.509862	0.610148	0.99976	All
FAAP20	17915.1	-0.134822	0.121062	-1.11367	0.265422	0.99976	All
SKI	41469.2	-0.194256	0.170167	-1.14156	0.253637	0.99976	All
MORN1	8692.22	-0.103639	0.131922	-0.785612	0.432095	0.99976	All
RER1	7572.37	-0.0478217	0.125294	-0.381676	0.702702	0.99976	All
PEX10	5883.62	-0.163439	0.144509	-1.13099	0.258059	0.99976	All
PLCH2	2255.88	-0.199371	0.33578	-0.593756	0.552676	0.99976	All
PANK4	6098.95	-0.0310712	0.143454	-0.216593	0.828525	0.99976	All
HES5	533.511	-0.246044	0.226648	-1.08558	0.277666	0.99976	All
TNFRSF14	4337.52	-0.151136	0.136949	-1.10359	0.269769	0.99976	All
FAM213B	9785.01	-0.184756	0.137268	-1.34595	0.178319	0.99976	All
MMEL1	766.109	-0.34499	0.300113	-1.14953	0.250337	0.99976	All
TTC34	4322.01	-0.17876	0.114392	-1.56269	0.118124	0.99976	All
ACTRT2	24.8385	-0.887822	0.691775	-1.2834	0.199353	0.99976	All
PRDM16	5013.82	-0.545186	0.228221	-2.38885	0.0169012	0.99976	All
ARHGEF16	1035.07	-0.575848	0.263485	-2.1855	0.0288521	0.99976	All
MEGF6	4481.95	-0.378812	0.212303	-1.78429	0.074376	0.99976	All
TPRG1L	7648.64	-0.0100898	0.106269	-0.0949455	0.924358	0.99976	All
WRAP73	3293.23	-0.0109277	0.130417	-0.0837907	0.933223	0.99976	All
TP73	3555.89	-0.120234	0.258823	-0.464543	0.642259	0.99976	All
CCDC27	1361.19	-0.201095	0.213348	-0.942569	0.345901	0.99976	All
SMIM1	2640.16	-0.4066	0.244683	-1.66174	0.0965642	0.99976	All
LRRC47	3747.64	0.118496	0.15279	0.775547	0.438016	0.99976	All
CEP104	5723.74	-0.0973918	0.173772	-0.560459	0.575167	0.99976	All
DFFB	6147.47	-0.0226775	0.18772	-0.120805	0.903846	0.99976	All
C1orf174	18657.4	0.0449363	0.140615	0.319569	0.749295	0.99976	All
AJAP1	1002.2	-0.311886	0.39801	-0.783613	0.433267	0.99976	All
NPHP4	12184.8	0.0642368	0.119352	0.538214	0.590429	0.99976	All
KCNAB2	23666.9	0.0728332	0.109437	0.665524	0.505716	0.99976	All
CHD5	3622.48	-0.161438	0.219864	-0.734267	0.462786	0.99976	All
RPL22	8073.82	0.0969503	0.120543	0.804279	0.421236	0.99976	All
RNF207	1670.43	-0.300068	0.254073	-1.18103	0.237589	0.99976	All
ICMT	2104.81	-0.173539	0.188614	-0.920073	0.357534	0.99976	All
HES3	806.452	-0.392402	0.303872	-1.29134	0.196585	0.99976	All
GPR153	2173.55	-0.138692	0.159892	-0.867411	0.385717	0.99976	All
ACOT7	14239.4	0.152188	0.208281	0.730685	0.464971	0.99976	All
HES2	955.225	-0.532891	0.145422	-3.66444	0.000247877	0.263091	All
ESPN	4424.76	-0.681707	0.171822	-3.96751	7.26266e-05	0.112317	All
TNFRSF25	987.8	-0.705551	0.262471	-2.68811	0.00718571	0.982708	All
PLEKHG5	3523.03	-0.519416	0.148099	-3.50721	0.000452828	0.313512	All
NOL9	3424.57	-0.0557702	0.130517	-0.427302	0.669159	0.99976	All
TAS1R1	3481.33	-0.0917389	0.131853	-0.695768	0.486574	0.99976	All
ZBTB48	7327.9	-0.0618745	0.129784	-0.47675	0.63354	0.99976	All
KLHL21	19337.2	-0.0296136	0.111672	-0.265185	0.790867	0.99976	All
PHF13	9117.64	-0.0824713	0.134759	-0.611991	0.540543	0.99976	All
THAP3	2770.27	-0.0520936	0.126571	-0.411576	0.68065	0.99976	All
DNAJC11	5038.26	0.0777975	0.157097	0.495218	0.620446	0.99976	All
VAMP3	3817.66	-0.0593654	0.208502	-0.284724	0.775856	0.99976	All
PER3	7695.94	-0.0383318	0.174096	-0.220177	0.825733	0.99976	All
UTS2	143.152	0.0228753	0.393765	0.0580939	0.953674	0.99976	All
TNFRSF9	4351.03	0.159286	0.211045	0.75475	0.450399	0.99976	All
PARK7	12814	0.0529508	0.125985	0.420293	0.674272	0.99976	All
ERRFI1	3861.43	-0.0428674	0.179507	-0.238806	0.811256	0.99976	All
SLC45A1	1255.37	-0.260208	0.145358	-1.79012	0.0734347	0.99976	All
RERE	38998.3	0.0691793	0.130873	0.528599	0.597084	0.99976	All
ENO1	12705.1	-0.131471	0.149416	-0.8799	0.378914	0.99976	All
CA6	2368.07	-0.348849	0.236964	-1.47216	0.140977	0.99976	All
SLC2A7	1897.36	-0.0857291	0.312953	-0.273936	0.784134	0.99976	All
SLC2A5	3797.42	0.0240939	0.369515	0.0652041	0.948012	0.99976	All
GPR157	4857.31	-0.375402	0.213076	-1.76182	0.0780989	0.99976	All
H6PD	6573.66	-0.0845452	0.197641	-0.427772	0.668817	0.99976	All
SPSB1	3701.96	-0.302311	0.163471	-1.84932	0.0644115	0.99976	All
SLC25A33	8545.78	-0.153258	0.133165	-1.15089	0.249778	0.99976	All
TMEM201	6211.42	-0.121353	0.132932	-0.9129	0.361295	0.99976	All
PIK3CD	17247	0.0484329	0.135461	0.357541	0.720687	0.99976	All
CLSTN1	9531.93	0.0103463	0.123769	0.0835934	0.93338	0.99976	All
AL357140.1	227.868	0.0202968	0.300792	0.0674777	0.946201	0.99976	All
CTNNBIP1	19880.1	0.0554042	0.117935	0.469784	0.638509	0.99976	All
LZIC	4019.6	-0.142066	0.114604	-1.23962	0.215117	0.99976	All
NMNAT1	7101.21	-0.132759	0.172	-0.771852	0.440202	0.99976	All
RBP7	585.488	-0.0734764	0.284886	-0.257915	0.796473	0.99976	All
UBE4B	11479.1	0.0316363	0.131919	0.239816	0.810473	0.99976	All
KIF1B	11942.2	-0.0394375	0.1735	-0.227305	0.820186	0.99976	All
PGD	9053.78	-0.0339687	0.15512	-0.218983	0.826663	0.99976	All
APITD1-CORT	4488.85	0.0493474	0.127937	0.385715	0.699708	0.99976	All
APITD1	3379.76	-0.0330191	0.134041	-0.246335	0.805423	0.99976	All
CORT	59.2788	0.144513	0.466596	0.309718	0.756776	0.99976	All
DFFA	4946.96	0.0322997	0.129608	0.249211	0.803197	0.99976	All
PEX14	18947	0.215728	0.179054	1.20482	0.228273	0.99976	All
CASZ1	7477.95	-0.193808	0.137253	-1.41205	0.157935	0.99976	All
C1orf127	2830.79	-0.283402	0.273349	-1.03678	0.29984	0.99976	All
TARDBP	5702.69	-0.0615038	0.11979	-0.513428	0.607652	0.99976	All
RP4-635E18.9	5842.67	-0.0411432	0.120014	-0.342821	0.731733	0.99976	All
MASP2	1396.33	0.231692	0.204473	1.13312	0.257163	0.99976	All
SRM	5235.31	-0.0263001	0.137221	-0.191663	0.848006	0.99976	All
EXOSC10	2779.43	-0.04855	0.147651	-0.328816	0.742295	0.99976	All
MTOR	11512.2	0.0492428	0.108798	0.452608	0.650831	0.99976	All
ANGPTL7	117.601	-0.071225	0.34871	-0.204253	0.838156	0.99976	All
UBIAD1	5275.59	-0.0732555	0.143807	-0.509402	0.61047	0.99976	All
DISP3	1332.82	-0.386917	0.18522	-2.08896	0.0367116	0.99976	All
FBXO2	2747.36	-0.19633	0.209909	-0.935306	0.349631	0.99976	All
FBXO44	1072.03	-0.537903	0.263038	-2.04497	0.0408583	0.99976	All
FBXO6	2531.3	0.0858977	0.179334	0.478981	0.631952	0.99976	All
MAD2L2	4859.57	-0.0535719	0.184313	-0.290657	0.771313	0.99976	All
DRAXIN	6067.18	0.17244	0.151991	1.13454	0.256568	0.99976	All
AGTRAP	5215.66	0.082805	0.236777	0.349718	0.726551	0.99976	All
C1orf167	1022.44	0.0288128	0.310323	0.0928475	0.926025	0.99976	All
MTHFR	11278.9	-0.0810441	0.147612	-0.549036	0.582981	0.99976	All
CLCN6	10538.7	-0.0734506	0.142014	-0.517207	0.605011	0.99976	All
NPPA	124.427	-0.16361	0.331609	-0.493381	0.621743	0.99976	All
NPPB	357.011	-0.0258812	0.301206	-0.0859253	0.931526	0.99976	All
KIAA2013	4087.17	-0.0182046	0.174192	-0.104509	0.916766	0.99976	All
PLOD1	3789.75	0.15176	0.185135	0.819723	0.412374	0.99976	All
MFN2	8300	-0.0441283	0.133385	-0.330834	0.74077	0.99976	All
MIIP	8767.27	-0.0119669	0.125039	-0.0957052	0.923755	0.99976	All
TNFRSF8	9000.77	-0.0264469	0.15522	-0.170384	0.864708	0.99976	All
TNFRSF1B	21093.7	-0.0243344	0.14737	-0.165125	0.868846	0.99976	All
VPS13D	17626.1	0.0652429	0.119858	0.544337	0.586209	0.99976	All
DHRS3	8718.5	-0.0873598	0.149755	-0.583353	0.559656	0.99976	All
AADACL4	784.188	-0.243485	0.226993	-1.07265	0.283427	0.99976	All
AADACL3	83.8669	-0.392228	0.520143	-0.754076	0.450804	0.99976	All
C1orf158	134.5	-0.408841	0.401988	-1.01705	0.309131	0.99976	All
PRAMEF12	25.141	-0.504708	0.656492	-0.768795	0.442015	0.99976	All
PRAMEF1	19.5201	0.0347635	0.843837	0.041197	0.967139	0.99976	All
PRAMEF11	22.951	-0.278639	0.899275	-0.309849	0.756676	0.99976	All
HNRNPCL1	10.1081	-0.660458	1.10347	-0.59853	0.549486	0.99976	All
PRAMEF2	22.4172	-0.207856	0.811546	-0.256124	0.797855	0.99976	All
PRAMEF4	20.7492	-0.568076	0.782013	-0.726428	0.467577	0.99976	All
PRAMEF6	5.65228	0.0738171	1.30216	0.0566882	0.954794	0.99976	All
PRAMEF27	5.88615	-1.16902	1.55071	-0.753862	0.450932	0.99976	All
PRAMEF25	4.88622	-0.730674	1.394	-0.524155	0.600171	0.99976	All
HNRNPCL2	13.8184	-0.648832	0.971686	-0.667738	0.504301	0.99976	All
PRAMEF9	12.4724	-0.518508	0.966482	-0.53649	0.59162	0.99976	All
PRAMEF18	33.7863	-0.714392	0.668567	-1.06854	0.285276	0.99976	All
PRAMEF15	31.3059	-0.100211	0.644726	-0.155432	0.876481	0.99976	All
PRAMEF14	16.8217	-0.0535167	0.909169	-0.0588634	0.953061	0.99976	All
PRAMEF19	19.2865	-0.544628	0.795057	-0.685017	0.493333	0.99976	All
PRAMEF17	21.8646	-1.14542	0.762195	-1.50279	0.132894	0.99976	All
PRAMEF20	52.3844	-0.564724	0.562967	-1.00312	0.315803	0.99976	All
LRRC38	296.169	-0.852199	0.297378	-2.86571	0.0041607	0.836719	All
PDPN	709.137	0.46743	0.545935	0.856201	0.391887	0.99976	All
PRDM2	21170.5	0.0457207	0.175731	0.260175	0.794729	0.99976	All
TMEM51	2620.95	0.0913571	0.257213	0.355181	0.722454	0.99976	All
FHAD1	14327.8	0.210849	0.218521	0.964891	0.334599	0.99976	All
EFHD2	12941.6	0.186308	0.157704	1.18138	0.237451	0.99976	All
CTRC	491.463	0.666536	0.345401	1.92974	0.0536385	0.99976	All
CELA2A	1023.14	-0.527715	0.511552	-1.03159	0.302262	0.99976	All
CELA2B	1058.86	-0.444271	0.419802	-1.05829	0.289925	0.99976	All
CASP9	30900.4	-0.03111	0.11711	-0.265649	0.79051	0.99976	All
DNAJC16	20932.9	-0.032266	0.126596	-0.254874	0.79882	0.99976	All
AGMAT	1291.32	-0.109607	0.221942	-0.493853	0.62141	0.99976	All
DDI2	8050.66	-0.108868	0.107073	-1.01677	0.309265	0.99976	All
RSC1A1	64.357	0.0254275	0.458133	0.0555024	0.955738	0.99976	All
PLEKHM2	4467.48	-0.0494612	0.243188	-0.203386	0.838833	0.99976	All
SLC25A34	265.042	-0.223735	0.347905	-0.643094	0.520163	0.99976	All
TMEM82	334.342	-0.393305	0.29677	-1.32529	0.185075	0.99976	All
FBLIM1	638.986	-0.46073	0.307399	-1.4988	0.133925	0.99976	All
UQCRHL	67.7542	-0.0404146	0.506711	-0.0797587	0.936429	0.99976	All
SPEN	12885.6	-0.0331196	0.146519	-0.226042	0.821169	0.99976	All
ZBTB17	9497.91	-0.112839	0.175292	-0.64372	0.519757	0.99976	All
C1orf64	246.92	-0.438184	0.355155	-1.23378	0.217284	0.99976	All
HSPB7	215.163	-0.557642	0.383119	-1.45553	0.145522	0.99976	All
CLCNKA	1037.87	-0.527341	0.279537	-1.88648	0.0592298	0.99976	All
CLCNKB	1297.64	-0.362104	0.156179	-2.31852	0.0204209	0.99976	All
FAM131C	794.558	-0.518714	0.20746	-2.50031	0.0124086	0.99976	All
EPHA2	1325.54	-0.387471	0.209592	-1.84869	0.0645023	0.99976	All
ARHGEF19	8478.94	-0.0934652	0.117632	-0.794554	0.426873	0.99976	All
RSG1	3361.31	-0.00512186	0.159466	-0.0321188	0.974377	0.99976	All
FBXO42	7735.39	0.0176056	0.138741	0.126895	0.899023	0.99976	All
SZRD1	19380.1	0.0400272	0.109164	0.366672	0.713864	0.99976	All
SPATA21	3094.36	0.357753	0.165474	2.16199	0.0306187	0.99976	All
NECAP2	4047.47	0.0591099	0.115395	0.512238	0.608485	0.99976	All
FAM231B	20.8157	-0.588138	0.73183	-0.803653	0.421597	0.99976	All
NBPF1	2671.54	-0.156952	0.256333	-0.612296	0.540342	0.99976	All
CROCC	36509.6	-0.0735728	0.170549	-0.431389	0.666185	0.99976	All
MFAP2	242.787	-0.538174	0.371643	-1.44809	0.14759	0.99976	All
ATP13A2	3192.08	-0.191055	0.137725	-1.38723	0.165373	0.99976	All
SDHB	10124.4	-0.0167439	0.112934	-0.148263	0.882135	0.99976	All
PADI2	3384.73	-0.022369	0.357385	-0.0625907	0.950092	0.99976	All
PADI1	2336.19	0.0045478	0.301986	0.0150596	0.987985	0.99976	All
PADI3	2041.86	-0.094436	0.396746	-0.238026	0.811861	0.99976	All
PADI4	2449.85	0.0875411	0.447814	0.195486	0.845013	0.99976	All
AC004824.1	42.3734	-0.0624898	0.702607	-0.0889399	0.92913	0.99976	All
PADI6	1299.96	0.296495	0.469041	0.632131	0.527301	0.99976	All
RCC2	6587	-0.00953371	0.170362	-0.0559613	0.955373	0.99976	All
ARHGEF10L	9369.56	0.0527456	0.366869	0.143772	0.88568	0.99976	All
ACTL8	422.664	-0.50586	0.414194	-1.22131	0.221968	0.99976	All
IGSF21	2720.49	-0.58425	0.360838	-1.61915	0.105416	0.99976	All
KLHDC7A	57.3655	0.0554447	0.610435	0.0908282	0.927629	0.99976	All
PAX7	1184.2	-0.365518	0.274341	-1.33235	0.182745	0.99976	All
TAS1R2	202.031	-0.0740903	0.361813	-0.204775	0.837748	0.99976	All
RP13-279N23.2	10991.3	0.0719028	0.111649	0.644009	0.51957	0.99976	All
ALDH4A1	8482.28	0.0659228	0.109908	0.599803	0.548638	0.99976	All
IFFO2	23548.7	0.0315027	0.14394	0.21886	0.826759	0.99976	All
UBR4	11402	-0.0045094	0.134825	-0.0334464	0.973319	0.99976	All
EMC1	5477.68	0.0814014	0.110987	0.733434	0.463294	0.99976	All
MRTO4	3939.33	0.088981	0.145397	0.611984	0.540548	0.99976	All
AKR7A3	546.64	-0.128663	0.213018	-0.604003	0.545842	0.99976	All
AKR7A2	4103.74	-0.105474	0.163679	-0.644397	0.519318	0.99976	All
PQLC2	5353.63	-0.0827044	0.17075	-0.48436	0.62813	0.99976	All
CAPZB	21974.4	0.0330595	0.119729	0.276119	0.782457	0.99976	All
MINOS1	10453.1	-0.131779	0.224305	-0.587501	0.556867	0.99976	All
MINOS1-NBL1	12994.9	-0.200134	0.211258	-0.947341	0.343465	0.99976	All
NBL1	2428.75	-0.499493	0.214225	-2.33163	0.0197204	0.99976	All
HTR6	599.005	-0.197728	0.233833	-0.845594	0.397779	0.99976	All
TMCO4	6759.23	0.290597	0.146429	1.98457	0.0471925	0.99976	All
RNF186	33.2165	-0.364753	0.703727	-0.518316	0.604238	0.99976	All
OTUD3	5567.67	0.0972906	0.110496	0.88049	0.378594	0.99976	All
PLA2G2E	60.6758	-0.481317	0.557359	-0.863566	0.387826	0.99976	All
PLA2G2A	66.9162	-0.646007	0.54229	-1.19126	0.233552	0.99976	All
PLA2G5	1569.55	-0.455015	0.333207	-1.36556	0.172077	0.99976	All
PLA2G2D	137.289	-0.913091	0.410046	-2.2268	0.0259604	0.99976	All
PLA2G2F	182.244	-0.929358	0.455257	-2.04139	0.0412117	0.99976	All
PLA2G2C	1232.21	-1.93217	0.430641	-4.48673	7.2324e-06	0.0335547	All
UBXN10	2280.6	0.0304292	0.323487	0.0940662	0.925057	0.99976	All
VWA5B1	976.931	-0.311093	0.200867	-1.54875	0.121441	0.99976	All
CAMK2N1	511.066	-0.553103	0.428268	-1.29149	0.196535	0.99976	All
MUL1	2803.14	0.00711271	0.111646	0.0637077	0.949203	0.99976	All
FAM43B	66.7287	-1.08496	0.50205	-2.16106	0.0306907	0.99976	All
CDA	4143.82	0.187001	0.679302	0.275283	0.783099	0.99976	All
PINK1	3628.88	-0.00211345	0.15732	-0.013434	0.989282	0.99976	All
DDOST	6537.38	0.130872	0.130285	1.0045	0.315137	0.99976	All
KIF17	3910.75	-0.113267	0.212267	-0.533608	0.593613	0.99976	All
SH2D5	3135.32	-0.21866	0.121449	-1.80043	0.0717935	0.99976	All
HP1BP3	8328.05	-0.0654601	0.144863	-0.451875	0.651359	0.99976	All
EIF4G3	20217	0.0294232	0.166638	0.176569	0.859847	0.99976	All
ECE1	29146	-0.0437006	0.212386	-0.20576	0.836978	0.99976	All
NBPF3	1768.98	-0.263218	0.362122	-0.726878	0.467301	0.99976	All
ALPL	2371.81	-0.77463	0.377654	-2.05117	0.0402508	0.99976	All
RAP1GAP	4780.16	-0.525591	0.192194	-2.73469	0.00624398	0.938225	All
USP48	14100.3	0.0185158	0.155171	0.119325	0.905018	0.99976	All
LDLRAD2	1513.52	0.201621	0.258668	0.77946	0.435709	0.99976	All
HSPG2	3665.09	-0.482519	0.249632	-1.93292	0.0532456	0.99976	All
CELA3B	315.558	-0.306248	0.346381	-0.884136	0.376623	0.99976	All
CELA3A	308.593	-0.119061	0.360142	-0.330595	0.740951	0.99976	All
CDC42	11475.5	-0.0135699	0.124558	-0.108944	0.913247	0.99976	All
WNT4	1235	0.219875	0.246486	0.892039	0.372372	0.99976	All
ZBTB40	6792.93	0.0405887	0.114767	0.353661	0.723593	0.99976	All
EPHA8	363.701	-0.761413	0.395292	-1.9262	0.054079	0.99976	All
C1QA	392.061	-0.284393	0.405322	-0.701647	0.4829	0.99976	All
C1QC	416.004	-0.312285	0.360097	-0.867224	0.385819	0.99976	All
C1QB	178.602	-0.481662	0.399063	-1.20698	0.22744	0.99976	All
EPHB2	7218.19	-0.258724	0.376039	-0.688024	0.491438	0.99976	All
LACTBL1	312.746	-0.224983	0.312413	-0.720145	0.471436	0.99976	All
C1orf234	547.191	0.325233	0.473874	0.686328	0.492506	0.99976	All
KDM1A	4239.83	0.0763887	0.109853	0.695372	0.486822	0.99976	All
LUZP1	11934.1	-0.114834	0.107401	-1.06922	0.284972	0.99976	All
HTR1D	54.2813	-0.41708	0.538755	-0.774154	0.43884	0.99976	All
HNRNPR	9060.2	0.0431753	0.123273	0.35024	0.726159	0.99976	All
ZNF436	10403.1	0.00360129	0.136304	0.0264211	0.978921	0.99976	All
TCEA3	3401.2	-0.0166855	0.266336	-0.0626485	0.950046	0.99976	All
ASAP3	5091.88	-0.219839	0.175451	-1.25299	0.210209	0.99976	All
ID3	3737.59	-0.367275	0.176035	-2.08637	0.0369449	0.99976	All
MDS2	7472.63	-0.447726	0.212803	-2.10395	0.0353829	0.99976	All
RPL11	3332.31	4.28663e-05	0.155474	0.000275712	0.99978	0.999956	All
TCEB3	3165.47	-0.0193345	0.12607	-0.153364	0.878111	0.99976	All
PITHD1	2722.38	-0.115309	0.126294	-0.913024	0.36123	0.99976	All
LYPLA2	2446.18	-0.154198	0.128602	-1.19903	0.230515	0.99976	All
GALE	5511.7	-0.0628642	0.140591	-0.447143	0.654772	0.99976	All
HMGCL	8872.66	0.0103724	0.177515	0.0584313	0.953405	0.99976	All
FUCA1	5048.2	0.0240649	0.14579	0.165065	0.868893	0.99976	All
CNR2	4511.59	-0.14746	0.177674	-0.829944	0.40657	0.99976	All
PNRC2	12184.2	0.0934321	0.143825	0.649625	0.515935	0.99976	All
SRSF10	6962.7	-0.0193015	0.123712	-0.15602	0.876017	0.99976	All
MYOM3	1316.05	-0.268445	0.239514	-1.12079	0.262377	0.99976	All
IL22RA1	406.152	-0.311685	0.277732	-1.12225	0.261757	0.99976	All
IFNLR1	1851.05	-0.271708	0.182946	-1.48518	0.137497	0.99976	All
GRHL3	2335.81	-0.0860629	0.17654	-0.487497	0.625906	0.99976	All
STPG1	14599.7	-0.0157868	0.157448	-0.100267	0.920132	0.99976	All
NIPAL3	9387.44	-0.0299353	0.154968	-0.193171	0.846825	0.99976	All
RCAN3	10452.7	-0.278959	0.277952	-1.00362	0.315561	0.99976	All
NCMAP	2027.67	-0.243535	0.152034	-1.60185	0.109189	0.99976	All
SRRM1	14871.1	0.0649024	0.109471	0.592872	0.553267	0.99976	All
CLIC4	11888.1	-0.156786	0.199669	-0.785228	0.43232	0.99976	All
RUNX3	28876.1	0.0945601	0.224117	0.421923	0.673081	0.99976	All
SYF2	6305.26	-0.0704634	0.135915	-0.518438	0.604152	0.99976	All
RSRP1	13641.8	-0.0297937	0.17424	-0.170993	0.864229	0.99976	All
RHD	745.448	-0.10111	1.75031	-0.057767	0.953934	0.99976	All
TMEM50A	4194.56	-0.0448166	0.136787	-0.327638	0.743185	0.99976	All
RHCE	12836.1	0.000217008	0.116505	0.00186265	0.998514	0.999807	All
TMEM57	13964	0.0367326	0.135718	0.270654	0.786657	0.99976	All
LDLRAP1	5152.37	-0.167113	0.208823	-0.80026	0.42356	0.99976	All
MAN1C1	15827.1	-0.00159177	0.193	-0.00824755	0.993419	0.99976	All
SEPN1	1722.99	-0.183563	0.214971	-0.853898	0.393162	0.99976	All
RP1-317E23.6	6582.01	-0.072154	0.138594	-0.520616	0.602634	0.99976	All
MTFR1L	5970.54	-0.084016	0.154187	-0.544898	0.585824	0.99976	All
AUNIP	4052.96	-0.0599184	0.132173	-0.453331	0.65031	0.99976	All
PAQR7	474.944	-0.0359046	0.274407	-0.130844	0.895899	0.99976	All
STMN1	8370.27	-0.0837411	0.128017	-0.654139	0.513023	0.99976	All
PAFAH2	12511.6	0.125995	0.123891	1.01699	0.309161	0.99976	All
EXTL1	4457.31	-0.0901794	0.114212	-0.789579	0.429774	0.99976	All
SLC30A2	261.986	-0.385064	0.351113	-1.09669	0.272775	0.99976	All
TRIM63	327.782	-0.254797	0.32865	-0.775285	0.438171	0.99976	All
PDIK1L	5760.11	-0.0851058	0.141847	-0.599984	0.548517	0.99976	All
FAM110D	522.788	-0.516308	0.346063	-1.49195	0.135713	0.99976	All
RP11-96L14.8	2820.26	-0.19826	0.192054	-1.03231	0.301926	0.99976	All
RP11-96L14.7	2379.09	-0.20954	0.192654	-1.08765	0.276751	0.99976	All
ZNF593	2359.95	-0.201448	0.194746	-1.03441	0.300943	0.99976	All
CNKSR1	271.888	-0.448807	0.299147	-1.50029	0.133539	0.99976	All
CATSPER4	861.715	0.00702557	0.416814	0.0168554	0.986552	0.99976	All
CEP85	15580.9	0.0618625	0.141558	0.437011	0.662104	0.99976	All
SH3BGRL3	3131.53	0.0374435	0.212	0.17662	0.859807	0.99976	All
UBXN11	19114.5	-0.0549329	0.14516	-0.37843	0.705111	0.99976	All
CD52	1782.72	-0.199531	0.302094	-0.660493	0.508937	0.99976	All
AIM1L	2220.4	-0.589437	0.264293	-2.23024	0.0257317	0.99976	All
ZNF683	2091.43	-0.025818	0.196417	-0.131445	0.895423	0.99976	All
LIN28A	1241.04	-0.0511798	0.168882	-0.30305	0.761851	0.99976	All
DHDDS	6484.04	-0.0129819	0.132257	-0.0981568	0.921808	0.99976	All
HMGN2	5897.43	-0.130981	0.124099	-1.05546	0.291214	0.99976	All
RPS6KA1	15459.1	0.0704325	0.177036	0.397844	0.690746	0.99976	All
ARID1A	21434.4	0.0127651	0.126502	0.100908	0.919624	0.99976	All
PIGV	8166.83	0.00930103	0.168724	0.0551256	0.956038	0.99976	All
ZDHHC18	7217.28	-0.022813	0.144792	-0.157557	0.874806	0.99976	All
SFN	357.54	-0.42421	0.326901	-1.29767	0.1944	0.99976	All
GPN2	3296.57	-0.0563277	0.123653	-0.455531	0.648727	0.99976	All
GPATCH3	3074.14	-0.0951912	0.137119	-0.694222	0.487543	0.99976	All
NUDC	12164.8	0.00339569	0.102022	0.0332839	0.973448	0.99976	All
NR0B2	81.4429	-0.328786	0.536407	-0.612942	0.539915	0.99976	All
KDF1	649.717	-0.548623	0.193214	-2.83946	0.00451904	0.847115	All
TRNP1	2832.62	-0.128077	0.168071	-0.762044	0.446034	0.99976	All
FAM46B	2440.77	0.0119217	0.342191	0.0348393	0.972208	0.99976	All
AL137860.1	61.2566	0.0897521	0.466163	0.192534	0.847324	0.99976	All
SLC9A1	19460.1	0.00243501	0.2466	0.00987434	0.992122	0.99976	All
WDTC1	14271.7	0.133115	0.103071	1.29148	0.196536	0.99976	All
TMEM222	6971.68	0.0109413	0.117197	0.093358	0.925619	0.99976	All
SYTL1	4089.46	0.0779834	0.17459	0.446667	0.655115	0.99976	All
MAP3K6	5601.86	-0.211463	0.183262	-1.15388	0.248548	0.99976	All
FCN3	1402.53	0.0392364	0.319261	0.122898	0.902188	0.99976	All
CD164L2	342.014	-0.283383	0.29218	-0.969892	0.332101	0.99976	All
GPR3	5029.55	-0.15747	0.14305	-1.10081	0.270981	0.99976	All
WASF2	17803.6	0.153024	0.119936	1.27589	0.201995	0.99976	All
AHDC1	11193.4	-0.218736	0.112053	-1.95207	0.0509298	0.99976	All
FGR	11694.8	0.122266	0.204568	0.597678	0.550054	0.99976	All
IFI6	6085.4	0.0686426	0.156315	0.439131	0.660566	0.99976	All
FAM76A	13418.4	0.0280561	0.131052	0.214084	0.830481	0.99976	All
STX12	10646.6	-0.0239744	0.15198	-0.157747	0.874656	0.99976	All
PPP1R8	2696.21	-0.0843888	0.176094	-0.479225	0.631779	0.99976	All
AL109927.1	37.6302	-0.0211032	0.534306	-0.0394965	0.968495	0.99976	All
THEMIS2	8114.91	0.00191224	0.234695	0.00814774	0.993499	0.99976	All
RPA2	12417.1	0.0692766	0.12703	0.545355	0.585509	0.99976	All
SMPDL3B	3625.72	0.0454027	0.268375	0.169176	0.865658	0.99976	All
XKR8	2981.15	-0.0792735	0.167554	-0.473121	0.636127	0.99976	All
EYA3	12626.6	0.0827652	0.118074	0.700959	0.483329	0.99976	All
PTAFR	7216.84	0.142748	0.287398	0.496692	0.619406	0.99976	All
DNAJC8	4878.05	0.197353	0.185648	1.06305	0.28776	0.99976	All
ATPIF1	9906.3	-0.0309972	0.196141	-0.158035	0.874429	0.99976	All
SESN2	8764.89	-0.0601451	0.142353	-0.422506	0.672656	0.99976	All
MED18	5781.96	0.0456198	0.157954	0.288816	0.772722	0.99976	All
PHACTR4	5828.26	-0.0500615	0.128661	-0.389097	0.697204	0.99976	All
RCC1	9921.91	-0.105729	0.117086	-0.903004	0.366524	0.99976	All
TRNAU1AP	5761.05	-0.0985898	0.134452	-0.733271	0.463393	0.99976	All
TAF12	8044.84	-0.00432418	0.119535	-0.0361751	0.971143	0.99976	All
RAB42	656.983	-0.249534	0.27324	-0.91324	0.361116	0.99976	All
GMEB1	4823.98	0.00426427	0.117385	0.0363273	0.971021	0.99976	All
YTHDF2	7967.27	0.0864578	0.108083	0.799922	0.423756	0.99976	All
OPRD1	1011.57	-0.326482	0.297804	-1.0963	0.272947	0.99976	All
EPB41	19347.3	0.00883012	0.153176	0.0576469	0.95403	0.99976	All
TMEM200B	1414.73	-0.0893389	0.223105	-0.400435	0.688836	0.99976	All
SRSF4	9989.49	-0.0204789	0.109707	-0.186668	0.851921	0.99976	All
MECR	5068.54	-0.0237757	0.12532	-0.18972	0.849529	0.99976	All
PTPRU	3031.2	-0.200501	0.243132	-0.82466	0.409565	0.99976	All
MATN1	20103.9	-0.0368916	0.128865	-0.286281	0.774663	0.99976	All
LAPTM5	17281.2	-0.00759171	0.170157	-0.0446158	0.964414	0.99976	All
SDC3	2231.07	-0.359781	0.282272	-1.27459	0.202454	0.99976	All
PUM1	12176	0.108139	0.114981	0.940491	0.346966	0.99976	All
NKAIN1	1877.85	-0.249721	0.2871	-0.869804	0.384408	0.99976	All
SNRNP40	10446.6	0.192327	0.141103	1.36303	0.172874	0.99976	All
ZCCHC17	11455.2	0.228355	0.145636	1.56799	0.116884	0.99976	All
FABP3	594.901	0.0742467	0.278308	0.266779	0.78964	0.99976	All
SERINC2	1715.03	-0.285676	0.229283	-1.24595	0.212782	0.99976	All
TINAGL1	292.045	-0.227087	0.407676	-0.557028	0.577508	0.99976	All
HCRTR1	861.191	-0.247126	0.282098	-0.876028	0.381015	0.99976	All
PEF1	10222.9	0.00204996	0.125877	0.0162854	0.987007	0.99976	All
COL16A1	2138.23	-0.108823	0.190125	-0.572378	0.567066	0.99976	All
ADGRB2	4333.1	-0.1131	0.211373	-0.535073	0.592599	0.99976	All
SPOCD1	1598.25	-0.0836402	0.205694	-0.406625	0.684284	0.99976	All
PTP4A2	16880.1	-0.199453	0.161296	-1.23657	0.216248	0.99976	All
KHDRBS1	9867.61	0.0571491	0.124966	0.457317	0.647444	0.99976	All
TMEM39B	7918.58	-0.00682764	0.150288	-0.0454303	0.963764	0.99976	All
KPNA6	6813.89	0.101209	0.15109	0.66986	0.502947	0.99976	All
TXLNA	4616.36	-0.0210678	0.11735	-0.179529	0.857522	0.99976	All
CCDC28B	3375.42	-0.0249779	0.194826	-0.128206	0.897986	0.99976	All
IQCC	1661.1	-0.177091	0.136126	-1.30094	0.19328	0.99976	All
DCDC2B	655.793	-0.0676001	0.204485	-0.330588	0.740956	0.99976	All
TMEM234	4525.47	-0.00823796	0.141177	-0.0583519	0.953468	0.99976	All
EIF3I	4281.21	-0.0293808	0.145626	-0.201756	0.840108	0.99976	All
FAM167B	766.535	-0.349122	0.191619	-1.82197	0.0684603	0.99976	All
LCK	7428.85	-0.204341	0.29272	-0.698076	0.48513	0.99976	All
HDAC1	8656.54	0.0526754	0.15448	0.340985	0.733115	0.99976	All
MARCKSL1	4675.63	0.0617411	0.225261	0.274086	0.784018	0.99976	All
TSSK3	5510.92	-0.0438565	0.158044	-0.277495	0.7814	0.99976	All
FAM229A	314.893	-0.391901	0.274662	-1.42685	0.153624	0.99976	All
BSDC1	12583.5	-0.018329	0.113898	-0.160925	0.872152	0.99976	All
RP1-27O5.3	3735.64	-0.238444	0.181025	-1.31719	0.187775	0.99976	All
ZBTB8B	574.21	-0.360147	0.221412	-1.62659	0.103824	0.99976	All
ZBTB8A	1113.62	-0.270402	0.219261	-1.23325	0.217484	0.99976	All
ZBTB8OS	16135.8	0.0736284	0.133024	0.553497	0.579923	0.99976	All
RBBP4	13019.4	-0.0162513	0.131759	-0.123341	0.901837	0.99976	All
SYNC	1035.27	-0.0869863	0.255235	-0.340809	0.733247	0.99976	All
KIAA1522	2918.63	-0.213045	0.151766	-1.40378	0.160386	0.99976	All
YARS	11183.4	0.0284638	0.123499	0.230478	0.817721	0.99976	All
S100PBP	8813.61	-0.0507757	0.112089	-0.452996	0.650552	0.99976	All
FNDC5	592.631	-0.126188	0.263816	-0.47832	0.632423	0.99976	All
HPCA	705.475	-0.498225	0.303726	-1.64038	0.100927	0.99976	All
TMEM54	280.876	-0.337897	0.29611	-1.14112	0.25382	0.99976	All
RNF19B	8119.11	-0.0462615	0.11894	-0.388949	0.697314	0.99976	All
AK2	13606.3	0.0856621	0.152942	0.560096	0.575414	0.99976	All
AZIN2	6805.4	0.107549	0.150372	0.715218	0.474474	0.99976	All
TRIM62	4277.27	-0.0506588	0.129286	-0.391834	0.695181	0.99976	All
ZNF362	4338.34	0.101413	0.169272	0.599113	0.549097	0.99976	All
A3GALT2	441.322	0.173927	0.310935	0.559368	0.575911	0.99976	All
PHC2	13237	-0.122996	0.200138	-0.614557	0.538848	0.99976	All
ZSCAN20	3475.38	0.268598	0.171252	1.56844	0.116779	0.99976	All
HMGB4	24.702	0.110916	0.733028	0.151312	0.879729	0.99976	All
C1orf94	241.248	-0.27443	0.450789	-0.608778	0.542672	0.99976	All
SMIM12	8981.67	-0.0205836	0.111117	-0.185243	0.853039	0.99976	All
GJB5	39.4162	-0.635329	0.608592	-1.04393	0.296516	0.99976	All
GJB4	44.0847	-0.581706	0.659631	-0.881865	0.37785	0.99976	All
GJB3	106.702	-0.589018	0.407346	-1.44599	0.148181	0.99976	All
GJA4	77.6793	0.0463859	0.523464	0.0886133	0.929389	0.99976	All
DLGAP3	3355.03	-0.0981212	0.150055	-0.6539	0.513176	0.99976	All
RP11-244H3.4	5823.16	0.081818	0.175903	0.46513	0.641838	0.99976	All
TMEM35B	1690.05	0.0948808	0.192164	0.49375	0.621483	0.99976	All
ZMYM6	4172.05	0.0764991	0.187017	0.40905	0.682503	0.99976	All
ZMYM1	3184.27	0.165857	0.128611	1.2896	0.197189	0.99976	All
SFPQ	12744.1	-0.0590144	0.144325	-0.4089	0.682613	0.99976	All
ZMYM4	7055.95	0.12896	0.225123	0.572845	0.566749	0.99976	All
KIAA0319L	14882.4	0.116737	0.135214	0.863345	0.387948	0.99976	All
NCDN	7341.19	-0.0179388	0.110034	-0.16303	0.870494	0.99976	All
TFAP2E	2498.62	0.102031	0.176609	0.577723	0.563451	0.99976	All
PSMB2	5069.79	-0.0530563	0.124413	-0.426453	0.669777	0.99976	All
C1orf216	2908.01	0.0401887	0.136931	0.293496	0.769143	0.99976	All
CLSPN	7077.92	-0.0814435	0.112887	-0.721459	0.470627	0.99976	All
AGO4	3697.09	-0.0474268	0.195738	-0.242297	0.80855	0.99976	All
AGO1	7064.35	0.0187836	0.156732	0.119846	0.904605	0.99976	All
AGO3	9157.89	0.00689084	0.144111	0.0478163	0.961863	0.99976	All
TEKT2	333.949	-0.0455106	0.296357	-0.153566	0.877952	0.99976	All
ADPRHL2	3261.51	-0.0113619	0.121624	-0.0934182	0.925571	0.99976	All
COL8A2	3924.29	-0.0807304	0.300645	-0.268524	0.788296	0.99976	All
TRAPPC3	16701.8	-0.0571095	0.13268	-0.430431	0.666882	0.99976	All
MAP7D1	6864.49	-0.112249	0.157158	-0.71424	0.475079	0.99976	All
THRAP3	19762.9	0.101126	0.130431	0.775327	0.438147	0.99976	All
SH3D21	6056.75	-0.113772	0.151783	-0.74957	0.453514	0.99976	All
EVA1B	964.019	-0.194	0.246234	-0.787868	0.430774	0.99976	All
STK40	25676.3	-0.0614557	0.167272	-0.367401	0.71332	0.99976	All
LSM10	4186.12	-0.205072	0.155383	-1.31979	0.186906	0.99976	All
OSCP1	5590.23	0.0125259	0.158203	0.0791765	0.936892	0.99976	All
MRPS15	5494.5	-0.0157418	0.123527	-0.127436	0.898595	0.99976	All
CSF3R	1168.83	-0.24614	0.315038	-0.781305	0.434623	0.99976	All
GRIK3	1391.19	-0.505155	0.354157	-1.42636	0.153765	0.99976	All
ZC3H12A	9900.3	-0.26704	0.191408	-1.39513	0.162976	0.99976	All
MEAF6	3406.66	-0.134096	0.129652	-1.03428	0.301007	0.99976	All
SNIP1	3683.6	0.016437	0.173792	0.0945788	0.924649	0.99976	All
DNALI1	473.194	-0.0225724	0.357798	-0.0630871	0.949697	0.99976	All
GNL2	6634.92	-0.0159905	0.120855	-0.132311	0.894738	0.99976	All
RSPO1	444.04	-0.414171	0.326539	-1.26837	0.204667	0.99976	All
C1orf109	14483.6	0.102957	0.11929	0.863085	0.388091	0.99976	All
CDCA8	13502.4	0.119414	0.122913	0.971534	0.331282	0.99976	All
EPHA10	770.343	-0.403549	0.290542	-1.38895	0.164847	0.99976	All
MANEAL	827.381	-0.160033	0.236401	-0.676955	0.498434	0.99976	All
YRDC	3176.46	-0.0970543	0.139523	-0.695614	0.48667	0.99976	All
C1orf122	3117.41	-0.0974921	0.142158	-0.685802	0.492838	0.99976	All
MTF1	12001.2	0.0476929	0.180657	0.263997	0.791782	0.99976	All
INPP5B	10179.5	-0.0152774	0.0991193	-0.154132	0.877506	0.99976	All
SF3A3	4916.31	0.0773707	0.115449	0.67017	0.50275	0.99976	All
FHL3	2275.82	-0.00396507	0.248576	-0.0159512	0.987273	0.99976	All
UTP11	8202.16	0.133875	0.145885	0.917676	0.358789	0.99976	All
POU3F1	1309.85	0.00869893	0.314557	0.0276545	0.977938	0.99976	All
RRAGC	7911.28	0.0252643	0.109688	0.230329	0.817836	0.99976	All
MYCBP	4960.87	0.106115	0.124908	0.849545	0.395578	0.99976	All
RP5-864K19.6	4999.12	0.10054	0.123978	0.810955	0.417392	0.99976	All
GJA9	115.021	-0.223888	0.310255	-0.721624	0.470526	0.99976	All
RHBDL2	569.231	-0.1737	0.264136	-0.657618	0.510784	0.99976	All
AKIRIN1	4252.84	-0.00102485	0.1204	-0.00851202	0.993208	0.99976	All
NDUFS5	3949.38	-0.104153	0.173633	-0.599847	0.548608	0.99976	All
MACF1	31460.6	-0.137216	0.165148	-0.830864	0.406051	0.99976	All
BMP8A	2448.75	-0.0888021	0.197905	-0.448711	0.65364	0.99976	All
PABPC4	4113.22	-0.229556	0.118248	-1.94131	0.0522203	0.99976	All
HEYL	543.395	-0.350418	0.350324	-1.00027	0.31718	0.99976	All
NT5C1A	443.873	-0.390719	0.262278	-1.48972	0.136299	0.99976	All
HPCAL4	2891.27	-0.402174	0.239357	-1.68023	0.0929128	0.99976	All
PPIE	7488.16	-0.0813833	0.145957	-0.557585	0.577128	0.99976	All
BMP8B	2020.51	-0.0430213	0.221974	-0.193813	0.846323	0.99976	All
OXCT2	128.293	0.119065	0.543771	0.218962	0.82668	0.99976	All
TRIT1	6577.63	0.0606108	0.227263	0.266699	0.789701	0.99976	All
MYCL	1858.54	-0.267098	0.248904	-1.0731	0.283228	0.99976	All
MFSD2A	4273.61	0.0981577	0.176271	0.556856	0.577626	0.99976	All
CAP1	16203.2	0.0229837	0.142444	0.161352	0.871816	0.99976	All
PPT1	4452.78	0.0856009	0.18778	0.455857	0.648493	0.99976	All
RLF	8479.92	0.0659652	0.124109	0.531508	0.595067	0.99976	All
TMCO2	263.52	0.0684243	0.281921	0.242708	0.808232	0.99976	All
ZMPSTE24	8670.16	0.136752	0.101962	1.34121	0.179853	0.99976	All
COL9A2	3974.7	-0.0927901	0.152362	-0.609011	0.542517	0.99976	All
SMAP2	26854.5	0.0218885	0.205734	0.106392	0.915271	0.99976	All
ZFP69B	2354.82	-0.112533	0.194514	-0.578534	0.562904	0.99976	All
ZFP69	1405.32	0.0782295	0.224277	0.348807	0.727234	0.99976	All
EXO5	1570.58	0.0788554	0.196325	0.401657	0.687937	0.99976	All
ZNF684	4308.44	0.0101603	0.192006	0.0529165	0.957798	0.99976	All
RIMS3	3567.58	-0.390702	0.12045	-3.24369	0.00117994	0.509114	All
NFYC	15861.7	0.0562469	0.128957	0.436168	0.662715	0.99976	All
KCNQ4	7145.55	-0.344505	0.149505	-2.3043	0.0212059	0.99976	All
CITED4	6676.28	-0.10753	0.150982	-0.712202	0.47634	0.99976	All
CTPS1	9944.25	0.226651	0.147897	1.53249	0.125401	0.99976	All
SLFNL1	258.655	-0.0671444	0.320955	-0.209202	0.834291	0.99976	All
SCMH1	5478.23	-0.0492615	0.183605	-0.268301	0.788467	0.99976	All
FOXO6	8076.95	-0.0110078	0.157305	-0.0699775	0.944212	0.99976	All
EDN2	115.861	-0.799946	0.464553	-1.72197	0.0850748	0.99976	All
GUCA2B	57.0769	-1.16425	0.552463	-2.10738	0.0350848	0.99976	All
GUCA2A	76.2112	-0.193617	0.504564	-0.383731	0.701178	0.99976	All
FOXJ3	7525.57	0.0807929	0.107401	0.752257	0.451896	0.99976	All
RIMKLA	742.767	-0.126199	0.258373	-0.488437	0.62524	0.99976	All
ZMYND12	6101.88	0.0727332	0.132589	0.54856	0.583308	0.99976	All
PPCS	12756.2	0.123603	0.166569	0.742051	0.458057	0.99976	All
CCDC30	9837.93	0.133686	0.157826	0.847048	0.396968	0.99976	All
PPIH	5097.2	0.0688286	0.135398	0.508345	0.611212	0.99976	All
YBX1	11431.5	0.0461885	0.126886	0.364015	0.715847	0.99976	All
CLDN19	458.493	-0.270822	0.390393	-0.693716	0.48786	0.99976	All
P3H1	9905.7	-0.0346391	0.104355	-0.331936	0.739937	0.99976	All
C1orf50	8913.67	-0.0428326	0.114388	-0.374449	0.70807	0.99976	All
RP5-994D16.12	9733.73	-0.0254919	0.110858	-0.229952	0.818129	0.99976	All
RP5-994D16.11	1218.92	0.0326003	0.163595	0.199275	0.842048	0.99976	All
SVBP	4062.05	-0.00383398	0.160328	-0.0239134	0.980922	0.99976	All
ERMAP	4698.86	-0.0251154	0.142651	-0.176062	0.860245	0.99976	All
ZNF691	5700.3	0.0295759	0.144979	0.204001	0.838353	0.99976	All
SLC2A1	18982.1	0.148743	0.18072	0.823059	0.410474	0.99976	All
FAM183A	244.269	-0.461416	0.35398	-1.30351	0.192402	0.99976	All
EBNA1BP2	7867.59	0.0525789	0.113101	0.464887	0.642013	0.99976	All
CFAP57	7542.72	0.0619883	0.113007	0.548535	0.583324	0.99976	All
TMEM125	134.253	-0.295083	0.449195	-0.656914	0.511236	0.99976	All
C1orf210	81.2772	-0.442565	0.482927	-0.916423	0.359445	0.99976	All
TIE1	358.71	-0.402378	0.350794	-1.14705	0.251361	0.99976	All
MPL	963.31	-0.37308	0.235862	-1.58177	0.113702	0.99976	All
CDC20	5225.39	-0.0145403	0.117814	-0.123417	0.901777	0.99976	All
ELOVL1	4103.89	-0.039886	0.192763	-0.206917	0.836075	0.99976	All
MED8	3181.15	-0.120078	0.118673	-1.01184	0.311615	0.99976	All
SZT2	4684.95	-0.0501552	0.124136	-0.404035	0.686187	0.99976	All
HYI	3130.32	0.0858646	0.249278	0.344453	0.730506	0.99976	All
PTPRF	2517.34	-0.378787	0.226002	-1.67603	0.0937319	0.99976	All
KDM4A	13935.3	0.172054	0.139627	1.23224	0.21786	0.99976	All
ST3GAL3	14870.6	0.00311295	0.233461	0.0133339	0.989361	0.99976	All
ARTN	999.924	-0.183963	0.318619	-0.577377	0.563685	0.99976	All
IPO13	7266.23	0.0127256	0.135671	0.0937973	0.92527	0.99976	All
DPH2	6952.37	0.0946568	0.116807	0.810372	0.417726	0.99976	All
ATP6V0B	4757.46	-0.115084	0.124851	-0.921772	0.356647	0.99976	All
B4GALT2	1484.14	-0.0985031	0.28393	-0.346927	0.728646	0.99976	All
CCDC24	2248.11	-0.227516	0.135899	-1.67416	0.0940999	0.99976	All
SLC6A9	6663.01	-0.239991	0.126241	-1.90106	0.0572946	0.99976	All
KLF17	147.279	-0.457919	0.443397	-1.03275	0.301721	0.99976	All
KLF18	48.1252	-0.6635	0.663601	-0.999849	0.317384	0.99976	All
DMAP1	3834.39	0.20147	0.118439	1.70105	0.0889341	0.99976	All
ERI3	10571.4	0.0786468	0.163159	0.482025	0.629788	0.99976	All
RNF220	13412.7	0.0452794	0.203498	0.222505	0.82392	0.99976	All
TMEM53	14624.4	0.0969325	0.139823	0.69325	0.488153	0.99976	All
C1orf228	21962.6	0.0971658	0.11998	0.809852	0.418025	0.99976	All
KIF2C	5408	-0.0336887	0.105181	-0.320294	0.748746	0.99976	All
RPS8	4278.9	0.0861193	0.107185	0.803467	0.421705	0.99976	All
BEST4	2081.07	-0.0816808	0.149409	-0.546693	0.584589	0.99976	All
PLK3	12009.7	-0.130636	0.136584	-0.956451	0.338844	0.99976	All
TCTEX1D4	6712.99	-0.205301	0.330926	-0.620382	0.535007	0.99976	All
BTBD19	13371.9	-0.149634	0.240409	-0.622416	0.533669	0.99976	All
PTCH2	6509.11	-0.0684242	0.131353	-0.520917	0.602425	0.99976	All
EIF2B3	6721.93	0.0408389	0.129693	0.31489	0.752845	0.99976	All
HECTD3	5322.55	0.0532741	0.106614	0.499692	0.617292	0.99976	All
UROD	6141.52	0.0629055	0.105702	0.595122	0.551762	0.99976	All
ZSWIM5	15240.8	-0.0323892	0.144304	-0.224451	0.822406	0.99976	All
HPDL	712.259	-0.277497	0.199716	-1.38946	0.164693	0.99976	All
MUTYH	6613.59	-0.0360708	0.156704	-0.230184	0.817949	0.99976	All
TOE1	6504.5	-0.036355	0.161579	-0.224998	0.821981	0.99976	All
TESK2	16289.4	0.00882796	0.138517	0.0637321	0.949184	0.99976	All
CCDC163	10054.2	0.159207	0.197404	0.806507	0.419951	0.99976	All
MMACHC	10642.6	0.149771	0.184455	0.811968	0.41681	0.99976	All
PRDX1	3929.07	0.0632503	0.180387	0.350636	0.725861	0.99976	All
AKR1A1	4580.65	-0.0494259	0.135433	-0.364948	0.71515	0.99976	All
NASP	14575.2	-0.00849021	0.123388	-0.0688089	0.945142	0.99976	All
CCDC17	258.219	0.243373	0.305295	0.797172	0.425351	0.99976	All
GPBP1L1	18441.4	0.0124501	0.118702	0.104886	0.916466	0.99976	All
TMEM69	16450.2	-0.0208926	0.134178	-0.155708	0.876263	0.99976	All
IPP	6968.95	0.0295798	0.161076	0.183639	0.854297	0.99976	All
MAST2	7555.12	-0.0419962	0.1796	-0.233832	0.815116	0.99976	All
PIK3R3	7732.15	0.175504	0.130207	1.34788	0.177696	0.99976	All
RP4-533D7.6	8868.31	0.1457	0.132723	1.09778	0.272303	0.99976	All
TSPAN1	1091.05	0.057109	0.232191	0.245957	0.805715	0.99976	All
RP11-322N21.2	58.4823	-0.0013704	0.43956	-0.00311765	0.997512	0.99976	All
POMGNT1	2445.73	0.00266658	0.177612	0.0150135	0.988021	0.99976	All
LURAP1	609.068	-0.0562679	0.18673	-0.301333	0.763161	0.99976	All
RAD54L	7727.32	0.0102985	0.113817	0.0904831	0.927903	0.99976	All
LRRC41	8417.76	0.0780242	0.104105	0.749476	0.45357	0.99976	All
UQCRH	7721.09	0.0667631	0.108117	0.617509	0.536899	0.99976	All
NSUN4	8375.12	-0.107235	0.167803	-0.639057	0.522786	0.99976	All
FAAH	1779.83	0.0600583	0.254317	0.236155	0.813312	0.99976	All
DMBX1	107.346	-0.732556	0.49131	-1.49103	0.135955	0.99976	All
RP11-49P4.7	942.928	-0.179306	0.180366	-0.994125	0.320162	0.99976	All
KNCN	1898.68	0.229074	0.316115	0.724654	0.468664	0.99976	All
MKNK1	11334.9	0.00815108	0.150271	0.0542426	0.956742	0.99976	All
MOB3C	2473.71	0.0158254	0.158148	0.100067	0.920291	0.99976	All
ATPAF1	2464.94	-0.124043	0.128461	-0.96561	0.334239	0.99976	All
TEX38	1740.88	-0.185564	0.162088	-1.14483	0.252278	0.99976	All
EFCAB14	7696.63	-0.0165829	0.160195	-0.103517	0.917553	0.99976	All
CYP4B1	410.904	-0.288973	0.296653	-0.974111	0.330001	0.99976	All
CYP4A11	61.2986	-0.39273	0.641997	-0.611732	0.540715	0.99976	All
CYP4X1	140.131	-0.52982	0.574239	-0.922647	0.356191	0.99976	All
CYP4Z1	308.042	-0.185589	0.388466	-0.477748	0.632829	0.99976	All
CYP4A22	81.8327	-0.462316	0.471085	-0.981384	0.326403	0.99976	All
PDZK1IP1	556.041	-0.0564179	0.298314	-0.189122	0.849997	0.99976	All
TAL1	1295.91	-0.298958	0.307202	-0.973165	0.330471	0.99976	All
STIL	10750	0.0983008	0.13621	0.721686	0.470487	0.99976	All
CMPK1	5540.56	-0.00622111	0.132336	-0.04701	0.962505	0.99976	All
FOXE3	97.6143	-0.747024	0.47537	-1.57146	0.116076	0.99976	All
FOXD2	5483.82	-0.12846	0.150382	-0.854225	0.39298	0.99976	All
TRABD2B	1589.04	-0.576498	0.35087	-1.64305	0.100372	0.99976	All
AL356289.1	39.2204	-0.34154	0.611437	-0.558586	0.576445	0.99976	All
SLC5A9	2410.34	0.267502	0.282655	0.946392	0.343949	0.99976	All
SPATA6	6691.78	-0.105292	0.201239	-0.523217	0.600823	0.99976	All
BEND5	1857.1	0.14303	0.199466	0.717065	0.473334	0.99976	All
ELAVL4	1573.52	-0.329139	0.26789	-1.22863	0.219209	0.99976	All
DMRTA2	405.686	-0.495859	0.443913	-1.11702	0.263986	0.99976	All
CDKN2C	12810.6	0.0529751	0.135052	0.392257	0.694868	0.99976	All
C1orf185	647.087	0.102532	0.332401	0.308458	0.757734	0.99976	All
RNF11	7437.64	-0.0533458	0.136486	-0.390851	0.695907	0.99976	All
TTC39A	2550.67	-0.259966	0.264662	-0.982258	0.325973	0.99976	All
EPS15	11472.2	0.099832	0.153403	0.650781	0.515188	0.99976	All
OSBPL9	15683.9	0.131642	0.134155	0.981267	0.326461	0.99976	All
NRDC	13222.7	0.156001	0.125909	1.239	0.215345	0.99976	All
RAB3B	1302.63	-0.436941	0.237667	-1.83846	0.0659948	0.99976	All
TXNDC12	10717.9	-0.0474221	0.165893	-0.28586	0.774985	0.99976	All
KTI12	3513.83	0.127302	0.151483	0.840367	0.400703	0.99976	All
BTF3L4	7513.08	-0.0950969	0.16544	-0.574811	0.565419	0.99976	All
ZFYVE9	4997.55	-0.0131814	0.252873	-0.0521266	0.958428	0.99976	All
CC2D1B	9278.7	-0.0335709	0.17774	-0.188876	0.85019	0.99976	All
ORC1	9200.04	0.0252912	0.132749	0.190519	0.848903	0.99976	All
PRPF38A	9315.65	0.032485	0.138093	0.23524	0.814022	0.99976	All
ZCCHC11	11462.2	-0.0911634	0.204577	-0.445619	0.655873	0.99976	All
GPX7	1218.15	0.0626185	0.25118	0.249298	0.80313	0.99976	All
FAM159A	6573.78	0.000997322	0.214474	0.00465008	0.99629	0.99976	All
COA7	3377.9	-0.151343	0.118132	-1.28113	0.200149	0.99976	All
ZYG11B	3967.23	-0.00226683	0.164515	-0.0137789	0.989006	0.99976	All
ZYG11A	1208.82	-0.169795	0.185198	-0.916831	0.359231	0.99976	All
ECHDC2	3266.1	-0.0387072	0.161718	-0.23935	0.810834	0.99976	All
SCP2	4304.79	0.19202	0.125911	1.52505	0.127247	0.99976	All
AL445183.1	51.103	0.676763	0.533788	1.26785	0.204851	0.99976	All
PODN	649.829	0.739114	0.392371	1.88371	0.059604	0.99976	All
SLC1A7	2321.88	0.559213	0.361721	1.54598	0.12211	0.99976	All
CPT2	4075.61	0.090874	0.126748	0.716966	0.473395	0.99976	All
C1orf123	4054.22	-0.0351736	0.176094	-0.199744	0.841681	0.99976	All
MAGOH	4505.67	0.0331964	0.125586	0.264332	0.791524	0.99976	All
LRP8	9122.64	-0.057933	0.157813	-0.3671	0.713544	0.99976	All
DMRTB1	106.136	-0.395843	0.523563	-0.756057	0.449615	0.99976	All
GLIS1	6281.75	0.11214	0.300132	0.373635	0.708676	0.99976	All
NDC1	8137.97	0.207061	0.181988	1.13777	0.255215	0.99976	All
YIPF1	3896.34	-0.052542	0.188242	-0.279119	0.780153	0.99976	All
DIO1	4021.54	-0.00859407	0.218966	-0.0392484	0.968692	0.99976	All
HSPB11	12794.5	0.0420839	0.174305	0.241438	0.809216	0.99976	All
LRRC42	13128	0.0565775	0.169011	0.334756	0.73781	0.99976	All
LDLRAD1	149.725	-0.579158	0.423158	-1.36866	0.171107	0.99976	All
TMEM59	17100.1	0.0874192	0.133629	0.654196	0.512986	0.99976	All
TCEANC2	19199.1	0.0936508	0.114305	0.819303	0.412614	0.99976	All
RP11-446E24.4	5308.36	0.0360054	0.178332	0.201901	0.839994	0.99976	All
CDCP2	313.892	-0.152089	0.350117	-0.434395	0.664002	0.99976	All
CYB5RL	4802.13	0.0614718	0.203583	0.301949	0.762691	0.99976	All
MRPL37	5302.27	0.0551854	0.177431	0.311025	0.755781	0.99976	All
SSBP3	15059.2	0.0280229	0.105246	0.266261	0.790039	0.99976	All
ACOT11	2906.3	-0.0928025	0.238812	-0.3886	0.697572	0.99976	All
FAM151A	252.806	-0.0210602	0.362841	-0.0580426	0.953715	0.99976	All
MROH7	1591.18	-0.00393294	0.232319	-0.016929	0.986493	0.99976	All
MROH7-TTC4	4777.52	-0.0393553	0.127539	-0.308573	0.757646	0.99976	All
TTC4	3119.21	-0.0564956	0.116348	-0.485574	0.62727	0.99976	All
PARS2	9823.98	0.066541	0.134732	0.493878	0.621392	0.99976	All
TTC22	2558.18	-0.082809	0.20925	-0.395743	0.692295	0.99976	All
LEXM	2648.99	0.414215	0.327542	1.26461	0.20601	0.99976	All
DHCR24	2913.46	0.265319	0.126872	2.09123	0.0365077	0.99976	All
TMEM61	284.797	-0.307294	0.364588	-0.842851	0.399312	0.99976	All
BSND	294.817	-0.239669	0.326244	-0.734631	0.462564	0.99976	All
PCSK9	661.577	0.0360061	0.305077	0.118023	0.90605	0.99976	All
USP24	12894.4	0.15302	0.14787	1.03483	0.300748	0.99976	All
PLPP3	6080.18	0.0235056	0.383534	0.061287	0.951131	0.99976	All
PRKAA2	424.302	-0.0864693	0.302315	-0.286024	0.77486	0.99976	All
C1orf168	954.755	-0.0451561	0.277763	-0.162571	0.870856	0.99976	All
C8A	682.441	-0.119647	0.281551	-0.424956	0.670869	0.99976	All
C8B	230.372	-0.147957	0.325511	-0.454538	0.649442	0.99976	All
OMA1	10491.8	0.116109	0.119688	0.970091	0.332001	0.99976	All
TACSTD2	662.103	0.0569476	0.951851	0.0598283	0.952292	0.99976	All
MYSM1	5407.95	0.100626	0.115309	0.872668	0.382844	0.99976	All
JUN	23030.7	-0.00254308	0.165364	-0.0153786	0.98773	0.99976	All
HOOK1	3197.72	-0.419521	0.277374	-1.51247	0.130413	0.99976	All
CYP2J2	621.43	-0.37118	0.21025	-1.76542	0.0774931	0.99976	All
C1orf87	519.866	-0.208148	0.332581	-0.625856	0.531409	0.99976	All
TM2D1	3973.42	0.098845	0.114933	0.860021	0.389777	0.99976	All
PATJ	6945.91	-0.155583	0.130572	-1.19155	0.233439	0.99976	All
L1TD1	817.876	-0.67288	0.380028	-1.77061	0.0766263	0.99976	All
KANK4	1442.16	-0.181706	0.195235	-0.930705	0.352006	0.99976	All
USP1	17556.3	0.165047	0.159727	1.03331	0.301461	0.99976	All
DOCK7	4665.72	0.0303558	0.201468	0.150673	0.880234	0.99976	All
ANGPTL3	86.3672	0.158902	0.438818	0.362114	0.717267	0.99976	All
ATG4C	10597.2	0.169109	0.13659	1.23808	0.215688	0.99976	All
FOXD3	843.246	-0.0216933	0.247257	-0.0877356	0.930087	0.99976	All
ALG6	4097.04	0.0919164	0.187897	0.489185	0.624711	0.99976	All
ITGB3BP	12359.1	0.148805	0.116677	1.27535	0.202184	0.99976	All
EFCAB7	4994.5	0.25623	0.151894	1.6869	0.0916234	0.99976	All
PGM1	6663.86	0.110923	0.151319	0.733039	0.463535	0.99976	All
ROR1	4858.25	-0.0227539	0.308685	-0.0737125	0.941239	0.99976	All
UBE2U	934.486	0.00917524	0.215975	0.0424829	0.966114	0.99976	All
CACHD1	6689.68	-0.00582682	0.266857	-0.021835	0.98258	0.99976	All
RAVER2	4377.82	0.190265	0.167089	1.1387	0.254826	0.99976	All
JAK1	24076.4	0.226349	0.178836	1.26568	0.205629	0.99976	All
AK4	4506.65	-0.124714	0.394052	-0.31649	0.75163	0.99976	All
DNAJC6	5438.71	-0.332649	0.231259	-1.43843	0.150312	0.99976	All
LEPROT	14404	-0.00789656	0.168067	-0.0469846	0.962525	0.99976	All
LEPR	16520.8	-0.0250663	0.134997	-0.185681	0.852695	0.99976	All
SGIP1	5862.17	-0.183312	0.279327	-0.656263	0.511655	0.99976	All
TCTEX1D1	2263.59	0.0361007	0.208371	0.173252	0.862453	0.99976	All
INSL5	60.6882	0.205056	0.515608	0.397698	0.690853	0.99976	All
WDR78	11383.9	0.0681625	0.13369	0.509856	0.610153	0.99976	All
MIER1	19998.5	-0.00507921	0.134817	-0.037675	0.969947	0.99976	All
SLC35D1	3958.48	0.120774	0.187183	0.645221	0.518784	0.99976	All
C1orf141	7081.79	0.369934	0.307104	1.20459	0.228361	0.99976	All
IL23R	6727.97	0.384501	0.320013	1.20152	0.22955	0.99976	All
IL12RB2	5789.12	0.444602	0.40101	1.1087	0.267558	0.99976	All
SERBP1	13051	0.146762	0.201924	0.726818	0.467337	0.99976	All
GADD45A	11268.5	0.0371707	0.159119	0.233604	0.815292	0.99976	All
GNG12	3114.06	-0.00250347	0.182583	-0.0137114	0.98906	0.99976	All
DIRAS3	70.3127	-0.433736	0.513575	-0.844543	0.398366	0.99976	All
WLS	2044.75	0.539447	0.368368	1.46442	0.143078	0.99976	All
RPE65	1076.27	0.233954	0.405622	0.576777	0.56409	0.99976	All
DEPDC1	2366.32	0.261037	0.210759	1.23856	0.215508	0.99976	All
LRRC40	5730.43	0.109243	0.145378	0.751439	0.452388	0.99976	All
SRSF11	12232	0.068609	0.164523	0.417019	0.676665	0.99976	All
ANKRD13C	7295.42	0.0555407	0.172965	0.32111	0.748127	0.99976	All
HHLA3	6286.19	0.0514136	0.174275	0.295013	0.767984	0.99976	All
AL158839.1	98.0444	0.224311	0.380631	0.589312	0.555652	0.99976	All
CTH	9777.87	0.0446759	0.171641	0.260287	0.794642	0.99976	All
PTGER3	3725.23	-0.0841153	0.239077	-0.351833	0.724964	0.99976	All
ZRANB2	7470.46	0.181504	0.194675	0.932347	0.351157	0.99976	All
LRRIQ3	7228.12	0.0659583	0.170222	0.387483	0.698399	0.99976	All
FPGT	6387.74	0.0773658	0.170668	0.45331	0.650325	0.99976	All
FPGT-TNNI3K	8247.03	0.0602935	0.15174	0.397348	0.691111	0.99976	All
TNNI3K	1870.36	0.0040994	0.151009	0.0271468	0.978343	0.99976	All
LRRC53	375.171	-0.160225	0.211133	-0.758884	0.447922	0.99976	All
ERICH3	1454.43	0.456371	0.338272	1.34913	0.177296	0.99976	All
CRYZ	4865.87	0.340091	0.230701	1.47417	0.140437	0.99976	All
TYW3	5054.14	0.357709	0.225717	1.58477	0.11302	0.99976	All
LHX8	252.452	-0.697537	0.286205	-2.4372	0.0148015	0.99976	All
SLC44A5	2594.07	-0.234483	0.178088	-1.31667	0.187949	0.99976	All
ACADM	11807.3	0.174139	0.115057	1.5135	0.130153	0.99976	All
RABGGTB	7573.41	0.163888	0.148557	1.1032	0.26994	0.99976	All
MSH4	928.743	-0.0424072	0.218968	-0.193669	0.846435	0.99976	All
ASB17	79.4358	-0.340387	0.398445	-0.85429	0.392944	0.99976	All
ST6GALNAC5	2246.17	0.0584158	0.234096	0.249537	0.802945	0.99976	All
PIGK	4707.07	0.107731	0.11493	0.937356	0.348575	0.99976	All
AK5	13089.5	0.140452	0.126898	1.10681	0.268377	0.99976	All
ZZZ3	11236.6	0.101807	0.158616	0.641847	0.520973	0.99976	All
USP33	5394.03	0.022527	0.182188	0.123646	0.901595	0.99976	All
MIGA1	4547.41	0.0649047	0.122867	0.52825	0.597326	0.99976	All
NEXN	1724.39	0.31791	0.182329	1.74361	0.0812276	0.99976	All
FUBP1	17131.1	0.0946951	0.181607	0.521428	0.602069	0.99976	All
DNAJB4	21525.5	0.0605466	0.188227	0.321667	0.747705	0.99976	All
GIPC2	24396.7	0.0467399	0.172542	0.27089	0.786476	0.99976	All
PTGFR	1920.11	-0.0824294	0.266729	-0.309038	0.757293	0.99976	All
IFI44L	1655.81	-0.0903329	0.289106	-0.312456	0.754694	0.99976	All
IFI44	2101.04	-0.0353283	0.233691	-0.151175	0.879838	0.99976	All
ADGRL4	908.022	-0.0421243	0.18038	-0.233531	0.815349	0.99976	All
TTLL7	3142.67	0.0574293	0.137217	0.418529	0.67556	0.99976	All
PRKACB	10911.1	0.243553	0.213183	1.14246	0.253263	0.99976	All
SAMD13	3866.44	0.207002	0.213961	0.967476	0.333306	0.99976	All
DNASE2B	439.333	0.174847	0.272461	0.64173	0.521049	0.99976	All
RPF1	3374.31	0.259317	0.233535	1.1104	0.266826	0.99976	All
GNG5	8039.87	-0.0427123	0.126452	-0.337774	0.735533	0.99976	All
CTBS	6158.03	0.00282258	0.119106	0.0236981	0.981093	0.99976	All
SSX2IP	7642.08	0.127819	0.213376	0.599034	0.549151	0.99976	All
LPAR3	5770.67	-0.203068	0.251546	-0.80728	0.419505	0.99976	All
MCOLN2	12790.6	0.168251	0.230966	0.728467	0.466328	0.99976	All
WDR63	10184.2	0.0403979	0.20785	0.194361	0.845893	0.99976	All
MCOLN3	2397.56	0.390995	0.323802	1.20751	0.227235	0.99976	All
SYDE2	4095.31	-0.329132	0.297147	-1.10764	0.268018	0.99976	All
C1orf52	4769.16	0.0511197	0.143961	0.355094	0.722519	0.99976	All
BCL10	14639.7	0.0629649	0.148317	0.424529	0.67118	0.99976	All
DDAH1	2359.29	-0.207616	0.197507	-1.05118	0.293174	0.99976	All
CYR61	143.89	-1.13895	0.386158	-2.94945	0.00318343	0.753343	All
ZNHIT6	5416.64	0.192785	0.160939	1.19788	0.230965	0.99976	All
COL24A1	6454.15	-0.458976	0.260469	-1.76211	0.0780507	0.99976	All
ODF2L	7903.07	0.210261	0.225965	0.930501	0.352112	0.99976	All
CLCA2	1550.4	0.258501	0.318176	0.812445	0.416536	0.99976	All
CLCA1	1275.66	0.255545	0.145835	1.75229	0.0797233	0.99976	All
CLCA4	245.626	-0.0930962	0.24395	-0.38162	0.702743	0.99976	All
SH3GLB1	9372.31	0.163158	0.165061	0.98847	0.322922	0.99976	All
SEP15	15695.1	0.169128	0.188936	0.895162	0.370701	0.99976	All
HS2ST1	19038.4	0.177357	0.177321	1.00021	0.31721	0.99976	All
RP5-1052I5.2	5996.79	0.153923	0.149885	1.02694	0.30445	0.99976	All
LMO4	10172.5	0.02363	0.195452	0.120899	0.903771	0.99976	All
PKN2	15697.6	0.0975931	0.107364	0.908993	0.363354	0.99976	All
GTF2B	8869.69	0.102701	0.167857	0.611836	0.540646	0.99976	All
KYAT3	14685.8	0.0222035	0.148357	0.149663	0.881031	0.99976	All
RBMXL1	12912	-0.00278546	0.155437	-0.0179202	0.985703	0.99976	All
GBP3	2353.24	0.153238	0.197474	0.775993	0.437753	0.99976	All
GBP1	2617.34	0.36523	0.25263	1.44571	0.148258	0.99976	All
GBP2	5544.22	0.355689	0.220407	1.61378	0.106574	0.99976	All
GBP7	1122.2	0.492507	0.177652	2.77231	0.00556595	0.922258	All
GBP4	2362.42	0.133692	0.236636	0.56497	0.572094	0.99976	All
GBP5	6307.66	0.431429	0.230909	1.86839	0.0617075	0.99976	All
GBP6	591.089	0.513791	0.228979	2.24384	0.0248428	0.99976	All
LRRC8B	10406.6	-0.00222185	0.198914	-0.0111699	0.991088	0.99976	All
LRRC8C	25086.1	0.165283	0.169407	0.975654	0.329236	0.99976	All
RP11-302M6.4	42287	0.124819	0.152411	0.818967	0.412805	0.99976	All
LRRC8D	12566.6	0.0504081	0.126249	0.399275	0.68969	0.99976	All
ZNF326	6225.52	0.0880405	0.130101	0.676706	0.498592	0.99976	All
BARHL2	233.41	-0.465485	0.271685	-1.71333	0.0866521	0.99976	All
ZNF644	13659.8	0.177346	0.173748	1.02071	0.307393	0.99976	All
HFM1	1590.51	-0.0329272	0.186358	-0.176688	0.859754	0.99976	All
CDC7	3896.75	0.101608	0.195557	0.519581	0.603356	0.99976	All
TGFBR3	20144	0.348235	0.268096	1.29892	0.193971	0.99976	All
BRDT	2721.83	0.402597	0.311958	1.29055	0.196861	0.99976	All
EPHX4	786.391	0.246281	0.304489	0.808834	0.418611	0.99976	All
SETSIP	58.9718	0.421465	0.437571	0.963192	0.335451	0.99976	All
BTBD8	4990.62	-0.0437045	0.175332	-0.249268	0.803154	0.99976	All
KIAA1107	173.432	0.0793328	0.266926	0.297209	0.766307	0.99976	All
C1orf146	256.329	0.207724	0.317008	0.655265	0.512297	0.99976	All
GLMN	4176.28	0.011469	0.158049	0.0725664	0.942151	0.99976	All
RPAP2	8403.08	0.294312	0.246209	1.19537	0.231941	0.99976	All
GFI1	5755.16	-0.00647924	0.221529	-0.0292478	0.976667	0.99976	All
EVI5	13342.3	0.165855	0.118727	1.39694	0.16243	0.99976	All
RPL5	6990.14	0.121753	0.14227	0.855787	0.392116	0.99976	All
FAM69A	17932.3	0.139579	0.217006	0.643203	0.520092	0.99976	All
MTF2	6380.39	0.142474	0.138542	1.02838	0.30377	0.99976	All
TMED5	15350.8	0.0426225	0.138789	0.307102	0.758766	0.99976	All
CCDC18	15705	0.0177549	0.135625	0.130911	0.895846	0.99976	All
DR1	5389.64	0.00431536	0.158521	0.0272227	0.978282	0.99976	All
FNBP1L	2317.77	-0.0840999	0.198655	-0.423346	0.672043	0.99976	All
BCAR3	20127	0.111798	0.195729	0.571189	0.567872	0.99976	All
DNTTIP2	4973.17	0.0556322	0.135578	0.410334	0.681561	0.99976	All
GCLM	5443.21	0.198714	0.134802	1.47412	0.140449	0.99976	All
ABCA4	5610.74	0.568862	0.281284	2.02238	0.0431375	0.99976	All
ARHGAP29	2304.57	0.258632	0.246295	1.05009	0.293676	0.99976	All
ABCD3	9305.15	0.162237	0.158098	1.02618	0.304807	0.99976	All
F3	979.681	0.197804	0.415524	0.476035	0.63405	0.99976	All
SLC44A3	3686.7	-0.0139957	0.131273	-0.106615	0.915094	0.99976	All
CNN3	1108.3	-0.340492	0.326986	-1.0413	0.297734	0.99976	All
ALG14	9508.23	0.223054	0.15131	1.47416	0.14044	0.99976	All
TMEM56	1157.34	-0.376076	0.254145	-1.47977	0.138935	0.99976	All
TMEM56-RWDD3	6363.94	0.0693199	0.157203	0.440957	0.659244	0.99976	All
RWDD3	4564.65	0.140441	0.188803	0.74385	0.456967	0.99976	All
PTBP2	6763.54	0.192842	0.154761	1.24606	0.212742	0.99976	All
SNX7	826.122	-0.214767	0.179315	-1.19771	0.231032	0.99976	All
PLPPR5	1084.57	-0.183564	0.201654	-0.910288	0.362671	0.99976	All
PLPPR4	289.578	0.0508756	0.215148	0.236468	0.813069	0.99976	All
PALMD	767.672	0.21515	0.240723	0.893766	0.371447	0.99976	All
FRRS1	2351.95	0.182702	0.202949	0.900233	0.367996	0.99976	All
AGL	3689.68	0.184122	0.15046	1.22373	0.221054	0.99976	All
AC096949.1	1221.11	0.505302	0.248966	2.0296	0.0423971	0.99976	All
SLC35A3	5200.89	0.439227	0.251567	1.74596	0.0808172	0.99976	All
MFSD14A	10101	0.119207	0.186114	0.640505	0.521844	0.99976	All
SASS6	7077.32	0.218438	0.159392	1.37044	0.170549	0.99976	All
TRMT13	6594.77	0.207601	0.167477	1.23958	0.215131	0.99976	All
LRRC39	450.974	0.275433	0.196512	1.40161	0.161032	0.99976	All
DBT	6427.24	0.117048	0.176398	0.663545	0.506981	0.99976	All
RTCA	5394.42	0.220321	0.153759	1.4329	0.151887	0.99976	All
CDC14A	30205.1	-0.0217651	0.238181	-0.0913807	0.92719	0.99976	All
GPR88	1447.49	0.117072	0.29958	0.390788	0.695954	0.99976	All
VCAM1	463.216	0.352925	0.33868	1.04206	0.297384	0.99976	All
EXTL2	8061.58	-0.0948173	0.19734	-0.480477	0.630889	0.99976	All
SLC30A7	12717.5	0.0529092	0.239148	0.221241	0.824905	0.99976	All
DPH5	6019.83	-0.0315858	0.180183	-0.175299	0.860845	0.99976	All
S1PR1	5318.66	-0.0379432	0.304548	-0.124589	0.900849	0.99976	All
OLFM3	1231.58	-0.195707	0.185215	-1.05665	0.290671	0.99976	All
COL11A1	1416.11	-0.126514	0.200709	-0.630334	0.528476	0.99976	All
RNPC3	5240.16	0.0794728	0.173498	0.458063	0.646907	0.99976	All
AMY2B	728.045	0.306749	0.267523	1.14663	0.251535	0.99976	All
AMY2A	29.068	-0.311645	0.587276	-0.530663	0.595652	0.99976	All
AMY1A	3.53807	-0.762191	1.64522	-0.463276	0.643166	0.99976	All
PRMT6	2220.08	0.0921521	0.269693	0.341692	0.732582	0.99976	All
NTNG1	2489.48	-0.192885	0.146123	-1.32002	0.186829	0.99976	All
VAV3	26451.3	0.366491	0.166641	2.19929	0.0278576	0.99976	All
SLC25A24	4992.2	0.180135	0.127734	1.41023	0.158471	0.99976	All
NBPF4	30.7686	0.302393	0.620334	0.487468	0.625927	0.99976	All
NBPF6	38.3673	0.256476	0.553161	0.463655	0.642895	0.99976	All
FAM102B	13453.7	0.136363	0.159451	0.855203	0.392439	0.99976	All
HENMT1	4321.96	0.351782	0.243142	1.44681	0.147949	0.99976	All
PRPF38B	10085.4	0.108551	0.18376	0.590722	0.554707	0.99976	All
FNDC7	676.32	0.013567	0.213349	0.0635909	0.949296	0.99976	All
STXBP3	9795.87	0.0723087	0.121566	0.594811	0.55197	0.99976	All
AKNAD1	1349.49	-0.00613657	0.218698	-0.0280596	0.977615	0.99976	All
RP11-475E11.9	14299.6	0.20367	0.142762	1.42664	0.153683	0.99976	All
GPSM2	5012.97	0.144871	0.126125	1.14863	0.250708	0.99976	All
CLCC1	8239.63	0.258357	0.202587	1.27529	0.202206	0.99976	All
WDR47	7645.05	0.075897	0.154525	0.491164	0.623311	0.99976	All
TAF13	3665.46	-0.0343219	0.13273	-0.258584	0.795956	0.99976	All
TMEM167B	5243.73	0.0131467	0.132328	0.0993498	0.920861	0.99976	All
C1orf194	4749.86	-0.144586	0.187991	-0.769111	0.441827	0.99976	All
KIAA1324	10051.1	0.141155	0.200566	0.703786	0.481566	0.99976	All
SARS	3328.01	0.0841155	0.2271	0.370389	0.711093	0.99976	All
CELSR2	2297.18	-0.195199	0.266448	-0.732597	0.463804	0.99976	All
PSRC1	4488.94	0.081536	0.148508	0.549036	0.582981	0.99976	All
MYBPHL	695.141	0.0606534	0.232613	0.260748	0.794287	0.99976	All
SORT1	6146	0.0981317	0.26084	0.376214	0.706758	0.99976	All
PSMA5	12889	0.171639	0.171112	1.00308	0.315824	0.99976	All
SYPL2	883.343	-0.0546475	0.193419	-0.282534	0.777534	0.99976	All
ATXN7L2	5554.09	0.169264	0.176129	0.961028	0.336538	0.99976	All
CYB561D1	5583.6	0.034215	0.197732	0.173037	0.862622	0.99976	All
AMIGO1	1206.89	-0.0534526	0.271326	-0.197005	0.843823	0.99976	All
GPR61	2850.38	-0.030773	0.173633	-0.17723	0.859327	0.99976	All
GNAI3	14385.5	0.0873859	0.199655	0.437685	0.661615	0.99976	All
GNAT2	11500.8	0.0715968	0.224521	0.318887	0.749812	0.99976	All
AMPD2	11221.3	0.0617513	0.215743	0.286226	0.774705	0.99976	All
GSTM4	2825.61	0.196258	0.205655	0.954307	0.339928	0.99976	All
GSTM2	2366.15	0.2169	0.411864	0.526629	0.598451	0.99976	All
GSTM1	975.248	0.081763	1.29645	0.063067	0.949713	0.99976	All
GSTM5	4401.38	-0.075328	0.183631	-0.410214	0.681649	0.99976	All
GSTM3	1983.43	-0.230058	0.293743	-0.783197	0.433511	0.99976	All
EPS8L3	753.89	0.123378	0.368167	0.335113	0.73754	0.99976	All
CSF1	1506.97	-0.017263	0.244001	-0.07075	0.943597	0.99976	All
AHCYL1	10105	0.0413608	0.117342	0.352479	0.724479	0.99976	All
STRIP1	9050.25	0.116508	0.101871	1.14368	0.252756	0.99976	All
ALX3	1059.44	-0.0835491	0.229185	-0.364549	0.715448	0.99976	All
UBL4B	54.1713	-0.272454	0.504296	-0.540267	0.589013	0.99976	All
SLC6A17	1450.96	-0.215081	0.211629	-1.01631	0.30948	0.99976	All
KCNC4	8741.26	-0.114347	0.106509	-1.07359	0.283008	0.99976	All
RBM15	24587.9	0.0937372	0.16473	0.569037	0.569331	0.99976	All
SLC16A4	1255.34	0.507726	0.17002	2.98628	0.00282397	0.738129	All
LAMTOR5	3634.72	0.145563	0.131567	1.10638	0.268562	0.99976	All
PROK1	136.338	-0.098269	0.433833	-0.226514	0.820802	0.99976	All
KCNA10	71.3645	0.163272	0.552072	0.295744	0.767425	0.99976	All
KCNA2	6998.13	-0.144022	0.20946	-0.687587	0.491713	0.99976	All
KCNA3	3810.87	0.0371055	0.308499	0.120277	0.904264	0.99976	All
CD53	13041.1	0.0723669	0.209481	0.345457	0.729751	0.99976	All
LRIF1	12832.6	-0.000881873	0.128507	-0.00686243	0.994525	0.99976	All
DRAM2	5216.72	0.0101333	0.119998	0.0844457	0.932702	0.99976	All
CEPT1	4812.2	0.0675428	0.136196	0.495925	0.619947	0.99976	All
DENND2D	8104.72	-0.076586	0.135946	-0.563355	0.573193	0.99976	All
CHI3L2	17174.9	0.0783422	0.185758	0.421744	0.673212	0.99976	All
CHIA	324.757	0.280329	0.246181	1.13871	0.254824	0.99976	All
PIFO	2300.81	-0.179863	0.272835	-0.659237	0.509744	0.99976	All
OVGP1	293.042	-0.0470996	0.332614	-0.141604	0.887393	0.99976	All
WDR77	7141.07	0.0290699	0.118986	0.244314	0.806988	0.99976	All
ATP5F1	6988.33	0.0390058	0.111896	0.348588	0.727399	0.99976	All
C1orf162	3573.1	0.385437	0.155065	2.48564	0.0129317	0.99976	All
TMIGD3	9901.27	0.00989979	0.174773	0.0566438	0.954829	0.99976	All
ADORA3	906.348	0.303777	0.260456	1.16633	0.243482	0.99976	All
RAP1A	20661.8	0.130439	0.172405	0.756583	0.4493	0.99976	All
FAM212B	17531.8	0.0266126	0.114485	0.232454	0.816185	0.99976	All
DDX20	7850.54	0.00289125	0.113313	0.0255155	0.979644	0.99976	All
KCND3	1788.6	-0.407543	0.270668	-1.50569	0.132146	0.99976	All
CTTNBP2NL	3917.43	-0.107282	0.199496	-0.537765	0.59074	0.99976	All
WNT2B	5385.61	0.043711	0.199463	0.219144	0.826538	0.99976	All
ST7L	13100.9	-0.00907193	0.15256	-0.0594649	0.952582	0.99976	All
CAPZA1	14627.5	0.00463599	0.16874	0.0274741	0.978082	0.99976	All
MOV10	3714.5	-0.0617566	0.159434	-0.387348	0.698499	0.99976	All
RHOC	3024.73	-0.125941	0.26136	-0.481869	0.629899	0.99976	All
RP11-426L16.10	2995.94	-0.0947116	0.250775	-0.377676	0.705671	0.99976	All
PPM1J	7287.41	-0.181638	0.159854	-1.13627	0.255842	0.99976	All
FAM19A3	1063.63	-0.0571415	0.21102	-0.270787	0.786555	0.99976	All
SLC16A1	6618.06	-0.124109	0.15113	-0.821208	0.411528	0.99976	All
LRIG2	9498.65	0.128212	0.14032	0.913709	0.36087	0.99976	All
MAGI3	8267.58	-0.104781	0.15631	-0.67034	0.502641	0.99976	All
PHTF1	3997.72	-0.0251114	0.1184	-0.212089	0.832037	0.99976	All
RSBN1	17042.1	0.0821475	0.164036	0.500788	0.61652	0.99976	All
PTPN22	9742.69	0.186196	0.202504	0.919466	0.357852	0.99976	All
BCL2L15	1269.51	0.473729	0.321041	1.4756	0.140051	0.99976	All
AP4B1	13086.5	0.029776	0.103434	0.287873	0.773444	0.99976	All
DCLRE1B	12723.5	0.0224034	0.105508	0.212338	0.831843	0.99976	All
HIPK1	18604.5	0.0734792	0.217724	0.337488	0.735749	0.99976	All
OLFML3	1620.22	0.23316	0.215292	1.083	0.278811	0.99976	All
SYT6	3570.97	0.0557006	0.31182	0.178631	0.858228	0.99976	All
TRIM33	11661.9	0.0648313	0.135872	0.477149	0.633256	0.99976	All
BCAS2	8254.7	0.041368	0.158919	0.260309	0.794626	0.99976	All
DENND2C	4596.57	-0.0693387	0.143575	-0.482943	0.629136	0.99976	All
AMPD1	362.923	0.0889324	0.262582	0.338684	0.734848	0.99976	All
NRAS	4492.2	0.148045	0.134976	1.09682	0.272719	0.99976	All
CSDE1	14068.3	0.0566166	0.138539	0.40867	0.682782	0.99976	All
SIKE1	4297.78	0.0464924	0.217067	0.214185	0.830403	0.99976	All
SYCP1	1310.56	0.0995978	0.203857	0.488568	0.625148	0.99976	All
TSHB	62.644	0.281514	0.475057	0.59259	0.553455	0.99976	All
TSPAN2	8188.99	0.309309	0.207215	1.4927	0.135517	0.99976	All
NGF	486.144	0.468374	0.484672	0.966373	0.333857	0.99976	All
VANGL1	2266.15	0.0708431	0.403157	0.175721	0.860513	0.99976	All
CASQ2	3053.51	0.222484	0.408015	0.545284	0.585558	0.99976	All
NHLH2	298.172	-0.0171427	0.410567	-0.0417536	0.966695	0.99976	All
SLC22A15	5421.51	0.330908	0.223002	1.48388	0.137841	0.99976	All
MAB21L3	655.481	0.171555	0.281005	0.610508	0.541526	0.99976	All
ATP1A1	13320.1	-0.0289602	0.165792	-0.174678	0.861333	0.99976	All
CD58	15570	0.0898143	0.248557	0.361343	0.717843	0.99976	All
IGSF3	5077.31	0.123305	0.242669	0.508119	0.61137	0.99976	All
CD2	5487.16	-0.109393	0.341574	-0.320262	0.74877	0.99976	All
PTGFRN	3935.48	-0.0357823	0.185373	-0.193029	0.846936	0.99976	All
CD101	4086.26	0.0483654	0.339043	0.142652	0.886565	0.99976	All
TTF2	13286.6	-0.0144606	0.194383	-0.0743923	0.940698	0.99976	All
TRIM45	4182.86	0.135382	0.157446	0.859866	0.389863	0.99976	All
VTCN1	482.999	-0.197928	0.26231	-0.754559	0.450513	0.99976	All
MAN1A2	6661.78	0.0416492	0.145063	0.28711	0.774028	0.99976	All
FAM46C	11789.2	0.128127	0.229374	0.558597	0.576437	0.99976	All
GDAP2	8717	0.219033	0.157172	1.39359	0.163442	0.99976	All
WDR3	7655.22	0.193709	0.172222	1.12476	0.26069	0.99976	All
SPAG17	2606.97	0.0449249	0.337312	0.133185	0.894047	0.99976	All
TBX15	604.714	-0.35788	0.259113	-1.38117	0.167226	0.99976	All
WARS2	13700.1	0.150165	0.178151	0.842911	0.399278	0.99976	All
HAO2	169.443	-0.118764	0.351782	-0.337607	0.735659	0.99976	All
HSD3B2	38.3924	-0.593428	0.685723	-0.865405	0.386817	0.99976	All
HSD3B1	60.3923	-0.183178	0.505291	-0.362519	0.716964	0.99976	All
ZNF697	2384.56	-0.012998	0.674904	-0.019259	0.984634	0.99976	All
PHGDH	2528.99	0.135527	0.292425	0.463459	0.643036	0.99976	All
HMGCS2	240.643	0.0363576	0.322688	0.112671	0.910291	0.99976	All
REG4	643.26	0.209798	0.252481	0.830945	0.406005	0.99976	All
ADAM30	111.22	0.201028	0.378951	0.530487	0.595775	0.99976	All
NOTCH2	7522.78	0.255834	0.164301	1.55711	0.119445	0.99976	All
SEC22B	4872.68	0.22808	0.124084	1.83811	0.0660459	0.99976	All
NBPF26	2033.6	0.0964335	1.66132	0.0580464	0.953712	0.99976	All
AC241377.1	769.752	-0.29497	2.02273	-0.145828	0.884058	0.99976	All
FCGR1B	924.649	0.117416	0.332156	0.353495	0.723717	0.99976	All
FAM72B	11951.1	0.165588	0.21251	0.779201	0.435861	0.99976	All
SRGAP2C	14411.3	0.158476	0.178928	0.885699	0.37578	0.99976	All
HIST2H3PS2	125.572	-0.694143	0.566063	-1.22626	0.220099	0.99976	All
FAM72C	41.3376	0.175283	0.669612	0.261767	0.793501	0.99976	All
NBPF15	679.767	-0.489313	0.319571	-1.53115	0.125732	0.99976	All
SRGAP2B	2168.26	0.0646903	0.259538	0.249252	0.803166	0.99976	All
FAM72D	165.477	-0.244666	0.362775	-0.67443	0.500038	0.99976	All
AC241585.1	1070.76	-0.0656557	0.244458	-0.268577	0.788255	0.99976	All
NBPF20	126.772	-0.0332922	0.334713	-0.099465	0.920769	0.99976	All
GPR89A	4014.3	0.0480395	0.161872	0.296774	0.766639	0.99976	All
PDZK1	2400.4	0.672326	0.354675	1.89561	0.0580118	0.99976	All
CD160	1167.26	0.487533	0.294566	1.65509	0.0979058	0.99976	All
RNF115	4523.53	0.293249	0.142084	2.06391	0.0390262	0.99976	All
POLR3C	3409.94	0.189766	0.145437	1.3048	0.191962	0.99976	All
NUDT17	1841.42	0.1025	0.147256	0.696065	0.486388	0.99976	All
PIAS3	4820.7	0.0286941	0.153788	0.186582	0.851989	0.99976	All
ANKRD35	3154.1	-0.00863526	0.152659	-0.0565657	0.954891	0.99976	All
ITGA10	1052.58	0.00450412	0.205568	0.0219106	0.982519	0.99976	All
PEX11B	6364.61	0.060003	0.125967	0.476338	0.633834	0.99976	All
RBM8A	15038.9	0.0944529	0.12876	0.733556	0.46322	0.99976	All
CH17-270A2.2	23820	0.00703882	0.162131	0.0434144	0.965371	0.99976	All
LIX1L	7372.2	0.00959768	0.181392	0.0529112	0.957803	0.99976	All
ANKRD34A	5736	-0.203543	0.190961	-1.06588	0.286476	0.99976	All
POLR3GL	6088.03	-0.198017	0.192637	-1.02793	0.303983	0.99976	All
TXNIP	6255.12	0.066915	0.171315	0.390596	0.696096	0.99976	All
HFE2	6960.03	-0.454169	0.221988	-2.04592	0.0407647	0.99976	All
NBPF10	192.787	0.284336	0.376351	0.755507	0.449945	0.99976	All
RP11-458D21.5	891.296	0.162904	0.217973	0.74736	0.454846	0.99976	All
NOTCH2NL	733.069	0.141378	0.236445	0.597934	0.549884	0.99976	All
AC243756.1	8.56575	-0.313088	1.11578	-0.2806	0.779017	0.99976	All
NBPF12	2546.9	0.115379	0.240311	0.480124	0.631139	0.99976	All
PRKAB2	4985.77	0.0455854	0.168085	0.271204	0.786234	0.99976	All
FMO5	7081.99	0.175839	0.132628	1.3258	0.184906	0.99976	All
CHD1L	6032.62	0.109613	0.132673	0.826187	0.408698	0.99976	All
BCL9	15201.9	0.108052	0.190201	0.568094	0.569971	0.99976	All
ACP6	6287.04	0.0701436	0.160474	0.437104	0.662036	0.99976	All
GJA5	287.774	-0.0852086	0.240043	-0.354973	0.72261	0.99976	All
GJA8	26.7727	-0.758996	0.716721	-1.05898	0.289607	0.99976	All
GPR89B	3746.52	0.0100467	0.169034	0.0594361	0.952605	0.99976	All
NBPF11	2214.7	0.0474584	0.181764	0.2611	0.794016	0.99976	All
AC245100.1	1918.6	-0.00925499	0.283468	-0.0326492	0.973954	0.99976	All
PPIAL4G	550.632	0.949038	0.340794	2.78478	0.00535637	0.903668	All
NBPF14	813.991	0.0763945	0.26448	0.288848	0.772697	0.99976	All
PDE4DIP	2983.86	-0.00920831	0.160153	-0.057497	0.954149	0.99976	All
NBPF9	778.393	-0.113245	0.197193	-0.574288	0.565773	0.99976	All
NBPF19	2520.91	0.0542767	0.168135	0.322816	0.746834	0.99976	All
PPIAL4C	17.683	0.172375	0.878764	0.196156	0.844488	0.99976	All
FAM231D	15.7889	-0.239147	0.900653	-0.265527	0.790604	0.99976	All
FCGR1A	805.674	0.107765	0.315278	0.341808	0.732496	0.99976	All
HIST2H2BF	9501.89	-0.0124874	0.155191	-0.0804648	0.935868	0.99976	All
HIST2H3D	1306.81	0.00432173	0.171242	0.0252375	0.979865	0.99976	All
HIST2H4A	15.148	-1.79256	1.01646	-1.76354	0.0778092	0.99976	All
HIST2H3C	3.71072	0.1171	1.77865	0.0658362	0.947508	0.99976	All
HIST2H2AA3	482.871	-0.79318	0.289289	-2.74182	0.00610995	0.937266	All
HIST2H2AA4	453.369	-0.42893	0.295799	-1.45008	0.147037	0.99976	All
HIST2H4B	14.08	-1.08589	0.881205	-1.23228	0.217845	0.99976	All
HIST2H2BE	22879	-0.0106968	0.137385	-0.07786	0.937939	0.99976	All
HIST2H2AC	13041.1	-0.00525897	0.138312	-0.0380225	0.96967	0.99976	All
HIST2H2AB	9788.48	-0.012231	0.147238	-0.0830695	0.933796	0.99976	All
BOLA1	23921.2	0.014083	0.147051	0.0957692	0.923704	0.99976	All
SV2A	783.448	-0.247688	0.254214	-0.97433	0.329892	0.99976	All
SF3B4	5773.67	0.0369311	0.142039	0.260007	0.794858	0.99976	All
MTMR11	952.211	0.090584	0.333808	0.271366	0.78611	0.99976	All
OTUD7B	5820.55	0.0403551	0.249254	0.161904	0.871382	0.99976	All
VPS45	6149.44	0.0628597	0.111946	0.56152	0.574443	0.99976	All
PLEKHO1	8558.3	0.0290911	0.18976	0.153305	0.878158	0.99976	All
ANP32E	13107.3	0.0231699	0.160522	0.144341	0.885231	0.99976	All
CA14	1791.08	-0.0252099	0.183318	-0.13752	0.89062	0.99976	All
APH1A	3732.55	-0.0444474	0.131033	-0.339207	0.734454	0.99976	All
C1orf54	4047.12	-0.0331329	0.121813	-0.271999	0.785623	0.99976	All
CIART	3217.11	-0.231936	0.253262	-0.915795	0.359774	0.99976	All
MRPS21	3940.64	0.0246166	0.124331	0.197993	0.843051	0.99976	All
AC242988.1	55.4648	0.0229126	0.485581	0.047186	0.962365	0.99976	All
PRPF3	5864.39	0.101634	0.187898	0.540899	0.588577	0.99976	All
RPRD2	13186.8	-0.0312548	0.131308	-0.238027	0.81186	0.99976	All
TARS2	5910.13	0.123293	0.129176	0.954459	0.339852	0.99976	All
ECM1	274.76	-0.0683301	0.310426	-0.220117	0.82578	0.99976	All
ADAMTSL4	4562.55	-0.173458	0.254331	-0.682017	0.495228	0.99976	All
MCL1	9217.9	0.0668841	0.16356	0.408928	0.682593	0.99976	All
ENSA	30356.7	0.105277	0.169019	0.622866	0.533372	0.99976	All
GOLPH3L	5900.96	0.240647	0.252091	0.954604	0.339778	0.99976	All
HORMAD1	404.53	0.278715	0.256161	1.08804	0.276576	0.99976	All
CTSS	3362.79	0.088293	0.201791	0.437547	0.661715	0.99976	All
CTSK	622.649	-0.0624737	0.246048	-0.253909	0.799566	0.99976	All
ARNT	11721.3	-0.0839357	0.130562	-0.64288	0.520302	0.99976	All
RP11-235D19.4	695.189	0.0989834	0.180955	0.547007	0.584374	0.99976	All
SETDB1	5824.03	0.0798253	0.133952	0.595924	0.551226	0.99976	All
CERS2	2991.64	-0.153491	0.156474	-0.980935	0.326625	0.99976	All
ANXA9	398.338	-0.304628	0.263123	-1.15774	0.246971	0.99976	All
FAM63A	10296.2	-0.0409262	0.176382	-0.232032	0.816513	0.99976	All
PRUNE1	9734.09	-0.00460679	0.133711	-0.0344533	0.972516	0.99976	All
BNIPL	734.813	-0.253174	0.211849	-1.19507	0.232062	0.99976	All
C1orf56	2221.17	-0.0928027	0.206036	-0.45042	0.652407	0.99976	All
CDC42SE1	12812.4	-0.0970963	0.146856	-0.661167	0.508505	0.99976	All
MLLT11	8363.76	-0.0872975	0.177571	-0.49162	0.622988	0.99976	All
GABPB2	5426.63	-0.0790145	0.135552	-0.582911	0.559953	0.99976	All
SEMA6C	3571.63	-0.0552675	0.164801	-0.335358	0.737355	0.99976	All
TNFAIP8L2	3340.51	-0.0871795	0.181865	-0.479363	0.631681	0.99976	All
SCNM1	9256.8	0.0463581	0.145222	0.319222	0.749558	0.99976	All
LYSMD1	5868.39	0.123986	0.132185	0.937972	0.348259	0.99976	All
TMOD4	330.333	0.070031	0.267181	0.262111	0.793236	0.99976	All
VPS72	3911.02	-0.0174153	0.160816	-0.108293	0.913763	0.99976	All
PIP5K1A	7585.01	0.0247061	0.131558	0.187796	0.851037	0.99976	All
PSMD4	4857.43	0.103415	0.113063	0.914664	0.360368	0.99976	All
ZNF687	18326.7	-0.0152359	0.153948	-0.0989678	0.921164	0.99976	All
PI4KB	8717.51	0.0237084	0.164095	0.14448	0.885122	0.99976	All
RFX5	12135.4	0.0557765	0.166366	0.335265	0.737425	0.99976	All
SELENBP1	284.986	-0.136376	0.411038	-0.331786	0.740051	0.99976	All
PSMB4	4528.54	0.0735121	0.149139	0.492911	0.622075	0.99976	All
POGZ	7471.29	0.0690796	0.133542	0.517287	0.604956	0.99976	All
CGN	3505.04	-0.119648	0.219012	-0.546308	0.584854	0.99976	All
TUFT1	5170.94	-0.264983	0.170392	-1.55514	0.119912	0.99976	All
SNX27	11180.6	0.104372	0.192258	0.542875	0.587216	0.99976	All
CELF3	756.942	-0.0155522	0.226514	-0.0686589	0.945261	0.99976	All
RIIAD1	1641.57	-0.0411206	0.142604	-0.288355	0.773075	0.99976	All
MRPL9	2001.79	0.0518326	0.139456	0.371677	0.710133	0.99976	All
OAZ3	2033.21	0.0525449	0.132094	0.397784	0.69079	0.99976	All
TDRKH	10603.6	0.193098	0.149918	1.28803	0.197737	0.99976	All
LINGO4	235.757	-0.364544	0.320248	-1.13832	0.254987	0.99976	All
RORC	2654.42	-0.534687	0.16725	-3.19694	0.00138894	0.509114	All
C2CD4D	1582.25	-0.408734	0.267088	-1.53034	0.125934	0.99976	All
THEM5	310.02	-0.470295	0.299055	-1.5726	0.115811	0.99976	All
THEM4	6587.55	-0.118261	0.168392	-0.702296	0.482494	0.99976	All
S100A10	7059.53	-0.0282648	0.246598	-0.114619	0.908747	0.99976	All
S100A11	14784	0.00384203	0.200621	0.0191507	0.984721	0.99976	All
TCHHL1	76.7622	-0.436373	0.471072	-0.926341	0.354269	0.99976	All
TCHH	666.374	-0.0447093	0.328724	-0.136008	0.891815	0.99976	All
RPTN	993.468	0.0836385	0.419678	0.199292	0.842034	0.99976	All
HRNR	487.196	-0.50941	1.0544	-0.483127	0.629006	0.99976	All
FLG	110.184	-0.430115	0.465778	-0.923432	0.355782	0.99976	All
FLG2	237.47	0.0789426	0.507707	0.155488	0.876436	0.99976	All
CRNN	39.3361	-0.533288	0.634603	-0.840348	0.400713	0.99976	All
LCE5A	14.4233	-1.19249	1.03336	-1.154	0.248502	0.99976	All
AL135842.1	21.64	-0.443853	0.803501	-0.552399	0.580675	0.99976	All
CRCT1	37.0213	-0.632395	0.627515	-1.00778	0.313562	0.99976	All
LCE3E	10.8719	-0.0996477	0.965342	-0.103225	0.917784	0.99976	All
LCE3D	11.9592	-0.0875268	0.93576	-0.0935356	0.925478	0.99976	All
LCE3C	6.99952	0.176016	1.10412	0.159418	0.87334	0.99976	All
LCE3B	5.15573	0.285657	1.37913	0.207129	0.835909	0.99976	All
LCE3A	48.7078	-1.07184	0.654246	-1.63828	0.101364	0.99976	All
LCE2D	18.165	-0.578094	0.895527	-0.645534	0.518581	0.99976	All
LCE2C	17.7329	0.101677	0.855637	0.118832	0.905408	0.99976	All
LCE2B	13.902	-0.10038	0.973635	-0.103098	0.917885	0.99976	All
LCE2A	12.4678	0.0469237	0.891064	0.0526603	0.958003	0.99976	All
LCE4A	14.1612	-0.57221	0.96025	-0.595897	0.551244	0.99976	All
C1orf68	16.3458	-0.399184	0.822607	-0.485267	0.627487	0.99976	All
KPRP	25.9723	-0.473082	0.803282	-0.588937	0.555904	0.99976	All
LCE1F	11.7588	0.818025	1.02693	0.796575	0.425698	0.99976	All
LCE1E	20.6872	-0.0186233	0.869833	-0.0214102	0.982918	0.99976	All
LCE1D	16.0378	-0.251584	0.949802	-0.26488	0.791102	0.99976	All
LCE1C	14.8513	-0.744241	0.889114	-0.837059	0.402559	0.99976	All
LCE1B	14.5208	-0.839661	0.955378	-0.878879	0.379467	0.99976	All
LCE1A	13.5424	-0.135898	0.963708	-0.141016	0.887858	0.99976	All
LCE6A	19.1743	-0.379325	0.857558	-0.442332	0.658249	0.99976	All
SMCP	107.656	-0.0044957	0.477693	-0.00941128	0.992491	0.99976	All
IVL	40.3031	-0.206824	0.640339	-0.322992	0.746701	0.99976	All
RP1-20N18.10	19.9966	-0.438265	0.868565	-0.504585	0.61385	0.99976	All
SPRR4	20.9792	-0.764432	0.881067	-0.86762	0.385602	0.99976	All
SPRR1A	8.77329	-1.66598	1.12875	-1.47595	0.139957	0.99976	All
SPRR3	19.9409	-0.442255	0.719256	-0.614879	0.538635	0.99976	All
SPRR1B	24.6564	-0.285263	0.655273	-0.435335	0.66332	0.99976	All
SPRR2D	20.8015	-0.500251	0.79298	-0.630849	0.528139	0.99976	All
SPRR2A	34.4262	-0.885544	0.794412	-1.11472	0.264973	0.99976	All
SPRR2B	12.4236	-0.621303	1.12021	-0.55463	0.579148	0.99976	All
SPRR2E	55.6516	-0.158819	0.534935	-0.296893	0.766548	0.99976	All
SPRR2F	18.3877	-0.448378	0.865438	-0.518094	0.604393	0.99976	All
SPRR2G	20.8503	-0.365508	0.834496	-0.437998	0.661388	0.99976	All
LELP1	23.6977	-0.245041	0.818241	-0.299473	0.764579	0.99976	All
PRR9	45.8209	0.197396	0.56862	0.34715	0.728479	0.99976	All
LOR	353.091	-0.0833738	0.225718	-0.369372	0.711851	0.99976	All
PGLYRP3	212.126	-0.0842266	0.478895	-0.175877	0.86039	0.99976	All
PGLYRP4	787.98	-0.0906312	0.362666	-0.249902	0.802663	0.99976	All
S100A9	1579.61	0.0289174	0.460973	0.0627313	0.94998	0.99976	All
S100A12	1151.67	0.0953577	0.502244	0.189863	0.849416	0.99976	All
S100A8	946.211	0.0658448	0.431103	0.152736	0.878607	0.99976	All
S100A7A	481.952	0.174917	0.306378	0.570919	0.568054	0.99976	All
S100A7L2	64.346	-0.177228	0.491381	-0.360674	0.718343	0.99976	All
S100A7	73.673	-0.256615	0.57533	-0.44603	0.655576	0.99976	All
S100A6	3916.45	0.266908	0.15801	1.68918	0.0911842	0.99976	All
S100A5	1112.08	0.0674753	0.234248	0.288051	0.773308	0.99976	All
S100A4	3920.97	0.118255	0.197199	0.599676	0.548722	0.99976	All
S100A3	503.396	0.0766845	0.435825	0.175953	0.860331	0.99976	All
S100A2	3191.83	0.0596509	0.342909	0.173956	0.8619	0.99976	All
S100A16	322.435	-0.248452	0.49987	-0.497033	0.619166	0.99976	All
S100A14	616.724	0.0929746	0.428708	0.216872	0.828308	0.99976	All
S100A13	767.264	-0.0948322	0.358943	-0.264198	0.791627	0.99976	All
S100A1	379.837	-0.164192	0.375714	-0.437014	0.662101	0.99976	All
CHTOP	8235.8	-0.0591696	0.12272	-0.482153	0.629697	0.99976	All
SNAPIN	3881.9	-0.125083	0.135373	-0.923985	0.355494	0.99976	All
ILF2	9857.95	0.09058	0.164467	0.550747	0.581807	0.99976	All
NPR1	1208.7	-0.1804	0.235961	-0.764532	0.44455	0.99976	All
INTS3	13812.2	0.16129	0.128297	1.25717	0.208693	0.99976	All
AL513523.2	2780.1	0.422059	0.20568	2.05202	0.0401679	0.99976	All
SLC27A3	3088.33	0.334639	0.186878	1.79068	0.0733451	0.99976	All
GATAD2B	26279.1	0.0852639	0.124505	0.68482	0.493457	0.99976	All
DENND4B	9726.14	-0.0398201	0.142789	-0.278873	0.780342	0.99976	All
CRTC2	8191.17	-0.0808539	0.140336	-0.576145	0.564517	0.99976	All
SLC39A1	8957.9	-0.0302935	0.146041	-0.207431	0.835673	0.99976	All
CREB3L4	5365.1	0.110666	0.138878	0.796858	0.425533	0.99976	All
JTB	2931.28	-0.134552	0.147087	-0.914775	0.36031	0.99976	All
RAB13	2021.38	-0.0690109	0.172117	-0.400953	0.688455	0.99976	All
RPS27	5544.28	0.0665048	0.161299	0.412307	0.680115	0.99976	All
NUP210L	4028.28	-0.139602	0.191019	-0.73083	0.464883	0.99976	All
TPM3	13674.6	0.0480275	0.112232	0.42793	0.668702	0.99976	All
C1orf189	444.25	-0.120713	0.229124	-0.526844	0.598302	0.99976	All
C1orf43	10545.6	-0.0689402	0.114813	-0.600458	0.548201	0.99976	All
UBAP2L	11957.6	-0.07915	0.130024	-0.608735	0.5427	0.99976	All
HAX1	8847.15	0.0888376	0.12353	0.719158	0.472043	0.99976	All
AQP10	1612.62	-0.193759	0.240017	-0.807273	0.419509	0.99976	All
ATP8B2	8663	-0.116463	0.198362	-0.587123	0.557121	0.99976	All
IL6R	14507.8	-0.0922964	0.34951	-0.264074	0.791723	0.99976	All
SHE	3102.25	0.0565727	0.244592	0.231295	0.817086	0.99976	All
TDRD10	1322.04	-0.090529	0.23688	-0.382172	0.702334	0.99976	All
UBE2Q1	10357.4	0.0798059	0.113929	0.700487	0.483623	0.99976	All
CHRNB2	1063.74	0.079616	0.217168	0.36661	0.71391	0.99976	All
ADAR	9297.45	0.0139099	0.161584	0.0860846	0.931399	0.99976	All
KCNN3	13335.6	0.105233	0.166718	0.631203	0.527907	0.99976	All
PMVK	11590.6	0.0148762	0.132882	0.111951	0.910863	0.99976	All
PBXIP1	8398.73	0.00873227	0.234159	0.037292	0.970252	0.99976	All
PYGO2	2688.13	-0.248441	0.161744	-1.53601	0.124535	0.99976	All
SHC1	17748.6	0.0164799	0.131716	0.125117	0.900431	0.99976	All
CKS1B	16790.1	0.02562	0.136888	0.18716	0.851535	0.99976	All
FLAD1	6613.48	-0.0112683	0.13017	-0.0865663	0.931016	0.99976	All
LENEP	87.1991	-0.122406	0.411219	-0.297667	0.765957	0.99976	All
ZBTB7B	13208.4	-0.130365	0.142187	-0.916854	0.359219	0.99976	All
DCST2	984.666	-0.177823	0.342896	-0.518593	0.604045	0.99976	All
DCST1	2242.69	-0.0720558	0.229599	-0.313834	0.753647	0.99976	All
ADAM15	5170.25	-0.134348	0.149385	-0.89934	0.368472	0.99976	All
EFNA4	3927.71	-0.00904662	0.162122	-0.0558014	0.9555	0.99976	All
RP11-540D14.8	14540.7	-0.0978312	0.130936	-0.747166	0.454963	0.99976	All
EFNA3	8787.44	-0.126874	0.140685	-0.901827	0.367149	0.99976	All
EFNA1	1625.62	0.176637	0.158611	1.11365	0.26543	0.99976	All
SLC50A1	5920.66	-0.0713735	0.156326	-0.456567	0.647982	0.99976	All
DPM3	3012.82	-0.00471356	0.138331	-0.0340745	0.972818	0.99976	All
KRTCAP2	4082.09	-0.177051	0.163678	-1.0817	0.279386	0.99976	All
RP11-201K10.3	6392.74	-0.0709742	0.155862	-0.455365	0.648847	0.99976	All
TRIM46	5673.45	-0.0897502	0.147554	-0.608252	0.543021	0.99976	All
MUC1	5245.36	-0.221907	0.162641	-1.3644	0.172442	0.99976	All
AC234582.2	81.3415	-0.018674	0.462219	-0.0404007	0.967774	0.99976	All
AC234582.1	35.3561	0.0468448	0.663147	0.0706402	0.943684	0.99976	All
THBS3	7704.17	0.0356215	0.175743	0.202691	0.839377	0.99976	All
MTX1	7403.22	0.0496148	0.179714	0.276077	0.782489	0.99976	All
GBA	7725.62	-0.0541437	0.129378	-0.418492	0.675587	0.99976	All
FAM189B	3756.57	-0.0604014	0.148331	-0.407208	0.683855	0.99976	All
SCAMP3	4860.89	0.0611766	0.115075	0.531625	0.594986	0.99976	All
CLK2	7552.97	-0.201258	0.148988	-1.35084	0.176748	0.99976	All
HCN3	2956.83	-0.314495	0.205831	-1.52793	0.12653	0.99976	All
PKLR	301.825	-0.169139	0.344322	-0.491223	0.623269	0.99976	All
FDPS	11570.6	0.0219083	0.134205	0.163245	0.870326	0.99976	All
RUSC1	7015.05	-0.196733	0.12394	-1.58733	0.112439	0.99976	All
ASH1L	12633.5	0.0556939	0.129629	0.429641	0.667457	0.99976	All
MSTO1	4002.26	-0.0994824	0.164587	-0.604436	0.545554	0.99976	All
YY1AP1	4953.83	0.0551146	0.102749	0.536401	0.591682	0.99976	All
DAP3	5490.64	0.0419396	0.104524	0.401243	0.688241	0.99976	All
GON4L	13800.4	-0.0788557	0.154056	-0.511864	0.608746	0.99976	All
SYT11	8501.97	-0.134189	0.188393	-0.712283	0.47629	0.99976	All
RIT1	4724.82	-0.272228	0.171029	-1.5917	0.111451	0.99976	All
KIAA0907	8470.89	0.0990874	0.130779	0.75767	0.448649	0.99976	All
RXFP4	520.388	0.259588	0.247714	1.04793	0.29467	0.99976	All
ARHGEF2	10599	-0.0689718	0.233711	-0.295116	0.767905	0.99976	All
SSR2	3110.33	-0.10751	0.143333	-0.750067	0.453215	0.99976	All
UBQLN4	8539.08	-0.0744084	0.132448	-0.561793	0.574257	0.99976	All
LAMTOR2	8385.65	-0.0704651	0.131871	-0.53435	0.5931	0.99976	All
RAB25	820.467	0.0604706	0.236088	0.256135	0.797846	0.99976	All
MEX3A	1400.07	-0.093611	0.176704	-0.52976	0.596278	0.99976	All
LMNA	25138.8	-0.0994424	0.247391	-0.401965	0.68771	0.99976	All
SEMA4A	6333.28	0.00309754	0.275472	0.0112445	0.991028	0.99976	All
SLC25A44	10592.2	0.0627744	0.134051	0.468288	0.639579	0.99976	All
PMF1-BGLAP	10507.9	-0.013119	0.130549	-0.100491	0.919955	0.99976	All
PMF1	10356.3	-0.0140802	0.132816	-0.106013	0.915572	0.99976	All
BGLAP	159.042	0.0745584	0.38368	0.194325	0.845922	0.99976	All
PAQR6	703.77	0.014197	0.279591	0.0507778	0.959503	0.99976	All
SMG5	7287.69	0.0178633	0.14635	0.122059	0.902852	0.99976	All
TMEM79	6925.59	-0.0246576	0.132699	-0.185815	0.85259	0.99976	All
GLMP	1490.06	-0.116845	0.211296	-0.552991	0.58027	0.99976	All
VHLL	48.2555	-0.499171	0.521338	-0.95748	0.338325	0.99976	All
CCT3	12772.1	0.0405687	0.10396	0.390232	0.696365	0.99976	All
TSACC	11292.4	0.0639425	0.113249	0.564621	0.572332	0.99976	All
RHBG	1831.04	-0.148681	0.39575	-0.375694	0.707144	0.99976	All
C1orf61	2643.43	0.0313643	0.156556	0.200339	0.841216	0.99976	All
MEF2D	14230.1	-0.122943	0.110616	-1.11144	0.266379	0.99976	All
IQGAP3	3188.93	-0.164898	0.268655	-0.61379	0.539354	0.99976	All
TTC24	1098.15	0.0592767	0.161858	0.366228	0.714195	0.99976	All
NAXE	1523.4	-0.219208	0.193281	-1.13414	0.256737	0.99976	All
GPATCH4	2550.82	-0.0352202	0.148218	-0.237625	0.812172	0.99976	All
AL365181.1	108.462	0.00883284	0.382205	0.0231102	0.981562	0.99976	All
HAPLN2	477.084	-0.417721	0.212028	-1.97012	0.0488241	0.99976	All
BCAN	1926.24	-0.303043	0.214745	-1.41117	0.158193	0.99976	All
NES	495.222	-0.395936	0.298383	-1.32694	0.184529	0.99976	All
CRABP2	1179.98	-0.300364	0.249886	-1.202	0.229363	0.99976	All
ISG20L2	10017.4	-0.0619223	0.118825	-0.521122	0.602282	0.99976	All
RRNAD1	9011.31	-0.0539183	0.118601	-0.454618	0.649384	0.99976	All
MRPL24	8829.77	0.0512672	0.12883	0.397943	0.690672	0.99976	All
HDGF	19941	0.00369857	0.121979	0.0303213	0.975811	0.99976	All
PRCC	20242.7	0.0117689	0.122379	0.0961674	0.923388	0.99976	All
SH2D2A	8916.74	0.113465	0.239524	0.473712	0.635705	0.99976	All
NTRK1	11883.7	-0.0238557	0.195596	-0.121964	0.902927	0.99976	All
INSRR	1950.73	-0.401922	0.280832	-1.43118	0.152378	0.99976	All
PEAR1	3110.34	-0.297904	0.318635	-0.934938	0.34982	0.99976	All
LRRC71	1369.52	-0.165815	0.299753	-0.553172	0.580146	0.99976	All
ARHGEF11	4045.67	0.0488428	0.29065	0.168046	0.866547	0.99976	All
ETV3L	417.063	0.107328	0.432384	0.248223	0.803961	0.99976	All
ETV3	5823.23	-0.177764	0.188144	-0.94483	0.344746	0.99976	All
FCRL5	540.613	-0.0396734	0.307421	-0.129052	0.897316	0.99976	All
FCRL4	899.49	0.0774625	0.267612	0.289458	0.772231	0.99976	All
FCRL3	1362.64	0.668296	0.397253	1.68229	0.0925124	0.99976	All
FCRL2	1105.68	0.0506104	0.339664	0.149001	0.881553	0.99976	All
FCRL1	1013.82	-0.0394045	0.271643	-0.14506	0.884664	0.99976	All
CD5L	1977.66	0.164012	0.291232	0.563167	0.573321	0.99976	All
KIRREL	2232.21	-0.0790093	0.29702	-0.266006	0.790234	0.99976	All
CD1D	1316.22	-0.0153126	0.302921	-0.05055	0.959684	0.99976	All
CD1A	132.88	-0.149913	0.386465	-0.387908	0.698084	0.99976	All
CD1C	469.621	-0.0451295	0.353409	-0.127698	0.898388	0.99976	All
CD1B	320.851	0.225951	0.341164	0.662295	0.507782	0.99976	All
CD1E	176.627	0.441457	0.520486	0.848164	0.396346	0.99976	All
OR10T2	73.318	0.747856	0.460088	1.62546	0.104064	0.99976	All
OR10K2	27.1306	0.26387	0.679759	0.388182	0.697882	0.99976	All
OR10K1	19.6965	-0.206362	0.759384	-0.27175	0.785814	0.99976	All
OR10R2	24.0062	0.444255	0.701763	0.633056	0.526697	0.99976	All
OR6Y1	54.6407	0.238231	0.546495	0.435925	0.662891	0.99976	All
OR6P1	267.542	0.281305	0.381142	0.738059	0.460479	0.99976	All
OR10Z1	30.3899	0.197624	0.679551	0.290815	0.771193	0.99976	All
SPTA1	2844.43	0.352465	0.324144	1.08737	0.276872	0.99976	All
OR6K2	29.6585	0.157282	0.629489	0.249856	0.802699	0.99976	All
OR6K3	28.8216	0.0418882	0.679231	0.0616701	0.950826	0.99976	All
OR6K6	38.8891	0.562962	0.584823	0.962619	0.335739	0.99976	All
OR6N1	33.436	-0.0646052	0.571534	-0.113038	0.91	0.99976	All
OR6N2	110.227	1.15527	0.61847	1.86794	0.0617704	0.99976	All
MNDA	2208.16	0.0784534	0.353844	0.221717	0.824534	0.99976	All
PYHIN1	3186.81	0.510841	0.316143	1.61585	0.106126	0.99976	All
IFI16	11629.7	0.147784	0.136412	1.08336	0.278647	0.99976	All
AIM2	13442.6	0.211542	0.240681	0.878932	0.379438	0.99976	All
CADM3	1241.09	0.292699	0.344977	0.848459	0.396182	0.99976	All
ACKR1	180.445	0.0936189	0.435113	0.21516	0.829643	0.99976	All
FCER1A	790.609	0.160533	0.416866	0.385095	0.700167	0.99976	All
OR10J3	294.359	0.0908616	0.424478	0.214055	0.830504	0.99976	All
OR10J1	34.3486	0.238397	0.622601	0.382905	0.70179	0.99976	All
OR10J5	18.4264	-0.356497	0.796471	-0.447596	0.654445	0.99976	All
APCS	19.4583	-0.0696993	0.741277	-0.094026	0.925089	0.99976	All
CRP	34.5927	-0.259307	0.682643	-0.379858	0.704051	0.99976	All
DUSP23	8741.19	0.0719163	0.157158	0.457605	0.647236	0.99976	All
FCRL6	1847.16	0.546991	0.225794	2.42253	0.015413	0.99976	All
SLAMF8	3229.82	0.583032	0.216335	2.69504	0.00703801	0.982708	All
C1orf204	2543.54	0.279648	0.150611	1.85676	0.0633449	0.99976	All
VSIG8	1595.42	0.350747	0.231734	1.51358	0.130133	0.99976	All
RP11-190A12.7	574.599	-0.0620104	0.306646	-0.202221	0.839744	0.99976	All
CFAP45	5352.94	0.0393598	0.345061	0.114066	0.909185	0.99976	All
TAGLN2	13326.1	0.111807	0.184498	0.606007	0.54451	0.99976	All
IGSF9	2467.12	-0.115128	0.182017	-0.632517	0.527049	0.99976	All
SLAMF9	756.357	0.209297	0.530379	0.394617	0.693125	0.99976	All
KCNJ10	6819.45	0.0307296	0.162351	0.189279	0.849874	0.99976	All
PIGM	2926.35	-0.0771501	0.254863	-0.302712	0.76211	0.99976	All
KCNJ9	1168.52	-0.186841	0.198919	-0.939285	0.347585	0.99976	All
IGSF8	8878.31	-0.0525191	0.14495	-0.362325	0.717109	0.99976	All
ATP1A2	592.178	-0.223539	0.341391	-0.65479	0.512603	0.99976	All
ATP1A4	1190.43	-0.0114729	0.328208	-0.0349561	0.972115	0.99976	All
CASQ1	1294.9	0.0464008	0.264565	0.175385	0.860777	0.99976	All
PEA15	2542.32	-0.0758904	0.188902	-0.401745	0.687872	0.99976	All
DCAF8	9503.75	0.0806855	0.14283	0.564905	0.572138	0.99976	All
RP11-574F21.3	13836.5	0.0649196	0.127052	0.51097	0.609372	0.99976	All
PEX19	4124.33	0.0330878	0.117784	0.28092	0.778772	0.99976	All
COPA	7637.14	0.0408086	0.133624	0.305398	0.760063	0.99976	All
NCSTN	6343.33	0.0628834	0.135377	0.464504	0.642286	0.99976	All
NHLH1	204.289	-0.123106	0.321147	-0.383331	0.701474	0.99976	All
VANGL2	959.563	-0.122192	0.233213	-0.523948	0.600315	0.99976	All
SLAMF6	3493.65	0.135852	0.206998	0.656295	0.511634	0.99976	All
CD84	7865.1	0.242907	0.215966	1.12475	0.260696	0.99976	All
SLAMF1	8668.27	-0.0520045	0.24743	-0.210178	0.833529	0.99976	All
CD48	13511.1	0.0862926	0.215096	0.401182	0.688286	0.99976	All
SLAMF7	5515.86	0.364917	0.254227	1.4354	0.151173	0.99976	All
LY9	7105.11	0.1143	0.293716	0.389153	0.697163	0.99976	All
CD244	8040.13	0.258824	0.199769	1.29562	0.195108	0.99976	All
ITLN1	1102.22	0.0701597	0.240034	0.29229	0.770065	0.99976	All
ITLN2	1270.77	0.296792	0.192923	1.5384	0.123951	0.99976	All
F11R	7423.79	-0.180511	0.225317	-0.801145	0.423048	0.99976	All
RP11-544M22.13	10167.2	-0.20856	0.20633	-1.01081	0.312107	0.99976	All
TSTD1	2662.49	-0.265245	0.24824	-1.0685	0.285294	0.99976	All
USF1	10122.1	0.0216432	0.114071	0.189734	0.849518	0.99976	All
ARHGAP30	9553.72	0.139885	0.12525	1.11684	0.264062	0.99976	All
AL591806.1	320.189	0.506287	0.364247	1.38996	0.164542	0.99976	All
NECTIN4	3000.08	-0.0988836	0.393066	-0.25157	0.801374	0.99976	All
KLHDC9	2788.65	-0.212679	0.189878	-1.12009	0.262677	0.99976	All
PFDN2	5994.36	-0.228595	0.158146	-1.44546	0.148328	0.99976	All
NIT1	5986.12	-0.143732	0.154866	-0.928103	0.353354	0.99976	All
DEDD	7695.81	-0.0521711	0.144947	-0.359932	0.718898	0.99976	All
UFC1	5282.22	0.0980754	0.160902	0.609536	0.542169	0.99976	All
USP21	3272.54	-0.0293903	0.117738	-0.249624	0.802878	0.99976	All
PPOX	12657.8	0.12461	0.1407	0.885642	0.375811	0.99976	All
B4GALT3	3175.82	-0.228872	0.133348	-1.71635	0.0860978	0.99976	All
ADAMTS4	7682.65	0.154776	0.121767	1.27108	0.203699	0.99976	All
NDUFS2	8510.07	0.061367	0.126333	0.485758	0.627139	0.99976	All
FCER1G	5457.1	0.256182	0.296843	0.863022	0.388125	0.99976	All
APOA2	654.977	0.00528314	0.211423	0.0249886	0.980064	0.99976	All
TOMM40L	12705.4	0.0776294	0.13708	0.566308	0.571184	0.99976	All
NR1I3	412.48	0.261309	0.300805	0.868701	0.385011	0.99976	All
PCP4L1	1114.97	-0.0299103	0.218405	-0.136949	0.891071	0.99976	All
MPZ	3242.64	-0.160698	0.218688	-0.734828	0.462444	0.99976	All
SDHC	7027.43	0.0491865	0.108664	0.452648	0.650802	0.99976	All
CFAP126	1184.22	-0.178286	0.205205	-0.868821	0.384945	0.99976	All
FCGR2A	2953.69	-0.0854212	0.287317	-0.297307	0.766232	0.99976	All
HSPA6	1844.7	-0.0442132	0.160213	-0.275966	0.782575	0.99976	All
FCGR3A	2820.42	0.32988	0.242234	1.36182	0.173254	0.99976	All
FCGR3B	1253.46	0.451749	0.406935	1.11012	0.266946	0.99976	All
FCGR2B	349.902	0.0112452	0.493737	0.0227757	0.981829	0.99976	All
FCRLA	515.614	0.0629584	0.279751	0.225052	0.821939	0.99976	All
FCRLB	4370.05	0.192622	0.227946	0.845031	0.398094	0.99976	All
DUSP12	2437.22	0.0509567	0.1324	0.38487	0.700334	0.99976	All
ATF6	9468.27	0.101987	0.182637	0.558414	0.576561	0.99976	All
OLFML2B	3042.2	-0.0419876	0.29466	-0.142495	0.886689	0.99976	All
NOS1AP	10502	0.14151	0.215957	0.655272	0.512293	0.99976	All
RP11-565P22.6	283.189	-0.131457	0.383164	-0.343082	0.731537	0.99976	All
C1orf226	326.491	-0.0656936	0.387909	-0.169353	0.865519	0.99976	All
C1orf111	72.5849	0.0160319	0.498158	0.0321823	0.974327	0.99976	All
SH2D1B	1668.48	0.7988	0.942492	0.847541	0.396694	0.99976	All
UHMK1	4443.65	0.0744766	0.145842	0.510667	0.609584	0.99976	All
[truncated: 153,780 more rows]
